# Supplementary material for: Exploring the active ingredients and pharmacological mechanisms of the oral intake formula Huoxiang Suling Shuanghua Decoction on influenza virus type A based on network pharmacology and experimental exploration
Source: Front Microbiol. 2022 Nov 1;13:1040056. doi: 10.3389/fmicb.2022.1040056 (PMC9663660; doi:10.3389/fmicb.2022.1040056)
Supplement: Supplementary file 4 [file Data_Sheet_5.XLSX]

## Sheet: HSSD related targets.
Sheet 1: HSSD related targets.
target name	Entry（Uniprot ID）
MMP2	P08253
XDH	P47989
TKT	P29401
HSPB1	P04792
IGF1	P05019
SUMO1	P63165
CYCS	P99999
RPL19	P84098
NOS2	P35228
FGFR1	P11362
BAK1	Q16611
COX6C	P09669
RPL7A	P62424
LEP	P41159
UBA1	P22314
PTPN22	Q9Y2R2
HSD11B2	P80365
HNMT	P50135
VKORC1	Q9BQB6
ELANE	P08246
COL1A1	P02452
BIRC5	O15392
GNAS	P63096
GSTA2	P09210
APOE	P02649
PF4	P02776
ALDH2	P05091
C3	P01024
HSPD1	P10809
P2RX3	P56373
BCL2	P10415
NFKB2	Q00653
KL	Q9UEF7
RAG1	P15918
IRF3	Q14653
PTGES	O14684
CRP	P02741
HSPA8	P11142
RARB	P10826
PCSK6	P29122
AHR	P35869
DHFR	P00374
NFE2L2	Q16236
HCK	P08631
AURKB	Q96GD4
LANCL2	Q9NS86
SNAI1	O95863
TNF	P01375
IL1A	P01583
LDLR	P01130
RAB5A	P20339
TNFRSF1A	P19438
GLI1	P08151
SPP1	P10451
MIP	P30301
PTGS2	P35354
CTNNB1	P35222
CCND1	P24385
RUNX1T1	Q06455
ESR1	P03372
CDK4	P11802
PRMT1	Q99873
HRAS	P01112
ITGB2	P05107
POR	P16435
SREBF2	Q12772
VEGFA	P15692
TUFM	P49411
MYC	P01106
TIMP1	P01033
RUVBL2	Q9Y230
NKX2-1	P43699
VCP	P55072
IL13	P35225
GSK3B	P49841
TNFAIP3	P21580
PKP2	Q99959
STAT1	P42224
SNW1	Q13573
CCR7	P32248
PPP1CA	P62136
HMGCR	P04035
ANXA2	P07355
CACNA1C	Q13936
IDO1	P14902
HMOX1	P09601
EIF4E	P06730
MMP3	P08254
GATA3	P23771
FMR1	Q06787
SCGB1A1	P11684
IL10	P22301
MAPK1	P28482
PLA2G1B	P04054
PADI4	Q9UM07
PLAT	P00750
MDM2	Q00987
CXCL2	P19875
EGFR	P00533
IKBKB	O14920
SOD1	P00441
RPL15	P61313
CREB1	P16220
ERBB2	P04626
TLR7	Q9NYK1
IL4	P05112
MAPK8	P45983
HDAC8	Q9BY41
RPL3	P39023
ABL1	P00519
CYBB	P04839
SLC3A2	P08195
SOCS1	O15524
HTRA1	Q92743
P2RX2	Q9UBL9
RB1	P06400
SEC14L2	O76054
ODC1	P11926
CXCL10	P02778
TYR	P14679
DHRS4	Q9BTZ2
RNASE1	P07998
TP53	P04637
CASP9	P55211
CDKN1A	P38936
CAT	P04040
RPS6KA1	Q15418
NCOA2	Q15596
RPL11	P62913
RPL8	P62917
HDAC1	Q13547
NFKB1	P19838
IL1B	P01584
TDRD7	Q8NHU6
RPL23A	P62750
FCER1G	P30273
RPL10L	Q96L21
NFKBIA	P25963
ALB	P02768
SUCLG2	Q96I99
TREM1	Q9NP99
GAPDH	P04406
GLB1	P16278
EPHB2	P29323
PPARGC1B	Q86YN6
CSNK2A1	P68400
COL1A2	P08123
SDHA	P31040
PNP	P00491
AVP	P01185
HOPX	Q9BPY8
UCK2	Q9BZX2
RNASEH1	O60930
CYBA	P13498
RAC1	P63000
PTEN	P60484
ANXA1	P04083
MMP13	P45452
CD4	P01730
IRF1	P10914
ALOX5	P09917
GJA1	P17302
ZNF219	Q9P2Y4
TGM2	P21980
TBK1	Q9UHD2
ACACA	Q13085
RAC2	P15153
ANXA13	P27216
LCT	P09848
NPPB	P16860
UBE2I	P63279
ALK	Q9UM73
SLC25A5	P05141
YWHAE	P62258
FAS	P25445
PON1	P27169
ABCA1	O95477
ADORA2A	P29274
ABO	P16442
TNNI3	P19429
E2F1	Q01094
CASP8	Q14790
BCL2L2	Q92843
PPARG	P37231
BAG1	Q99933
ALOX15	P16050
RHOA	P61586
CALCA	P01258
CXCL11	O14625
RPSA	P08865
PRKAA1	Q13131
CXCL8	P10145
MAPK9	P45984
EGR1	P18146
ABCB1	P08183
ABCC4	O15439
THBD	P07204
NR3C1	P04150
MTOR	P42345
MAPK14	Q16539
TH	P07101
RAF1	P04049
FURIN	P09958
MPO	P05164
VIM	P08670
SPR	P35270
PCNA	P12004
CHUK	O15111
STAT3	P40763
DNAJA1	P31689
COX1	P23219
SLPI	P03973
CDC42	P60953
BAD	Q92934
HSPA1A	P0DMV8
CASP7	P55210
S100A8	P05109
MCL1	Q07820
CCL2	P13500
ADA	P00813
IL6	P05231
EPHX2	P34913
CCL24	O00175
RAN	P62826
EEF1A1	P68104
CASP3	P42574
HSP90AA1	P07900
FASLG	P48023
COL3A1	P02461
PRKAA2	P54646
CD163	Q86VB7
RARA	P10276
PECAM1	P16284
PML	P29590
SERPINH1	P50454
PPARA	Q07869
RORA	P35398
PGRMC1	O00264
BACE1	P56817
ELK1	P19419
AHSA1	O95433
DNMT1	P26358
PIK3CG	P48736
PIK3CA	P42336
FADD	Q13158
IL2	P60568
GRIN1	Q05586
IFNG	P01579
FOS	P01100
HSPA5	P11021
JUNB	P17275
FGF2	P09038
MED1	Q15648
IGF1R	P08069
PARP10	Q53GL7
ICAM1	P05362
CAV1	Q03135
BCL2L1	Q07817
HPRT1	P00492
TNFRSF1B	P20333
MAPK3	P27361
IL6ST	P40189
LTF	P02788
SLC25A6	P12236
HSP90B1	P14625
HIF1A	Q16665
RELA	Q04206
NOS3	P29474
MATN1	P21941
CFTR	P13569
BAP1	Q92560
ACP3	P15309
CHRM2	P08172
RRM1	P23921
ACTB	P60709
TLR4	O00206
RPL23	P62829
SERPINE1	P05121
VCAM1	P19320
COX2	P35354
INSR	P06213
NT5C2	P49902
RPL13A	P40429
RAB11A	P62491
JAK3	P52333
JAK1	P23458
SETD7	Q8WTS6
GSTO1	P78417
AKT1	P31749
PRKAB1	Q9Y478
MUC5AC	P98088
MIF	P14174
TIMP2	P16035
COX4I1	P13073
GSK3A	P49840
PTGS1	P23219
F3	P13726
MAP4K4	O95819
NR1I2	O75469
ARAF	P10398
LTA	P01374
CEBPB	P17676
CCL3	P10147
ANXA4	P09525
CA1	P00915
JUN	P05412
GATM	P50440
RPL26L1	Q9UNX3
BAX	Q07812
RPL37	P61927
CD40LG	P29965
CES1	P23141
RASSF1	Q9NS23
APP	P05067
RPS6KA3	P51812
PRSS1	P07477
HDAC6	Q9UBN7
RAB7A	P51149
MMP9	P14780
TOP1	P11387
HBA1	P69905
Q04771	ACVR1
PAX7	P23759
KCNMA1	Q12791
PINK1	Q9BXM7
GAPDHS	O14556
BBOX1	O75936
EDN1	P05305
CYP11A1	P05108
P21980	TGM2
NAPRT	Q6XQN6
ABCC6	O95255
HSD17B1	P14061
GLTP	Q9NZD2
NCF4	Q15080
Q99933	BAG1
HSD17B10	Q99714
POLK	Q9UBT6
P53779	MAPK10
DCAF5	Q96JK2
TOP1MT	Q969P6
MMP7	P09237
PRKCG	P05129
KCNA6	P17658
DTNBP1	Q96EV8
CACNA2D1	P54289
CCNB1	P14635
CHRM5	P08912
MET	P08581
MTNR1B	P49286
GOT1	P17174
BBC3	Q96PG8
CASP6	P55212
OSBPL8	Q9BZF1
SLC13A1	Q9BZW2
ARF6	P62330
PCOLCE	Q15113
FADS1	O60427
OXT	P01178
IRX5	P78411
Q09428	ABCC8
TIGAR	Q9NQ88
PRKCB	P05771
CYP2C19	P33261
SMO	Q99835
ACSL3	O95573
PIK3R5	Q8WYR1
ANXA3	P12429
IMPDH2	P12268
SLC8A1	P32418
GSS	P48637
P51149	RAB7A
GDPD5	Q8WTR4
PPP3CA	Q08209
Q9BZX2	UCK2
KCNC1	P48547
GPR55	Q9Y2T6
P78352	DLG4
P62312	LSM6
CLEC4E	Q9ULY5
NEFH	P12036
P53041	PPP5C
MAOA	P21397
Q12756	KIF1A
P11086	PNMT
CABP1	Q9NZU7
Q13564	NAE1
BCL2L10	Q9HD36
GMPR	P36959
HDAC7	Q8WUI4
POLE3	Q9NRF9
MAPK12	P53778
PRDM16	Q9HAZ2
P06239	LCK
ADH5	P11766
P84077	ARF1
SHBG	P04278
P31749	AKT1
P48637	GSS
IGHG2	P01859
SLC8B1	Q6J4K2
C8G	P07360
P31323	PRKAR2B
GNAT1	P11488
DRD3	P35462
P11217	PYGM
PSMD3	O43242
RHEB	Q15382
RAB3A	P20336
P27707	DCK
COX8A	P10176
DNMT3B	Q9UBC3
THRB	P10828
ADRA2A	P08913
ALAD	P13716
ASS1	P00966
Q16671	AMHR2
F7	P08709
RGS4	P49798
EDNRA	P25101
O14727	APAF1
SPX	Q9BT56
GHRL	Q9UBU3
ESRRA	P11474
CYP1A1	P04798
P78362	SRPK2
LRRK2	Q5S007
HTR3A	P46098
OXTR	P30559
MAPK10	P53779
AGT	P01019
OPRK1	P41145
CNTN2	Q02246
FGF1	P05230
CHRM1	P11229
CHRNB2	P17787
CD300A	Q9UGN4
DNAJA3	Q96EY1
HPS4	Q9NQG7
P55072	VCP
P20339	RAB5A
PLA2R1	Q13018
NQO2	P16083
P33527	ABCC1
P62491	RAB11A
GSTP1	P09211
Q8WTS6	SETD7
GABRQ	Q9UN88
SLC9A3R1	O14745
SRD5A2	P31213
ADRA1A	P35348
PAEP	P09466
PTPN2	P17706
AHCYL1	O43865
KIF14	Q15058
PTGER1	P34995
GFI1	Q99684
CHRNA2	Q15822
RDH8	Q9NYR8
KCNA4	P22459
ATP1A1	P05023
NR1I3	Q14994
MYOD1	P15172
HDAC3	O15379
P22392	NME2
P63096	GNAI1
CHRM4	P08173
NPPA	P01160
KCNK10	P57789
CYP19A1	P11511
HRH2	P25021
CCM2L	Q9NUG4
SOX9	P48436
GC	P02774
PAFAH1B3	Q15102
ADRB1	P08588
SNTG2	Q9NY99
JUND	P17535
PFKFB1	P16118
NDRG2	Q9UN36
EGF	P01133
CACNA1H	O95180
Q00653	NFKB2
FYN	P06241
CAV3	P56539
KCND3	Q9UK17
PAWR	Q96IZ0
AQP8	O94778
ABCC2	Q92887
UCN2	Q96RP3
SELP	P16109
Q9UHA3	RSL24D1
P67870	CSNK2B
HSPA2	P54652
P00519	ABL1
FHIT	P49789
SENP8	Q96LD8
TNNT2	P45379
CA9	Q16790
APOA2	P02652
WNT5A	P41221
TRPA1	O75762
P56282	POLE2
P68400	CSNK2A1
CSNK2B	P67870
SDHD	O14521
P0DMS8	ADORA3
OPN3	Q9H1Y3
P10114	RAP2A
OLR1	P78380
SQLE	Q14534
NCF1	P14598
NEFL	P07196
P19838	NFKB1
NAV2	Q8IVL1
COX7B	P24311
P11233	RALA
ADH1C	P00326
GABRE	P78334
P29317	EPHA2
HAS2	Q92819
CYP2C9	P11712
DNMT3A	P26358
CA5A	P35218
SC5D	O75845
HNF4G	Q14541
PSIP1	O75475
S100B	P04271
GABRG3	Q99928
SLCO1B1	Q9Y6L6
MAPK7	Q13164
Q9Y689	ARL5A
COMTD1	Q86VU5
PDE4D	Q08499
SNCA	P37840
Q07343	PDE4B
ESRRB	O95718
Q96MA6	AK8
PDE3A	Q14432
ZNF536	O15090
O00142	TK2
P40429	RPL13A
SHANK3	Q9BYB0
GRIN2A	Q12879
PAX2	Q02962
NRXN1	P58400
ADRA1D	P25100
PTGIR	P43119
CCNA2	P20248
SOX15	O60248
PARK2	O60260
NUF2	Q9BZD4
P28472	GABRB3
RDH11	Q8TC12
MBD2	Q9UBB5
O15439	ABCC4
FOXO1	Q12778
P29275	ADORA2B
MMP1	P03956
CA12	O43570
Q02880	TOP2B
P55263	ADK
ALDH5A1	P51649
TK2	O00142
GABRA1	P14867
SLC2A1	P11166
PTGER4	P35408
KCNQ1	P51787
ADCY1	Q08828
RHO	P08100
TRPV1	Q8NER1
UCP2	P55851
P49902	NT5C2
TDP1	Q9NUW8
P49368	CCT3
TRIM24	O15164
P50135	HNMT
GRIN3A	Q8TCU5
Q14353	GAMT
P13637	ATP1A3
ABCC9	O60706
PPARD	Q03181
AK1	P00568
NR3C2	P08235
GSR	P00390
CASQ1	P31415
IHH	Q14623
P29323	EPHB2
Q14749	GNMT
UCKL1	Q9NWZ5
ASNA1	O43681
ADRBK1	P25098
P42684	ABL2
MC4R	P32245
TRPM7	Q96QT4
INS	P01308
FLT1	P17948
HTR1A	P08908
P11142	HSPA8
ABHD5	Q8WTS1
ATP5A1	P25705
LALBA	P00709
YWHAG	P61981
CRHR1	P34998
P61587	RND3
CKMT1B	P12532
PALM	O75781
ARX	Q96QS3
ZPR1	O75312
NAMPT	P43490
PTGER2	P43116
O14556	GAPDHS
VKORC1L1	Q8N0U8
ABCA10	Q8WWZ4
HDAC4	P56524
ACY1	Q03154
PPP5C	P53041
TEP1	Q99973
NEUROD2	Q15784
GSTM1	P09488
CRH	P06850
CA4	P22748
RTN2	O75298
GJD4	Q96KN9
DKK3	Q9UBP4
Q9H2P9	DPH5
ALOX5AP	P20292
Q9Y4W6	AFG3L2
SLC8A2	Q9UPR5
CYP27B1	O15528
PPP3R1	P63098
NAE1	Q13564
OXSM	Q9NWU1
MMP14	P50281
P63000	RAC1
AK8	Q96MA6
TNFSF11	O14788
CALHM1	Q8IU99
P62826	RAN
AKT2	P31751
GNAI1	P63096
P18085	ARF4
SLC25A4	P12235
PIP4K2A	P48426
P53355	DAPK1
CYP4F2	P78329
P00326	ADH1C
SIRT5	Q9NXA8
GPBAR1	Q8TDU6
NKX3-1	Q99801
PLA2G2D	Q9UNK4
APOH	P02749
LGALS3	P17931
SRD5A1	P18405
P07998	RNASE1
P06858	LPL
P68133	ACTA1
SORCS3	Q9UPU3
PDGFA	P04085
TRDMT1	O14717
ABCF1	Q8NE71
P3H2	Q8IVL5
KYAT1	Q16773
P26358	DNMT1
DTYMK	P23919
AKR1D1	P51857
P62330	ARF6
WDR77	Q9BQA1
GABRD	O14764
G6PD	P11413
APOD	P05090
GABRP	O00591
PDE5A	O76074
P15170	GSPT1
NOX5	Q96PH1
WNT11	O96014
Q16877	PFKFB4
F10	P00742
ACVR1	Q04771
CKMT1A	P12532
P00568	AK1
TAS1R2	Q8TE23
MTAP	Q13126
TAL1	P17542
ACSL1	P33121
ADORA3	P0DMS8
P84098	RPL19
SLC6A8	P48029
AKR1B1	P15121
GPER1	Q99527
CCT3	P49368
PIP5K2A	P48426
HSPE1	P61604
APLN	Q9ULZ1
NCOA1	Q15788
GSPT1	P15170
IGHG1	P01857
HRH1	P35367
CHEK2	O96017
FBP1	P09467
DRD4	P21917
PLA2G7	Q13093
ADH4	P08319
P53778	MAPK12
OXCT2	Q9BYC2
Q96Q40	CDK15
ATP2B4	P23634
Q9NR33	POLE4
KANSL3	Q9P2N6
CPLX2	Q6PUV4
POLE4	Q9NR33
CETP	P11597
HDAC11	Q96DB2
PDE10A	Q9Y233
P09884	POLA1
Q16774	GUK1
DCPS	Q96C86
HBB	P68871
TBC1D32	Q96NH3
CDC37	Q16543
PGR	P06401
PDE4B	Q07343
RUNX2	Q13950
PLIN5	Q00G26
MT-CO1	P00395
PPP2CA	P67775
FGF10	O15520
ADORA2B	P29275
RDH14	Q9HBH5
MECOM	Q03112
HTR1D	P28221
POLE	Q07864
E2F2	Q14209
FABP6	P51161
POLH	Q9Y253
PTGES2	Q9H7Z7
CA3	P07451
CYP17A1	P05093
PKIA	P61925
IRGC	Q6NXR0
GFER	P55789
DGKA	P23743
SEC14L6	B5MCN3
GABRB3	P28472
P4HA1	P13674
SP3	Q02447
Q9Y6B6	SAR1B
RAP2A	P10114
FECH	P22830
KIF1A	Q12756
SLC25A10	Q9UBX3
GLS	O94925
KANK2	Q63ZY3
P54819	AK2
ALDH1A3	P47895
ADAM8	P78325
RAPGEF2	Q9Y4G8
JUP	P14923
PAXBP1	Q9Y5B6
MAP4K2	Q12851
P31939	ATIC
YARS	P54577
ELOVL1	Q9BW60
P50993	ATP1A2
GRIN3B	O60391
P06746	POLB
AKR1C1	Q04828
DAGLA	Q9Y4D2
P60953	CDC42
LPL	P06858
CA5B	Q9Y2D0
LAMP2	P13473
Q96C86	DCPS
DIO1	P49895
RASA1	P20936
GABRG2	P18507
CHRNA3	P32297
RARRES1	P49788
ABCA2	Q9BZC7
GABRA5	P31644
NRXN3	Q9HDB5
GUK1	Q16774
CACNG1	Q06432
ADRB3	P13945
TRAV4	A0A0B4J268
P45844	ABCG1
PREPL	Q4J6C6
ADCY2	Q08462
P62917	RPL8
Q9NR19	ACSS2
IMPDH1	P20839
PRKACA	P17612
ABCB11	O95342
HDAC10	Q969S8
P61927	RPL37
RAB9A	P51151
ABCC1	P33527
CAV2	P51636
FOSB	P53539
P40616	ARL1
RBP3	P10745
ACTA1	P68133
CHRM3	P20309
KCND2	Q9NZV8
O43741	PRKAB2
P00491	PNP
SIAE	Q9HAT2
TOP2B	Q02880
PKP3	Q9Y446
KCNIP2	Q9NS61
IGFBP3	P17936
TRAPPC3	O43617
P61313	RPL15
PFKFB4	Q16877
SREBF1	P36956
HTR2A	P28223
LTK	P29376
CKMT2	P17540
SLC13A3	Q8WWT9
SCN10A	Q9Y5Y9
COX7C	P15954
SUCNR1	Q9BXA5
P42336	PIK3CA
TMLHE	Q9NVH6
O95477	ABCA1
LRAT	O95237
ABCC8	Q09428
GSTM2	P28161
RNASE8	Q8TDE3
SULT2B1	O00204
MMP10	P09238
P33121	ACSL1
ME1	P48163
IVL	P07476
CALM1	P0DP23
CTRB1	P17538
COL27A1	Q8IZC6
HINT1	P49773
NME1	P15531
CKM	P06732
BMP5	P22003
ESR2	Q92731
AGTR2	P50052
Q92930	RAB8B
LPCAT1	Q8NF37
P36405	ARL3
CYR61	O00622
LY96	Q9Y6Y9
AKT3	Q9Y243
Q96KC2	ARL5B
GLT6D1	Q7Z4J2
AMHR2	Q16671
ARL5A	Q9Y689
HSD17B6	O14756
SF3B3	Q15393
PIM2	Q9P1W9
GJA5	P36382
P41091	EIF2S3
NR1D1	P20393
RNASE4	P34096
ACSL4	O60488
Q7LG56	RRM2B
ITGAL	P20701
Q9Y478	PRKAB1
CYP1B1	Q16678
COMT	P21964
CACNA1G	O43497
SLC6A3	Q01959
NRXN2	Q9P2S2
PVR	P15151
LTA4H	P09960
CHRNA7	P36544
ACY3	Q96HD9
SOAT2	O75908
CBFA2T3	O75081
DRD1	P21728
PLOD1	Q02809
PTGER3	P43115
RYR3	Q15413
SLC6A2	P23975
P13639	EEF2
ADRA2C	P18825
COX5A	P20674
EIF6	P56537
GSTA1	P08263
PLAU	P00749
NUFIP2	Q7Z417
C1R	P00736
RLBP1	P12271
ATP1A3	P13637
Q15382	RHEB
CA13	Q8N1Q1
DCK	P27707
P22413	ENPP1
CAPN3	P20807
RDH13	Q8NBN7
SLC6A4	P31645
POLI	Q9UNA4
P11488	GNAT1
KCNE1	P15382
Q08828	ADCY1
GALK1	P51570
ARL1	P40616
PTK2B	Q14289
SDHB	P21912
UGT3A1	Q6NUS8
SLCO1B3	Q9NPD5
P62258	YWHAE
CALB1	P05937
RAB8B	Q92930
FASN	P49327
TRPM8	Q7Z2W7
PHKG2	P15735
AKR1B10	O60218
CDK15	Q96Q40
ACVRL1	P37023
ABL2	P42684
PTPN12	Q05209
GPX7	Q96SL4
RXRA	P19793
CLDN4	O14493
NOS1	P29475
CA14	Q9ULX7
Q07864	POLE
NR1H3	Q13133
ABCG1	P45844
EPHA2	P29317
NFATC1	O95644
YARS2	Q9Y2Z4
Q13126	MTAP
RSL24D1	Q9UHA3
P42574	CASP3
ELOVL3	Q9HB03
PLK1	P53350
HTR2C	P28335
P3H1	Q32P28
DPP4	P27487
DRD5	P21918
PLA2G2A	P14555
HRH4	Q9H3N8
SLC16A12	Q6ZSM3
PCMT1	P22061
ARL5B	Q96KC2
HDAC5	Q9UQL6
P01375	TNF
AFG3L2	Q9Y4W6
PNMT	P11086
REST	Q13127
SLC8A3	P57103
P39023	RPL3
CHEK1	O14757
CKB	P12277
TAS1R3	Q7RTX0
CD36	P16671
ARF4	P18085
OPN4	Q9UHM6
ATP5B	P06576
NCF2	P19878
BDKRB2	P30411
KCNH2	Q12809
CAMK2D	Q13557
B4GALT1	P15291
RNASE2	P10153
ADCY5	O95622
NR0B1	P51843
DUOX2	Q9NRD8
APOB	P04114
CYP11B2	P19099
ARF1	P84077
P16220	CREB1
ATG4B	Q9Y4P1
SCD5	Q86SK9
GRIN2C	Q14957
CHGA	P10645
SERPINB7	O75635
AKR1C2	P52895
TNNC1	P63316
CRHR2	Q13324
RET	P07949
FADS2	O95864
ALDH1A2	O94788
TAC4	Q86UU9
GABRG1	Q8N1C3
AHCY	P23526
MTTP	P55157
ESRRG	P62508
CHRNB4	P30926
RDH5	Q92781
P08069	IGF1R
HDAC9	Q9UKV0
PTGFR	P43088
SELE	P16581
CNR1	P21554
P15531	NME1
P37023	ACVRL1
ELOVL7	A1L3X0
PIM1	P11309
Q99661	KIF2C
S100G	P29377
P49841	GSK3B
P61586	RHOA
POLA1	P09884
ATP2A1	O14983
ASPH	Q12797
PPP1CC	P36873
P49789	FHIT
OXCT1	P55809
KCNB2	Q92953
P68104	EEF1A1
SEC14L3	Q9UDX4
FABP3	P05413
O95342	ABCB11
CDK6	Q00534
EIF2S3	P41091
GABRB1	P18505
PRKAB2	O43741
LCK	P06239
DLG4	P78352
P16118	PFKFB1
SLC13A2	Q13183
ADH7	P40394
LTB4R2	Q9NPC1
PLA2G4A	P47712
KCNE5	Q9UJ90
DRD2	P14416
P28845	HSD11B1
VLDLR	P98155
FCER1A	P12319
PDGFB	P01127
ADRA1B	P35368
ITGAV	P06756
ASPA	P45381
FGFR2	P21802
ITPKA	P23677
HOXA10	P31260
PPP2CB	P62714
PRKAR1A	P10644
P00966	ASS1
CSNK1G2	P78368
HSD3B1	P14060
GABRB2	P47870
SCD	O00767
EGLN1	Q9GZT9
GRIN2B	Q13224
RCVRN	P35243
P12235	SLC25A4
NR1H2	P55055
GM2A	P17900
APAF1	O14727
ALDH1B1	P30837
TNK2	Q07912
P36959	GMPR
KIF2C	Q99661
P36896	ACVR1B
FGF4	P08620
SULT2A1	Q06520
MT-CO3	P00414
CNTNAP4	Q9C0A0
Q86VU5	COMTD1
GAMT	Q14353
GPRC5A	Q8NFJ5
TGM3	Q08188
RGCC	Q9H4X1
DPPA3	Q6W0C5
HK1	P19367
P23921	RRM1
TPM1	P09493
P31350	RRM2
CYP2E1	P05181
SLC35G1	Q2M3R5
CRLF1	O75462
OPRL1	P41146
MADD	Q8WXG6
STK33	Q9BYT3
DAPK2	Q9UIK4
P20839	IMPDH1
GABRA2	P47869
CALY	Q9NYX4
RND3	P61587
EIF3F	O00303
PRKAG3	Q9UGI9
P30542	ADORA1
CDC20	Q12834
ADRB2	P07550
MDR1	P08183
AFM	P43652
CTSD	P07339
HPGD	P15428
FKBP1B	P68106
SLC17A7	Q9P2U7
AK2	P54819
PRKAG2	Q9UGJ0
AVPR2	P30518
P49773	HINT1
PPT1	P50897
P08183	ABCB1
PLOD3	O60568
P62829	RPL23
GABRA6	Q16445
HOXD1	Q9GZZ0
DHRS3	O75911
MAP3K1	Q13233
SOAT1	P35610
FFAR1	O14842
Q92887	ABCC2
ACHE	P22303
Q99873	PRMT1
SIGMAR1	Q99720
MTNR1A	P48039
HEG1	Q9ULI3
Q9NYK1	TLR7
ALDH3B2	P48448
CAMK2G	Q13555
KCNK4	Q9NYG8
POLB	P06746
ECI2	O75521
ANXA5	P08758
ELOVL4	Q9GZR5
Q96L21	RPL10L
GLRA3	O75311
LSS	P48449
LTB4R	Q15722
DHRS9	Q9BPW9
Q9UNX3	RPL26L1
ZP3	P21754
CA7	P43166
ACSS2	Q9NR19
SUCLG1	P53597
RIN1	Q13671
VDR	P11473
PRKCE	Q02156
CD34	P28906
STX3	Q13277
DHFRL1	Q86XF0
CPA1	P15085
MGAM	O43451
DPH5	Q9H2P9
RXRG	P48443
CACNA1D	Q01668
KDR	P35968
KCNK2	O95069
PRKAR2B	P31323
FOSL2	P15408
GLUD1	P00367
ACSS1	Q9NUB1
ABCG2	Q9UNQ0
RNF207	Q6ZRF8
EEF2	P13639
P4HA2	O15460
PTPN1	P18031
P19367	HK1
O60678	PRMT3
P11309	PIM1
CNR2	P34972
MGLL	Q99685
ALOX15B	O15296
HRH3	Q9Y5N1
HTR2B	P41595
MAOB	P27338
LSM6	P62312
O60547	GMDS
CYP1A2	P05177
ATP1A2	P50993
STX1A	Q16623
P62750	RPL23A
KLF7	O75840
SERPINE2	P07093
P51570	GALK1
NME2	P22392
COX6B1	P14854
PLCB1	Q9NQ66
NTMT1	Q9BV86
IGF2	P01344
PYGL	P06737
AR	P10275
NPEPPS	P55786
ANAPC2	Q9UJX6
HTR1B	P28222
DGKI	O75912
ADRA2B	P18089
HIBCH	Q6NVY1
Q9NXA8	SIRT5
P09467	FBP1
O14717	TRDMT1
NFIB	O00712
O60706	ABCC9
NPC1L1	Q9UHC9
TAT	P17735
CYGB	Q8WWM9
CYP3A7	P24462
NQO1	P15559
SP1	P08047
P12268	IMPDH2
NODAL	Q96S42
MAGI2	Q86UL8
HCN2	Q9UL51
LARGE1	O95461
TSPO	B1AH88
HTT	P42858
ADORA1	P30542
RAB3B	P20337
DAB2IP	Q5VWQ8
POLE2	P56282
FOXA1	P55317
ERBB3	P21860
ARRDC3	Q96B67
SRPK2	P78362
CACNA1A	O00555
SYK	P43405
ALDH3A1	P30838
GRIN2D	O15399
Q9NTG7	SIRT3
CDH1	P12830
P00813	ADA
PMP2	P02689
EDA	Q92838
CHRNA4	P43681
FNDC5	Q8NAU1
CYP27A1	Q02318
PAFAH2	Q99487
ALDH8A1	Q9H2A2
P10644	PRKAR1A
RALA	P11233
HTR6	P50406
CAMK2A	Q9UQM7
Q6NXR0	IRGC
P49411	TUFM
GNMT	Q14749
PPP2R1A	P30153
EEF1E1	O43324
OPRD1	P41143
HK2	P52789
RRM2	P31350
RDH12	Q96NR8
ELOVL6	Q9H5J4
P05023	ATP1A1
METRNL	Q641Q3
CD63	P08962
NCBP2	P52298
P06737	PYGL
TOP2A	P11388
AVPR1A	P37288
FEN1	P39748
P00367	GLUD1
LRRC4B	Q9NT99
GNB2L1	P63244
ABAT	P80404
ALDH1A1	P00352
NLGN1	Q8N2Q7
LHX6	Q9UPM6
ADK	P55263
CACNA1S	Q13698
SLC9A1	P19634
HDAC2	Q92769
CA2	P00918
Q08188	TGM3
PAFAH1B2	P68402
ASNS	P08243
GLYR1	Q49A26
P78368	CSNK1G2
ABCB4	P21439
Q08499	PDE4D
O76074	PDE5A
HNF4A	P41235
CTDSP1	Q9GZU7
Q13131	PRKAA1
RYR2	Q92736
SLC2A4	P14672
ADAP1	O75689
O95255	ABCC6
FEZF2	Q8TBJ5
MAP2	P11137
DDC	P20711
ANPEP	P15144
OXER1	Q8TDS5
PRLR	P16471
GDF5	P43026
CYP11B1	P15538
P23526	AHCY
KCNA5	P22460
HSF1	Q00613
NPPC	P23582
KMT2A	Q03164
CEBPA	P49715
Q9NUB1	ACSS1
P10398	ARAF
ARL3	P36405
NR1H4	Q96RI1
COX7A1	P24310
COX5B	P10606
GABRA4	P48169
NOS1AP	O75052
PRMT3	O60678
EFTUD1	Q7Z2Z2
CDKN1C	P49918
SIRT3	Q9NTG7
AQP1	P29972
OPRM1	P35372
UBA2	Q9UBT2
SDHC	Q99643
GNB5	O14775
TCF3	P15923
IYD	Q6PHW0
EIF2AK1	Q9BQI3
P22061	PCMT1
CYP2C8	P10632
RARG	P13631
ACVR1B	P36896
MOS	P00540
NFX1	Q12986
RAD51	Q06609
ADH1B	P00325
Q9UM73	ALK
AMY2B	P19961
P14625	HSP90B1
HSPA1B	P0DMV9
MT-CO2	P00403
COX6A2	Q02221
ENPP1	P22413
FLOT1	O75955
P08243	ASNS
KCNE2	Q9Y6J6
UBIAD1	Q9Y5Z9
P06730	EIF4E
SEC14L4	Q9UDX3
RRM2B	Q7LG56
P01112	HRAS
CYP2B6	P20813
CAMKK2	Q96RR4
Q06609	RAD51
EDN2	P20800
PLB1	Q6P1J6
UCHL5	Q9Y5K5
Q9NPD5	SLCO1B3
MAP2K1	Q02750
P51151	RAB9A
ANK3	Q12955
P29274	ADORA2A
GNAT2	P19087
ITGB3	P05106
ATP5C1	P36542
P23919	DTYMK
PGLS	O95336
SAE1	Q9UBE0
Q9UL51	HCN2
WNT4	P56705
F12	P00748
HSD11B1	P28845
LCN2	P80188
AKR1C3	P42330
GMDS	O60547
SPARC	P09486
LIP3	Q96K83
ALDH3B1	P43353
GUCA1A	P43080
PYGM	P11217
Q07912	TNK2
PLA2G2E	Q9NZK7
TTPA	P49638
P27361	MAPK3
Q96QT4	TRPM7
UHRF1	Q96T88
LARP4B	Q92615
P23677	ITPKA
RAG2	P55895
RASGRF2	O14827
MEX3C	Q5U5Q3
CYP4F11	Q9HBI6
MYL2	P10916
P13569	CFTR
RBP1	P09455
ATIC	P31939
RETSAT	Q6NUM9
NF2	P35240
CA6	P23280
AR	P10275
SNAI2	O43623
Q9NWZ5	UCKL1
O75311	GLRA3
GABRA3	P34903
ABHD6	Q9BV23
FLNA	P21333
NOTCH1	P46531
SUCLA2	Q9P2R7
DAPK1	P53355
P3H3	Q8IVL6
FKBP1A	P62942
CYP24A1	Q07973
FOSL1	P15407
PRKCA	P17252
P62913	RPL11
STK17B	O94768
CYP3A4	P08684
P36873	PPP1CC
SAR1B	Q9Y6B6
SCN5A	Q14524
P04406	GAPDH
GRIA2	P42262
PRKAG1	P54619
Q9NRF9	POLE3
FGF23	Q9GZV9
PNPLA2	Q96AD5
PTGIS	Q16647
MDM4	O15151
CNST	Q6PJW8
PAH	P00439
CYP2R1	Q6VVX0
ADRBK2	P35626
S100A9	P06702
CBR1	P16152
RPS6KB1	P23443
KCNA7	Q96RP8
RXRB	P28702
ADIPOQ	Q15848

## Sheet: Influenza related targets.
Sheet 2: Influenza related targets.
DDX58
MX1
IFITM3
CXCL10
IRF7
LAMP3
CCL2
STAT1
ISG15
RSAD2
TNFSF10
IFIH1
EIF2AK2
PLSCR1
OAS2
IFIT5
OAS1
ATF3
IFI6
TNFAIP6
CCL8
OAS3
XIST
IFI35
HERC5
DDX60
GBP1
APOL6
TDRD7
LY6E
PARP12
UBE2L6
TOR1B
SERPING1
TRIM22
IFI44L
SIGLEC1
ZCCHC2
SLC22A8
HERC6
SCO2
RTP4
IFIT2
IFIT1
SAMD9
IFIT3
TREX1
MX2
OASL
IFI27
XAF1
IFI44
SFTPD
PTPN11
IL10
IL17A
IFNA1
IFNB1
ROBO3
IFNA13
SARS1
IFNG
PLAAT4
RAB39B
ERVK-6
SARS2
IL1B
IL6
IVNS1ABP
TLR4
TNF
IL2
PBRM1
ERVK-32
LINC01672
TLR7
HLA-A
TLR2
COPD
CRP
CD248
ZMYND10
KRT31
VHLL
HMOX1
CD40LG
MAPK1
TLR9
IRF3
TLR3
CPVL
ARIH1
IL22
MAPK14
CSF2
NLRP3
IL4
IGHA1
LSAMP
HLA-C
PEBP1
IL2RA
PIK3CA
DOCK3
TMPRSS2
GRN
RNPC3
DHX9
CASP1
IL33
ISG20
NCR1
ST14
MED1
PPBP
PKD1
ACTB
TRIM25
MAVS
NR1I2
MYD88
CD28
SRL
CCR2
IL5
AIMP2
FOLH1
MRC1
SARDH
LOH19CR1
CD80
IL27
EIF4G1
RNF19A
ATN1
GRAP2
POLDIP2
CXCL8
IFNL1
TRBV20OR9-2
HCL2
HSPA4
PER2
ICAM1
CRK
MBL2
IL1A
CCR5
PRNP
IFNAR1
GZMB
RPS19
PIK3CD
CFTR
ACE2
PIK3CB
AHSA1
PIK3CG
TXN
GABPA
NHS
SOD1
BST2
KRT32
HLA-DRB1
HMGB1
CCL5
SPINT1
FPR2
NFE2L2
MYO1G
CFAP97
MPO
CD274
PRDX2
B3GAT1
TLR5
IL15
CBLIF
C4BPA
TNFRSF9
HCRT
CFH
ERVW-1
IL7R
POTEF
HLA-B
ST6GAL1
GPI
PPARG
ABCB6
CTLA4
CASP3
DHFR
CARD14
RAB11A
ALB
EPHB2
SDS
EPHA3
COX2
CAP1
CD86
PTGS2
PLG
NM
IL17D
IRF9
XPO1
ANP32B
EGFR
IL18R1
ADAR
TNFSF9
TIRAP
BATF2
APCS
TNFRSF18
MBTPS1
BCL2
FOXP3
ANXA1
VTRNA1-1
DOT1L
CPT2
ITGAM
ITGAE
RBM45
CLK1
HLA-DQB1
AREG
NCR2
STAT3
MFAP1
RELA
MPPE1
IGF1
CD163
APRT
IL7
SERPINB6
MYDGF
MTCO2P12
TNFSF13B
HACD1
MTSS2
IL32
CXCR2
CMPK1
LINC02605
IL17F
SMS
SOCS3
ILF3
STING1
IL18
ABHD2
RIPK3
SLC9A6
IFNA2
IFNAR2
SORBS1
BRD4
SHCBP1
MUC5AC
GALNS
GAPDH
EIF4A2
XCL1
LRIT1
MUC1
NR4A3
TTR
NS2
MIR155
CD79A
LNPEP
PAGR1
F2RL1
VTN
SEC14L2
FN1
NOS2
CDC42
ICOS
MLANA
UCK2
MIR223
NT5C2
GAST
FGF2
MIR146A
LAMC2
LAMP1
IPO5
XCR1
ESCO2
CTAA1
MMP9
GOLPH3
TGFB1
PAM
LOC102723407
EBI3
ABO
LOC102724971
PRDM1
SEA
ERVK-20
ANP32A
TRAF6
PPIA
RTL1
TRAF3
SMU1
SAG
CCL3
NUDT11
SAFB
MARCHF1
SAA3P
S100A11
PRD
CASZ1
S100A8
ACP3
GATAD2B
SATB1
BDNF
OTUD4
PACC1
MIR505
PSMD10
CD177
MYOM2
PSMD4
PSMD2
CHPT1
PSMB8
C6orf47
SH3GLB2
NLRC4
PNO1
HAMP
PTAFR
PTBP1
PTK2
MIR146B
MIR485
SEMA6A
MIR451A
ARHGAP21
PTGS1
AICDA
BAG1
SUGP1
PTEN
PRM3
SPHK2
BCL6
LANCL2
RPE65
DEFB103B
PRKCD
BCR
ENAH
PRKAB1
PRKAA2
ERVK-8
MIR483
MAPK8
RNASE1
DPF2
RAB5A
IL22RA1
RARA
RARB
PRTN3
PRSS8
CCL28
PROC
MAP2K7
RAG1
MAP2K6
PRKAA1
NPL
MAK16
IFITM1
PRPF18
CAV1
RUNX1T1
TP63
SOCS1
SERPINH1
IL1RL2
CCK
SPHK1
CCND3
WNT3A
HSPB3
FRMD7
HOPX
CASP10
GINS4
ZBP1
PABPN1
IV
CAMK2B
UNC93B1
TLR10
TRIM56
GATD3A
USP11
EPX
PARP9
TNMD
CASP8
NLRC5
CHD6
CCNT1
MCU
CLDN2
GAL3ST1
CD38
TECR
GOSR1
CCL4L2
CD44
CD48
IKBKE
SOCS5
NUP93
CD69
CD81
SPOCK2
CDK1
TRIM14
EIF2AK3
AIM2
GSTO1
CD1A
TRIM41
P2RX6
CD2
PCSK7
AURKB
SCGB3A1
MAPKAPK2
CD9
CD14
CD19
CD27
TMPRSS11D
NTN1
TNFRSF8
SETDB1
CCL4
GGTLC5P
H3P38
SLC20A1
SNAI1
SON
SPR
ST13
STAT2
SYT1
TAP1
TARS1
HNF1A
UVRAG
MIR449B
TCF7
SLC5A5
WNK4
WNK1
CCL11
SDC1
HEATR6
DMRTA1
SELL
NOD2
SRSF1
SRSF2
SRSF3
CXCR5
SFTPB
SGTA
CLEC7A
GORASP1
ST3GAL3
TMBIM6
TERT
THBS1
VCP
VEGFA
VIM
BEST1
WAS
ZBTB25
DNALI1
CXCR4
RAB7A
DHX58
DDX39B
NLRX1
CALCR
DHDDS
TARS2
VASP
KDM6A
UGT1A
TIMP1
TNNI3
TOP1
TP53
C3
HSP90B2P
C5
MUC5B
C5AR1
GGTLC3
GGT2
C6
TNFRSF4
GGTLC4P
TYR
NDFIP1
FLT3LG
ENO1
EIF4G2
EIF4E
EIF4A1
AHR
S1PR1
ABCA1
JAG1
AKT1
ESR1
MPRIP
WDTC1
SNRNP200
P2RX2
FCN2
ALDH2
F2R
ABCA3
DPEP1
DYNC1LI2
DNM1
CYLD
CTNNB1
TICAM1
CSF3R
CSF3
MUC15
NRSN1
TRIM69
CD55
DAP
AGA
DLAT
DEFT1P
DEFB1
DEFA1
DDX5
DDX3X
DDOST
CREM
TREML4
DISC1
IL37
GLA
ATP2C1
GH1
GGT1
GATA3
GATA2
IL17C
GLB1
DLL1
BTBD8
CLEC9A
CXCR3
IFNL3
GLRX
GLDC
RBMS3
PTPN22
BACE2
KLK5
BACE1
CLEC5A
PADI4
ARHGAP45
SRRM2
MORC3
TRAM1
SIRT1
SGK3
IL17RA
BAMBI
GAD1
PTF1A
BCL6B
FYB1
FUT2
ABL1
ALK
MCF2L
CREB1
CENPF
CDSN
CDR1
B3GNT3
RTN3
BET1
GATD3B
CDKN1B
ZMPSTE24
CFDP1
PPIE
TRIM3
PRPF8
CEL
SLC35A1
ERVK-19
ATG7
NXF1
CLEC10A
CDK9
RIDA
CALCOCO2
ERVK-9
ERVK-10
P2RX5-TAX1BP3
PSMB8-AS1
TMED7-TICAM2
MIR1260A
MFT2
EGOT
ERVK-21
ERVK-18
KLRG1
DHRS2
MYMX
ALYREF
TRIM28
BCAP31
ERVK-24
ERVK-25
MIR744
CR2
CTHRC1
H3P19
H3P24
CISH
SLC46A1
ECD
USP18
CHP1
IL22RA2
AP2M1
ASZ1
EGFLAM
IL31RA
KLF6
NMS
B4GALNT2
CCR7
CLCN7
IRAK3
ADAMTS7
AKR1C4
LILRB1
CCL27
PLK4
POLD3
CTCF
CXCR6
CES1
KHDRBS1
MALT1
CPSF4
TPPP
IL24
SLC27A4
SLC27A5
CKAP4
TMED2
SUGT1
JTB
CST12P
GPS1
GEMIN4
P2RX4
P2RX3
P2RX1
OSM
NT5E
NPY
CNOT4
NFKBIL1
P2RX5
P2RX7
PAK1
SERPINE1
PRDX1
CD207
FURIN
PA2G4
P2RY2
P2RY1
NFKBIB
NEU1
NAGA
MIF
MAP3K5
MEFV
ARSF
MBP
MBD1
MAX
MATN1
CXCL9
MIP
PPP1R12A
MMUT
TARS3
COX1
ERVK-7
MSR1
MIR328
MPL
DEFB103A
UGT1A3
POU1F1
POLR2B
POLR2A
POLD1
PLS1
PKP2
PKM
PITX1
DDIT4
UGT1A10
UGT1A1
UGT1A4
PPARA
UGT1A9
UGT1A5
UGT1A6
UGT1A7
UGT1A8
PHB
ABCB1
PF4
BPIFA1
HSPA14
VPS28
LINC00328
DYNC1LI1
TMED7
TMED5
PAX5
TLR8
CRLF3
PECAM1
PDR
PDPK1
PDGFRB
IL23A
PDE7A
ISYNA1
DDX41
MBL3P
SMAD3
ITGB2
IFNA6
CYCSP51
RAB7B
TNC
HSPD1
HSPA8
XIAP
BIRC3
IFNGR1
IGHM
IRF4
INSR
IL13
CXCR1
IL4R
IL3
TICAM2
HLA-P
HES1
PRMT1
HPD
GZMA
GRSF1
PDIA3
GRP
CXCL2
CXCL1
TBK1
FLVCR1
H1-2
ANXA2
HP
APC
HNRNPK
NR4A1
HMGCR
ANXA13
HLA-DPB1
ANXA6
GPT
EPCAM
MIR206
MIR205
MIR200C
MIR198
MIR192
MIR184
MIR15A
MIR144
MIR21
MIR29A
MIR34C
MIR34A
MIR31
MIR30C2
MIR30C1
MIR29C
MIR29B2
MIR29B1
SH2D1A
BCAM
LINC01194
KPNA1
KLRD1
KLRC2
KLRB1
KLK1
KIR2DL1
KEL
JAK3
KPNA3
KPNA4
LPO
PRSS57
LIF
LGALS9
LAG3
CCL4L1
KRT10
KRT5
ITGB7
UGCG
PRF1
LYST
TMPRSS4
FOS
USP4
ODC1
GOLGA8A
YWHAE
OPA1
COPE
LYN
CLN3
NOS3
IARS1
PCNA
PIK3R1
LAD1
ERBB2
ZNF580
SACS
SEC62
SMTN
MTA1
TSHB
EHBP1
JUN
GSN
RHOBTB1
NFKBIA
G0S2
HARS1
FBXO17
SOS1
ZNF573
TRIT1
HMBS
RANBP3
MAPK11
HSD11B2
IQGAP2
VAT1
PFN1
HSPB1
GATD3
DHCR7
RRBP1
EGR1
CCHCR1
LMNA
ALDOA
FDFT1
DYNC1H1
CTNNA1
GLMN
TRMT11
CCND1
RPS6KA1
TH
POR
TIMM8A
HNMT
CHUK
NOLC1
CCNE1
CDK4
TMPRSS6
PWP1
CPSF1
CSNK2A1
SPSB3
E2F6
GPX2
ICAM3
LCT
NFAT5
PPP4C
RHOG
TCF7L2
TSC2
CHPF
MMP13
DDX17
NEK1
STOML2
UBE2V1
CHORDC1
HSPA5
TUBA1C
APOL3
COL1A1
ALOX15
POLR2C
RABAC1
COG4
SGSM3
HOOK1
GSTK1
TASOR
ARG1
PTGDS
ARF5
ASB1
CEP350
PEX3
HERC2P2
YWHAZ
AP2A2
SDCCAG8
FIG4
GIPC1
SIAH1
SART1
MT3
TIMP2
PMPCB
STAT6
TFF2
CTSB
NEK2
PLOD2
CDK10
MRPL49
NELFA
OGFR
PTPA
SF3A2
IKBKB
SPTAN1
TRIM38
FLII
SETD6
MON2
PUF60
NUCB1
HEXB
MDM1
MRPL4
DGCR8
KAT5
SCAPER
SLC35D1
CBX6
MAPT
NRF1
PALM2AKAP2
RO60
RELB
NGF
HRAS
CASP9
ERCC1
NUBPL
PFKFB3
BSCL2
PDE8A
IL6ST
MBD4
SRPK1
SMURF2
ACAT1
C1ORF50
DDX18
MMP2
SLC11A2
GDI1
NDUFS3
RECQL
TNFRSF10B
JAK1
NADK2
SOD2
NGFR
GPX1
IDH3B
SF3B4
BAX
BCL2L1
CCL3L1
CTBP1
ARAF
BPTF
ORM1
S100A6
HSD3B5
MTCH2
ATP6V1C1
UBE2L3
NFKB2
MYC
TNFRSF1A
ATXN3
ZNF26
NACA
ADORA2A
DNAJB4
TNFRSF1B
BIRC5
INTS6
NOC3L
UPF3B
GNAS
TPI1
BAP1
SMCHD1
GALNT10
ATF2
DLST
THOC2
CDS1
INS1
NCOA2
EVI1
BECN1
CEP57
SOBP
PTGES
GFAP
PON1
ZNF212
CUL4A
SREBF2
SAT1
AQP3
BIN1
EWSR1
LDLR
PRKCI
IGFBP2
CAPNS1
SMAD5
GSK3B
KIAA0100
RBMS1
APOE
PDP2
HSPA1A
ATP6V0D1
FERMT1
STAG2
PMS1
PPP1R9A
MAP2K2
TCF12
ZNF337
FLRT3
PRDM2
SF1
TNPO1
HTRA2
TRMT61B
RAB2
CREBBP
HMGCS2
YBX3
ZNF85
PLXNB2
NAA15
KDM6B
UBA1
MAPK3
MRPS6
ZNF552
CALM3
CUL3
RSRC2
LHB
CSTA
TRA2A
NCAPG2
RAC1
RANGAP1
MR1
EAP30
LARP
MLN51
SLC22A2
TTC31
MPST
PLAAT3
MIR424
ZFP69
HBA1
CEBPB
PPP1CA
APLP2
CBX5
CYBA
DIO2
TMEM222
KIAA0753
PAFAH1B1
GSK3A
KPNB1
ZNF180
AASS
BID
CLCN3
SUCLG2
SLC25A5
VKORC1
ASL
SLC4A7
FCER1G
CFLAR
PDLIM7
ZNF131
DHRS4
ENTPD5
HSP90AB1
MACF1
ZNF211
ALDH9A1
PPP1R10
HCK
LIPT1
KIF20B
BRD2
KLHL20
TMSB15B
ZNF91
ENDOG
CYP2A5
GPX3
LRRFIP1
SCAMP3
AK3
TIA1
ADD3
EEF1A2
UQCRC1
FAM3A
FASL
HSP90B1
KL
EPHX2
ZNF12
ATG12
TXNRD1
NFKB1
PLEC
DSC2
HNRNPDL
MIR342
E2F1
ARHGDIA
SLC3A2
CDK2
IER3
TF
NOP56
BSG
MAPK9
TRAPPC8
GLUL
FIS1
NPPB
RSRP1
TADA3
ZNF44
ZNF562
HAUS3
SHMT1
AMY2A
TPO
AGRN
ITGA3
MFN1
MLH1
PPP6R2
OCLN
ID2
PNP
MAP4K4
RASSF1
CPR8
IF2
LIMA1
MEL
SPP1
MMP3
PLEKHJ1
SLC5A1
WASHC2C
GBE1
MIOS
ZNF264
MCAM
RAF1
TJP1
TXN1
FAH
BCAR3
CAPG
HBG2
F2
ACTR1B
IRS1
MIR185
MIR503
MIRLET7E
HIPK2
MRPL44
INTS13
BAK1
PON2
SDF2L1
VPS39
CKAP2
IL1RN
IQCB1
KLHDC10
LEP
REL
TYMP
CTTN
RB1
PEF1
ALOX5
ANGPT1
RBM42
DNMT1
MT1
PRUNE1
ELK1
DOP1A
ZNF219
CUEDC2
GTPBP8
CALD1
COX4I1
GSTT2
ALG9
RPRD2
TST
COL26A1
SERPINF1
HMGXB4
RSAD1
GADD45A
TAF6
BCL2L11
CYBB
TTC37
FBXL6
DRG2
FMO5
GATM
GCFC2
LCAT
TNFRSF10C
RHBDD3
SLC1A3
GPX5
CASP7
MIR25
DIPA
EDF1
POLL
TNA
CYCS
CNOT8
HSP90AA1
LMAN2
RNASEH1
VPS4A
IGF1R
DARS1
MVP
TAF5L
ITGA2
GNAI2
MTERF3
RBP4
HNRNPA1
TMEM168
COL3A1
TMA16
UTP11
SDHA
ATRX
EXOC5
FBXO28
KCTD17
NOS2A
RRP7A
JUNB
FAN1
SAFB2
COL1A2
ZNF148
ACOT2
CSRP1
PML
VCAM1
ARL6IP4
EIF2B2
GUF1
INTS8
IL1R2
VCL
ABCC4
LCMT2
SCML2
APOL1
CLCC1
HMGCS1
SLC29A1
FRAT1
TBC1D9B
TUBA4A
AAMP
CHST6
RRP1
F3
IGF2R
ZEB1
KLHL9
HADHA
TKT
APOA1
LDHB
USP33
SOX4
ACTR1A
MSH5
NEDD8
UBAP2
RRM1
ALG3
GSTA5
IQCK
LRRC47
MRPL34
RUFY1
DHPS
NME6
UBN1
DES
PLAT
SEC6
BCL2L15
C1S
METTL18
RPGRIP1L
SOCS4
IGFBP4
PYGO2
CAPN1
CDKN2A
CTNNBL1
HMMR
ITGA5
SETMAR
FASLG
CDC16
CEP78
SLC35F5
TCF4
WBP2
FSHB
SLC7A11
ACAA2
EMC9
PRPF6
RASSF7
USF2
GOLGA3
PRL
TCTN1
COL18A1
MLF2
MORN2
PYCR2
HSPBAP1
ELOA
HNRNPUL1
SERPINB2
APP
LRRC41
CIP2A
ENOSF1
HLA-G
IPO8
ANXA4
CAT
CDKN1A
MIS12
NUBP2
PTPRCAP
QTRT1
RABGAP1
WDR19
CCKAR
PEX1
SLC25A16
DIABLO
ABCC5
GJA1
SYP
UBL4A
GSTA2
CYP8B1
LUC7L2
PDSS2
SLC22A9
UHRF1BP1L
ESRP2
TXLNA
CEP290
CX3CL1
KLK3
ACACA
ATF4
CD74
FAM53B
NKX2-1
TUG1
ARFGAP2
CSNK1G3
PTX1
ZNF608
APPBP2
MCL1
PKN2
SART3
UGT2B4
FBXO11
FZR1
PES1
RAPGEF6
FADD
CDKN2B
HAUS1
WDR47
BAG6
ELP1
MTF2
RANBP2
RCHY1
SEC16A
SMURF1
XPO6
ZKSCAN1
RBM4
TTC17
ECH1
EOGT
FAS
SELENBP1
THOC1
CERT1
COMMD3
DCTN1
IK
PHF3
SAMM50
STAT5B
CABIN1
CBS
CPT1A
CUTC
HGS
IDH1
MIR125A
CYCB
PDCD10
PLA2G1B
THBD
RSRC1
PAK4
TCAF1
ZC2HC1A
RTRAF
LACTB
IL6R
IKBKG
CFI
IFITM2
ENSG00000251338
ENSG00000271544
ENSG00000250505
ENSG00000251278
ENSG00000250573
RRP1B
STAU1
DNAJC3
FMR1
XYLB
ITCH
SLC25A6
PAF1
NUP98
KPNA5
RPS27A
RNASEL
CANX
CLEC4M
CALR
FCGR2A
IDO1
EIF2S1
CD4
SCNN1A
TMPRSS13
TMPRSS11A
SCNN1B
SCNN1G
IL2RG
PCSK5
SCRIB
SRC
PCSK6
NPM1
OMP
CD8A
TUFM
ELANE
GP2
TRA
RAC2
ALG12
TRB
LTF
CFHR1
IFNA17
CA1
KCTD9
C12orf76
WDR1
UBA7
LBP
PIK3C2A
DBR1
NUP62
CR1
AP4E1
CCL22
CTSW
CFP
NEU2
PIK3R2
NUP54
KPNA2
NCL
RNASEK
VDAC1
RPGR
NUP205
CD209
SERPINA1
SLPI
CCR6
RPS20
LOC117134604
DEFB4A
DNAJA1
RPS14
RPS5
NUP107
NUP58
UBE2E2
GBP3
SCGB1A1
POLR2L
SFTPC
GYPE
CALCA
RAN
RPL13A
C4B
TRIM35
NR2F2
ACE
RPS10
RPL35
FAU
RPS16
POLR2H
RPL10L
PRKRA
AVP
IRF1
CXCL5
GYPA
SFTPA2
IL10RB
EPRS1
IL9
KPNA6
AAAS
NUP43
SFTPA1
RPS24
RPS3
LOC100422637
LOC100422639
LOC100422638
SERPINB1
DNAJB1
CCL26
TSLP
ATP6V0E2
IL21
IL12A
RNASE3
PLD2
CCL17
CLTC
RPL27A
RPL24
HLA-DRA
TNFAIP3
CRKL
TFRC
ARCN1
AGFG1
UBA52
RPL6
RPL28
RPS28
MMP12
ADM
TREM1
LINC02258
SKAP1-AS1
SGPL1
CHD1
POLR1C
MDM2
LARP1
HNRNPU
NUP50
SLAMF6
BTK
RUNX1
GBP2
HDAC6
EIF3A
PPAN
MARCHF8
HPX
LGALS1
CAMP
CEACAM6
AQP4
KLK11
RPSA
COPA
NUP214
NUP155
TPR
NUP153
NUP133
RAE1
NUP210
NUP160
NUP85
NUP88
NUP188
NUP35
POM121
NUP37
NDC1
SEH1L
POM121C
NUP42
IL11
EEF1A1
CCR1
PSMC6
RPL3
RBM14
TBX21
ADA
LPXN
PDPN
LRP1B
DMD
LILRA4
DNM3
PTX3
SLC22A6
SNW1
MLKL
EIF3G
NUMA1
KNG1
GDNF
HLA-S
ZC3H11A
TLR1
PARP1
CDC25B
CSN1S1
IGHE
FKBP8
HIF1A
PABPC1
DMBT1
RPL5
RPL11
RPL10
RPL18
RPL21
RPL15
POLR2E
RPL7A
RPS15A
RPS17
RPS27
RPS6
RPL13
RPL35A
RPL22
RPL27
GTF2F2
RPL26
RPL9
RPL4
RPL7
RPS13
RPS2
RPS23
RPS26
RPS29
RPS3A
RPS7
RPL10A
RPL31
RPS12
RPS9
RPL12
RPL19
POLR2F
POLR2D
POLR2J
RPLP0
RPL8
RPLP2
RPS15
RPLP1
RPL23A
GTF2F1
RPS11
RPL23
RPL29
RPL36
RPL3L
CLTA
RPL30
RPL37
RPS18
RPS21
RPS8
RPS4X
RPL18A
RPL32
RPL34
RPL14
POLR2G
POLR2I
RPL17
RPS25
RPS27L
RPL36AL
RPL37A
RPL38
POLR2K
RPL22L1
RPL26L1
RPL36A
RPL39
RPS4Y1
RPL39L
RPS4Y2
RPL41
MIR6805
MIR6850
PEPD
ELAVL1
P2RY11
RPS6KA3
ATXN10
CD46
DR1
CCL24
EEF1D
LTA
DLG2
CACNA1C
IFN1@
FHII
CEACAM5
C4A
ERN1
DUSP1
ZNF365
CDC73
CTR9
WDR61
LEO1
RTF1
HDAC1
TMPO
HAX1
SUMO1
OCA2
VPS4B
MOV10
NXT1
TFAP2A
PGM3
XDH
AIFM1
IRF5
HNRNPF
MAGEA3
PDCD1
ST3GAL4
KPNA7
CLUH
TMPRSS15
PRSS1
KIR2DL2
KAT2B
NSMCE3
TLR6
TDO2
FBL
CLU
NCBP1
MIR221
B2M
KAT2A
GTF2H4
DDX21
IL36G
FCRL6
MYL1
RECK
MIR302A
CEACAM1
MIR939
YBX1
ZC3H12A
LINC01191
CXCL11
ZNF17
PYCARD
LBR
IL12B
SPINT2
CSNK2A2
CD3D
CCL18
RUVBL2
GALE
MXD1
IL2RB
SQSTM1
FCN3
ITK
CSNK1A1
WDR33
HCRTR2
CD244
LGALS8
CCL7
CCT2
IRAK4
SAA4
FGFR1
BAD
FCGR1A
RTF2
SF3B1
COPB2
ATP6AP1
COPG1
NF1
DHX30
UPF1
HNRNPA2B1
FBXW7
IFNL2
UBC
NEDD4
MOG
BCL2L2
CLEC4A
KIR3DS1
KIR2DL5A
KIR2DS5
KIR2DL5B
CD58
PGD
YTHDC1
HTRA1
LITAF
ATP1B1
UBE2I
SFPQ
TRADD
CCL20
KLK12
MIR26A1
MIR335
MIR628
MIR576
MIR664A
ELN
SERPINA3
MTOR
GNB2
UBB
GBP5
COQ10A
GTF2H3
MIR203A
TUBB
CD70
ST3GAL1
COL9A1
TSG101
U2AF2
RACK1
FLNB
CLDN5
ITGA1
PSMA1
RORA
PIK3C2B
POMT1
ATG16L1
MAP1LC3A
NEU3
MIR193B
TGM7
MYH9
RHOA
[truncated: 117 more rows]

## Sheet:  common targets
Sheet 3: intersected common targets of HSSD & influenza
MMP2
XDH
TKT
HSPB1
IGF1
SUMO1
CYCS
RPL19
NOS2
FGFR1
BAK1
COX6C
RPL7A
LEP
UBA1
PTPN22
HSD11B2
HNMT
VKORC1
ELANE
COL1A1
BIRC5
GNAS
GSTA2
APOE
PF4
ALDH2
C3
HSPD1
P2RX3
BCL2
NFKB2
KL
RAG1
IRF3
PTGES
CRP
HSPA8
RARB
PCSK6
AHR
DHFR
NFE2L2
HCK
AURKB
LANCL2
SNAI1
TNF
IL1A
LDLR
RAB5A
TNFRSF1A
GLI1
SPP1
MIP
PTGS2
CTNNB1
CCND1
RUNX1T1
ESR1
CDK4
PRMT1
HRAS
ITGB2
POR
SREBF2
VEGFA
TUFM
MYC
TIMP1
RUVBL2
NKX2-1
VCP
IL13
GSK3B
TNFAIP3
PKP2
STAT1
SNW1
CCR7
PPP1CA
HMGCR
ANXA2
CACNA1C
IDO1
HMOX1
EIF4E
MMP3
GATA3
FMR1
SCGB1A1
IL10
MAPK1
PLA2G1B
PADI4
PLAT
MDM2
CXCL2
EGFR
IKBKB
SOD1
RPL15
CREB1
ERBB2
TLR7
IL4
MAPK8
HDAC8
RPL3
ABL1
CYBB
SLC3A2
SOCS1
HTRA1
P2RX2
RB1
SEC14L2
ODC1
CXCL10
TYR
DHRS4
RNASE1
TP53
CASP9
CDKN1A
CAT
RPS6KA1
NCOA2
RPL11
RPL8
HDAC1
NFKB1
IL1B
TDRD7
RPL23A
FCER1G
RPL10L
NFKBIA
ALB
SUCLG2
TREM1
GAPDH
GLB1
EPHB2
PPARGC1B
CSNK2A1
COL1A2
SDHA
PNP
AVP
HOPX
UCK2
RNASEH1
CYBA
RAC1
PTEN
ANXA1
MMP13
CD4
IRF1
ALOX5
GJA1
ZNF219
TGM2
TBK1
ACACA
RAC2
ANXA13
LCT
NPPB
UBE2I
ALK
SLC25A5
YWHAE
FAS
PON1
ABCA1
ADORA2A
ABO
TNNI3
E2F1
CASP8
BCL2L2
PPARG
BAG1
ALOX15
RHOA
CALCA
CXCL11
RPSA
PRKAA1
CXCL8
MAPK9
EGR1
ABCB1
ABCC4
THBD
NR3C1
MTOR
MAPK14
TH
RAF1
FURIN
MPO
VIM
SPR
PCNA
CHUK
STAT3
DNAJA1
COX1
SLPI
CDC42
BAD
HSPA1A
CASP7
S100A8
MCL1
CCL2
ADA
IL6
EPHX2
CCL24
RAN
EEF1A1
CASP3
HSP90AA1
FASLG
COL3A1
PRKAA2
CD163
RARA
PECAM1
PML
SERPINH1
PPARA
RORA
PGRMC1
BACE1
ELK1
AHSA1
DNMT1
PIK3CG
PIK3CA
FADD
IL2
GRIN1
IFNG
FOS
HSPA5
JUNB
FGF2
MED1
IGF1R
PARP10
ICAM1
CAV1
BCL2L1
HPRT1
TNFRSF1B
MAPK3
IL6ST
LTF
SLC25A6
HSP90B1
HIF1A
RELA
NOS3
MATN1
CFTR
BAP1
ACP3
CHRM2
RRM1
ACTB
TLR4
RPL23
SERPINE1
VCAM1
COX2
INSR
NT5C2
RPL13A
RAB11A
JAK3
JAK1
SETD7
GSTO1
AKT1
PRKAB1
MUC5AC
MIF
TIMP2
COX4I1
GSK3A
PTGS1
F3
MAP4K4
NR1I2
ARAF
LTA
CEBPB
CCL3
ANXA4
CA1
JUN
GATM
RPL26L1
BAX
RPL37
CD40LG
CES1
RASSF1
APP
RPS6KA3
PRSS1
HDAC6
RAB7A
MMP9
TOP1
HBA1

## Sheet: common targets of influenza
Sheet 4: intersected common targets of influenza
NOS2
LAMP3
IRF3
FN1
NFE2L2
TNF
IRF7
CASP1
PTGS2
IL18
TMPRSS11D
TGFB1
IL13
STAT1
EIF2AK2
IL10
EGFR
SOD1
MAPK8
CXCL10
CCL5
TP53
MX1
FPR2
IFIH1
IL1B
HMGB1
TRIM22
NLRP3
TNFSF10
HSPA4
CXCL8
IFIT2
IL17A
CCL2
CCND3
TMPRSS2
IL6
ISG15
MX2
CASP3
IFITM3
IL2
IFNG
ICAM1
RELA
TLR4
SERPINE1
RSAD2
HLA-B
PKM
DDX58
