# Supplementary material for: Exploring the active ingredients and pharmacological mechanisms of the oral intake formula Huoxiang Suling Shuanghua Decoction on influenza virus type A based on network pharmacology and experimental exploration
Source: Front Microbiol. 2022 Nov 1;13:1040056. doi: 10.3389/fmicb.2022.1040056 (PMC9663660; doi:10.3389/fmicb.2022.1040056)
Supplement: Supplementary file 6 [file Data_Sheet_7.XLSX]

## Sheet: common targets BP
Sheet 1: BP results of “intersected common targets of HSSD & influenza” .
Category	Term	Count	%	PValue	Genes	List Total	Pop Hits	Pop Total	Fold Enrichment	Bonferroni	Benjamini	FDR
GOTERM_BP_DIRECT	GO:0010628~positive regulation of gene expression	59	18.4953	6.76969e-32	APP, GSK3B, GSK3A, CXCL8, PTEN, PTPN22, FGF2, TNF, GJA1, MYC, AKT1, EPHB2, MED1, RPL23, IL13, PRKAB1, F3, IL1A, IFNG, IL1B, RARA, PPARG, AVP, TLR4, TP53, CRP, PRKAA1, DNMT1, HDAC1, NR1I2, RPL11, HIF1A, RELA, MAPK9, MAPK8, ERBB2, NKX2-1, CCL3, E2F1, MAPK1, LDLR, MAPK3, EGR1, NOS3, EPHX2, CAV1, STAT3, IGF1, MAPK14, MTOR, VEGFA, IL4, IL6, MDM2, CTNNB1, VIM, NFE2L2, PF4, HSPA1A	319	509	19157	6.96099	2.59821e-28	2.59821e-28	2.31049e-28
GOTERM_BP_DIRECT	GO:0043066~negative regulation of apoptotic process	57	17.8683	9.93999e-30	GSK3B, CDKN1A, PTEN, ARAF, HSPB1, MPO, IGF1R, RPS6KA3, MYC, CASP3, RPS6KA1, AKT1, TIMP1, TGM2, IL10, MED1, ANXA1, ANXA4, MIF, MMP9, HCK, CAT, BIRC5, AVP, RAF1, IL6ST, TP53, LTF, PRKAA1, PRKAA2, HDAC1, EGFR, RELA, HSPD1, HSP90B1, MAPK8, BAG1, MCL1, MAP4K4, HSPA5, IGF1, NFKB1, IL2, VEGFA, DNAJA1, IL4, IL6, CD40LG, LEP, ALB, BCL2, MDM2, CTNNB1, FAS, BCL2L2, BCL2L1, HSPA1A	319	515	19157	6.64667	3.81497e-26	1.90748e-26	1.69626e-26
GOTERM_BP_DIRECT	GO:0042493~response to drug	45	14.1066	2.62506e-29	CDKN1A, ABCB1, HDAC1, PTEN, GATA3, PTGS2, RELA, HSPD1, ICAM1, HSD11B2, PNP, CCND1, MYC, CASP3, TIMP2, HMOX1, BAK1, IL10, ABCC4, JUN, ANXA1, CHUK, STAT1, BAD, STAT3, CYBB, CYBA, FOS, RHOA, SOD1, COL1A1, POR, CREB1, ADORA2A, CDK4, CAT, SCGB1A1, LTA, BCL2, MDM2, CTNNB1, PPARG, TOP1, TP53, ADA	319	293	19157	9.2232	1.0075e-25	3.35833e-26	2.98645e-26
GOTERM_BP_DIRECT	GO:0006954~inflammatory response	50	15.674	2.95882e-28	CXCL8, ITGB2, TNFAIP3, TNF, CXCL2, PIK3CG, IKBKB, TBK1, AKT1, CCR7, RAC1, ANXA1, CHUK, IL13, CYBB, CYBA, FOS, MIF, TNFRSF1B, TNFRSF1A, IL1A, HCK, ADORA2A, IL1B, TLR7, TLR4, S100A8, IDO1, CRP, CEBPB, CALCA, ALOX15, PTGS2, RELA, PTGS1, C3, SPP1, CCL3, CCL2, CCL24, NOS2, STAT3, MTOR, NFKB1, CXCL10, CXCL11, IL6, CD40LG, NFE2L2, PF4	319	403	19157	7.45078	1.13559e-24	2.83899e-25	2.52461e-25
GOTERM_BP_DIRECT	GO:0045944~positive regulation of transcription from RNA polymerase II promoter	76	23.8245	1.48964e-24	RB1, APP, GSK3A, RORA, AHR, GLI1, NR3C1, FGF2, ELK1, TNF, IKBKB, RPS6KA3, TBK1, MYC, RUVBL2, RPS6KA1, AKT1, JUNB, HRAS, IL10, NCOA2, MED1, CHUK, FOS, SREBF2, TNFRSF1A, IL1A, CREB1, IRF3, IRF1, IL1B, RARA, RARB, TLR7, PPARG, RAF1, PPARA, TLR4, TP53, CEBPB, PLA2G1B, HDAC1, NR1I2, GATA3, HDAC8, HIF1A, EGFR, RELA, ABL1, NKX2-1, E2F1, FADD, PPARGC1B, MAPK3, EGR1, JUN, STAT1, STAT3, IGF1, MAPK14, ESR1,…	319	1185	19157	3.85152	5.71723e-21	1.14345e-21	1.01683e-21
GOTERM_BP_DIRECT	GO:0032496~response to lipopolysaccharide	31	9.71787	1.74227e-23	HDAC1, PTPN22, FASLG, PTGS2, MPO, HSPD1, CASP9, THBD, RPS6KA3, GJA1, CASP8, CASP3, CCR7, ELANE, JUN, VCAM1, NOS2, CHUK, NOS3, IL13, FOS, NFKB2, TH, SLPI, IL1B, SCGB1A1, LTA, TLR4, S100A8, PTGES, IDO1	319	156	19157	11.9337	6.68683e-20	1.11447e-20	9.91061e-21
GOTERM_BP_DIRECT	GO:0007568~aging	32	10.0313	5.37484e-22	CALCA, GSK3A, ITGB2, PTEN, HMGCR, PTGS2, MPO, FGF2, RELA, AURKB, CASP9, CASP7, TIMP2, AKT1, MAPK1, BAK1, TIMP1, MAPK3, IL10, KL, JUN, VCAM1, MMP2, STAT3, FOS, TNFRSF1B, NFKB2, SOD1, CREB1, CAT, ADA, NFE2L2	319	190	19157	10.1142	2.06286e-18	2.94695e-19	2.62062e-19
GOTERM_BP_DIRECT	GO:0048661~positive regulation of smooth muscle cell proliferation	22	6.89655	2.7432e-21	ABCC4, STAT1, HDAC1, MMP2, IL13, CYBA, HMGCR, IGF1, PTGS2, FGF2, TNF, EGFR, MTOR, IGF1R, IL6, PIK3CA, MYC, AKT1, HMOX1, TLR4, ELANE, TGM2	319	69	19157	19.1474	1.05284e-17	1.31605e-18	1.17032e-18
GOTERM_BP_DIRECT	GO:0045471~response to ethanol	27	8.46395	4.77787e-21	SETD7, GATA3, HMGCR, TNF, IGF1R, ICAM1, CASP8, CCND1, MYC, BAK1, RPL15, VCAM1, BAD, IL13, STAT3, RHOA, IL2, GRIN1, TUFM, SOD1, TH, LEP, CAT, RARA, AVP, PPARA, S100A8	319	129	19157	12.5693	1.83375e-17	2.0375e-18	1.81187e-18
GOTERM_BP_DIRECT	GO:0001666~response to hypoxia	30	9.40439	1.73181e-20	PRKAA1, PLAT, HIF1A, TNF, HSPD1, HSP90B1, HSD11B2, CASP3, HMOX1, EGR1, VCAM1, NOS2, BAD, MMP2, CAV1, CYBA, RHOA, PML, VEGFA, IL1A, CREB1, TH, P2RX3, P2RX2, LEP, CAT, LTA, RAF1, PPARA, ADA	319	180	19157	10.0089	6.64668e-17	6.64668e-18	5.91066e-18
GOTERM_BP_DIRECT	GO:0009410~response to xenobiotic stimulus	33	10.3448	3.69931e-20	ABCB1, GATA3, AHR, PTGS2, TNF, HSD11B2, PNP, CCND1, MYC, CASP3, ABL1, HMOX1, BAK1, IL10, JUN, STAT1, BAD, MMP2, CYBB, CYBA, FOS, RHOA, SOD1, COL1A1, CREB1, ADORA2A, CDK4, CAT, SCGB1A1, LTA, BCL2, CTNNB1, TOP1	319	236	19157	8.39728	1.41979e-16	1.29072e-17	1.14779e-17
GOTERM_BP_DIRECT	GO:0045893~positive regulation of transcription, DNA-templated	51	15.9875	1.43524e-19	SETD7, RORA, AHR, GLI1, FGF2, ELK1, TNF, IKBKB, MYC, RUVBL2, RPS6KA1, AKT1, IL10, MED1, CHUK, FOS, CREB1, IRF1, IL1B, RARA, PPARG, PPARA, TP53, CEBPB, HDAC1, NR1I2, GATA3, HIF1A, EGFR, RELA, SEC14L2, SPP1, NKX2-1, E2F1, MAPK1, APOE, EGR1, JUN, STAT1, INSR, STAT3, IGF1, ESR1, NFKB1, PML, IL4, COL1A1, CD4, IL6, SNAI1, CTNNB1	319	661	19157	4.63346	5.50845e-16	4.59038e-17	4.08206e-17
GOTERM_BP_DIRECT	GO:0071260~cellular response to mechanical stimulus	22	6.89655	2.62912e-19	BAD, IL13, CYBA, PTGS2, EGFR, NFKB1, IGF1R, TNFRSF1A, COL1A1, GJA1, MAPK8, CASP8, IL1B, IRF1, FAS, AKT1, TLR7, BAK1, FADD, RAC1, TLR4, MAPK3	319	84	19157	15.7282	1.00906e-15	7.76198e-17	6.90246e-17
GOTERM_BP_DIRECT	GO:0071222~cellular response to lipopolysaccharide	29	9.09091	8.12103e-19	CEBPB, CXCL8, SERPINE1, TNFAIP3, TNF, CXCL2, RELA, ICAM1, MAPK8, ABL1, CCL2, EPHB2, IL10, ABCA1, NOS2, MAPK14, TNFRSF1B, RHOA, NFKB1, IL1A, CXCL10, CXCL11, IL6, CDK4, IL1B, RARA, VIM, TLR4, PF4	319	189	19157	9.21453	3.11685e-15	2.22632e-16	1.97979e-16
GOTERM_BP_DIRECT	GO:0010629~negative regulation of gene expression	35	10.9718	1.68764e-18	RB1, APP, GSK3B, CDKN1A, DNMT1, PRKAA1, CXCL8, PRKAA2, HDAC1, PTPN22, FGF2, HIF1A, TNF, GJA1, TBK1, MYC, CCL3, AKT1, BAK1, APOE, HRAS, XDH, LDLR, NOS2, IGF1, MIF, ESR1, NFKB1, VEGFA, PARP10, CREB1, IFNG, PIK3CA, CTNNB1, PPARG	319	308	19157	6.82424	6.47715e-15	4.3181e-16	3.83994e-16
GOTERM_BP_DIRECT	GO:0006915~apoptotic process	46	14.4201	4.88385e-18	ITGB2, PTEN, TNFAIP3, FASLG, AHR, NR3C1, CASP9, RPS6KA3, CASP7, GJA1, CASP8, CASP3, RPS6KA1, BAG1, MAPK1, BAK1, FADD, MCL1, MAPK3, CSNK2A1, BAD, MAPK14, NFKB1, PML, TNFRSF1A, NFKBIA, IL1A, IFNG, ADORA2A, IRF3, IRF1, IL1B, LTA, BCL2, MDM2, BAX, BIRC5, FAS, CYCS, AVP, RAF1, TP53, S100A8, BCL2L2, BCL2L1, SLC25A6	319	582	19157	4.74648	1.87442e-14	1.17151e-15	1.04179e-15
GOTERM_BP_DIRECT	GO:0097192~extrinsic apoptotic signaling pathway in absence of ligand	15	4.70219	5.52958e-18	GSK3B, GSK3A, BAD, IL2, IL4, IL1A, IL1B, BCL2, FAS, BAX, BAK1, FADD, BCL2L2, MCL1, BCL2L1	319	29	19157	31.062	2.12225e-14	1.24838e-15	1.11014e-15
GOTERM_BP_DIRECT	GO:0043065~positive regulation of apoptotic process	34	10.6583	9.78517e-17	APP, HTRA1, FASLG, PTGS2, TNF, HSPD1, CASP9, MAPK8, CASP8, CASP3, E2F1, ABL1, AKT1, HMOX1, BAK1, FADD, MCL1, TGM2, JUN, BAD, MMP2, MMP9, SOD1, DNAJA1, IL6, CREB1, CDK4, LTA, BAX, RARB, CTNNB1, FAS, PPARG, TP53	319	329	19157	6.20612	4.26104e-13	2.08642e-14	1.85538e-14
GOTERM_BP_DIRECT	GO:0008284~positive regulation of cell proliferation	42	13.1661	2.1178e-16	PRKAA1, PLA2G1B, HDAC1, ODC1, PTEN, FASLG, GLI1, FGF2, RELA, EGFR, IGF1R, MYC, ERBB2, RAC2, AKT1, TIMP1, HRAS, CSNK2A1, PRMT1, RPL23, INSR, IGF1, MIF, IL2, VEGFA, IL4, CXCL10, HCK, IL6, IFNG, CDK4, IL1B, LEP, BCL2, RARA, MDM2, BIRC5, AVP, SLC25A5, IL6ST, FGFR1, BCL2L1	319	534	19157	4.72329	8.52207e-13	4.27795e-14	3.80423e-14
GOTERM_BP_DIRECT	GO:0034097~response to cytokine	16	5.01567	2.69426e-15	JUN, STAT1, FOS, RELA, PML, NFKB2, COL3A1, SCGB1A1, TIMP2, BCL2, RARA, TIMP1, IL6ST, PTGES, MCL1, BCL2L1	319	51	19157	18.8402	1.02265e-11	5.17029e-13	4.59776e-13
GOTERM_BP_DIRECT	GO:0007165~signal transduction	62	19.4357	4.46253e-15	YWHAE, ALK, GSK3B, GSK3A, CXCL8, FASLG, NR3C1, FGF2, IGF1R, RPS6KA3, GJA1, RASSF1, RPS6KA1, RAC2, AKT1, TIMP1, HRAS, IL10, ANXA1, CSNK2A1, ANXA4, IL13, PRKAB1, TNFRSF1A, CREB1, IL1B, RARA, PECAM1, LTA, RARB, PPARG, AVP, RAF1, PTGES, PRKAA1, PRKAA2, PLA2G1B, NR1I2, GATA3, HIF1A, EGFR, C3, ERBB2, SPP1, CCL2, MAPK1, FADD, CCL24, STAT1, STAT3, IGF1, MAPK14, ESR1, NFKB1, NFKB2, CXCL10, CD4, CXCL11, P2…	319	1211	19157	3.07457	1.70441e-11	8.1558e-13	7.25267e-13
GOTERM_BP_DIRECT	GO:0006468~protein phosphorylation	39	12.2257	7.51201e-15	APP, GSK3B, CALCA, GSK3A, PRKAA1, PRKAA2, ARAF, PIK3CG, AURKB, IKBKB, CDC42, MAPK9, MAPK8, TBK1, CCND1, ERBB2, CCL3, ABL1, CCL2, AKT1, MAPK1, JAK3, JAK1, MAPK3, MAP4K4, CSNK2A1, CHUK, INSR, PRKAB1, MTOR, HCK, CREB1, PIK3CA, CDK4, RARA, BIRC5, AVP, RAF1, FGFR1	319	507	19157	4.61948	2.8975e-11	1.3105e-12	1.16539e-12
GOTERM_BP_DIRECT	GO:1902895~positive regulation of pri-miRNA transcription from RNA polymerase II promoter	15	4.70219	1.34674e-14	IL10, EGR1, JUN, STAT3, GATA3, FOS, NR3C1, FGF2, HIF1A, TNF, SREBF2, RELA, MYC, PPARG, TP53	319	46	19157	19.5826	5.15585e-11	2.2473e-12	1.99844e-12
GOTERM_BP_DIRECT	GO:0031663~lipopolysaccharide-mediated signaling pathway	14	4.38871	1.42279e-14	NOS3, PTPN22, MAPK14, TNF, NFKBIA, HCK, IRF3, IL1B, CCL3, CCL2, AKT1, MAPK1, TLR4, MAPK3	319	37	19157	22.7229	5.45413e-11	2.27527e-12	2.02332e-12
GOTERM_BP_DIRECT	GO:0008630~intrinsic apoptotic signaling pathway in response to DNA damage	15	4.70219	1.89194e-14	BAD, TNFRSF1B, TNF, PML, TNFRSF1A, CASP9, E2F1, BCL2, ABL1, BAX, HMOX1, BAK1, BCL2L2, MCL1, BCL2L1	319	47	19157	19.1659	7.24376e-11	2.90451e-12	2.58288e-12
GOTERM_BP_DIRECT	GO:0071276~cellular response to cadmium ion	14	4.38871	6.6037e-14	JUN, CHUK, CYBB, FOS, MMP9, EGFR, SOD1, MAPK9, MAPK8, SUMO1, AKT1, HMOX1, MAPK1, MAPK3	319	41	19157	20.506	2.53532e-10	9.74808e-12	8.66862e-12
GOTERM_BP_DIRECT	GO:0051726~regulation of cell cycle	30	9.40439	6.92883e-14	RB1, CDKN1A, CXCL8, PTEN, FGF2, ACTB, RASSF1, CCND1, MYC, RUVBL2, ABL1, BAK1, HRAS, JUNB, HSPA8, JUN, CSNK2A1, RPL23, STAT3, MIF, PML, IFNG, CDK4, IRF1, LEP, MDM2, BAX, BIRC5, TP53, BAP1	319	313	19157	5.75591	2.65889e-10	9.8492e-12	8.75855e-12
GOTERM_BP_DIRECT	GO:0032757~positive regulation of interleukin-8 production	16	5.01567	1.10415e-13	CALCA, NOS2, PLA2G1B, STAT3, SERPINE1, F3, TNF, RELA, IL6, IL1B, LEP, TLR7, FADD, TLR4, ELANE, HSPA1A	319	64	19157	15.0133	4.23973e-10	1.51347e-11	1.34588e-11
GOTERM_BP_DIRECT	GO:0043123~positive regulation of I-kappaB kinase/NF-kappaB signaling	24	7.52351	1.19717e-13	UBE2I, CHUK, FASLG, TNF, RHOA, RELA, TNFRSF1A, IKBKB, IL1A, GJA1, CD4, CASP8, TBK1, IRF3, IL1B, ABL1, HMOX1, CTNNB1, CCR7, FADD, GAPDH, TLR4, TGM2, LTF	319	191	19157	7.54596	4.5934e-10	1.58439e-11	1.40894e-11
GOTERM_BP_DIRECT	GO:0033138~positive regulation of peptidyl-serine phosphorylation	18	5.64263	1.36548e-13	APP, GSK3A, HSP90AA1, CAV1, ARAF, MIF, PTGS2, TNF, EGFR, HDAC6, VEGFA, IL6, TBK1, PIK3CA, BCL2, AKT1, AVP, RAF1	319	91	19157	11.8787	5.24107e-10	1.7469e-11	1.55346e-11
GOTERM_BP_DIRECT	GO:0014823~response to activity	15	4.70219	2.14028e-13	IL10, KL, PRKAA1, MMP2, PTEN, CYBA, TNF, MTOR, HSPD1, IL6, CREB1, PIK3CA, TH, LEP, CAT	319	55	19157	16.3782	8.21528e-10	2.62184e-11	2.33151e-11
GOTERM_BP_DIRECT	GO:0071356~cellular response to tumor necrosis factor	21	6.58307	2.186e-13	CCL24, CALCA, VCAM1, CXCL8, CHUK, HDAC1, RORA, CYBA, GATA3, MAPK14, RELA, NFKB1, ICAM1, COL1A1, IKBKB, CCL3, CCL2, AKT1, MAPK1, NFE2L2, MAPK3	319	141	19157	8.94411	8.38998e-10	2.62184e-11	2.33151e-11
GOTERM_BP_DIRECT	GO:0042981~regulation of apoptotic process	25	7.83699	3.12067e-13	ALK, VCP, CASP9, GJA1, CASP8, ABL1, AKT1, FADD, APOE, JAK3, MCL1, TGM2, EGR1, HSP90AA1, STAT1, ESR1, CXCL10, IRF3, RARA, BAX, FAS, RAF1, TP53, BCL2L2, BCL2L1	319	220	19157	6.82424	1.19778e-09	3.62944e-11	3.22753e-11
GOTERM_BP_DIRECT	GO:0032355~response to estradiol	19	5.95611	4.60293e-13	ANXA1, PCNA, BAD, STAT3, PTEN, PTGS2, ESR1, CASP9, COL1A1, GJA1, CASP8, TH, CCND1, MYC, CASP3, LEP, CAT, RARA, CTNNB1	319	113	19157	10.0975	1.76663e-09	5.1959e-11	4.62053e-11
GOTERM_BP_DIRECT	GO:0001934~positive regulation of protein phosphorylation	24	7.52351	4.90961e-13	APP, HSP90AA1, ANXA2, INSR, FMR1, FGF2, TNF, MMP9, EGFR, VEGFA, C3, CD4, IFNG, CCND1, IL1B, LEP, ERBB2, PECAM1, ABL1, FAS, AKT1, RAC1, HRAS, MAPK3	319	204	19157	7.06509	1.88423e-09	5.38374e-11	4.78757e-11
GOTERM_BP_DIRECT	GO:0043525~positive regulation of neuron apoptotic process	15	4.70219	7.91396e-13	APP, JUN, GSK3A, FASLG, TNF, RHOA, BACE1, CDC42, CASP9, CASP3, CCL3, ABL1, BAX, CTNNB1, TP53	319	60	19157	15.0133	3.03727e-09	8.43716e-11	7.50287e-11
GOTERM_BP_DIRECT	GO:0050729~positive regulation of inflammatory response	18	5.64263	1.14088e-12	CCL24, APP, CEBPB, SERPINE1, TNF, EGFR, IL2, HSPD1, TNFRSF1A, NFKBIA, IFNG, IL1B, CCL3, TLR7, LDLR, TLR4, S100A8, TGM2	319	103	19157	10.4947	4.37864e-09	1.18343e-10	1.05239e-10
GOTERM_BP_DIRECT	GO:0042542~response to hydrogen peroxide	14	4.38871	2.6385e-12	JUN, STAT1, BAD, MMP2, HBA1, HSPD1, SOD1, COL1A1, CASP3, CAT, BCL2, HMOX1, BAK1, ADA	319	53	19157	15.8631	1.01268e-08	2.66489e-10	2.36979e-10
GOTERM_BP_DIRECT	GO:0070374~positive regulation of ERK1 and ERK2 cascade	24	7.52351	4.23824e-12	CCL24, APP, JUN, ALOX15, PTEN, PTPN22, HMGCR, IGF1, MIF, FGF2, TNF, EGFR, ICAM1, VEGFA, IL1A, CD4, CCL3, ABL1, CCL2, CCR7, APOE, HRAS, TLR4, MAPK3	319	226	19157	6.37734	1.62665e-08	4.17087e-10	3.70901e-10
GOTERM_BP_DIRECT	GO:0000122~negative regulation of transcription from RNA polymerase II promoter	49	15.3605	5.4842e-12	RB1, APP, FASLG, NR3C1, TNF, CCND1, MYC, NCOA2, MED1, RPL23, SREBF2, IFNG, IRF3, RARA, RARB, PPARG, PPARA, TP53, CEBPB, DNMT1, PCNA, HDAC1, NR1I2, GATA3, HDAC8, HDAC6, RELA, AURKB, NKX2-1, E2F1, ELANE, EGR1, JUN, UBE2I, STAT1, CAV1, STAT3, ESR1, HOPX, NFKB1, VEGFA, IL4, SNW1, LEP, ZNF219, SCGB1A1, SNAI1, MDM2, CTNNB1	319	952	19157	3.09098	2.10482e-08	5.26209e-10	4.67939e-10
GOTERM_BP_DIRECT	GO:0034614~cellular response to reactive oxygen species	12	3.76176	1.29202e-11	MAPK9, JUN, MAPK8, CHUK, MMP2, MAPK1, AKT1, FOS, MMP9, PPARGC1B, EGFR, MAPK3	319	37	19157	19.4767	4.95878e-08	1.20946e-09	1.07553e-09
GOTERM_BP_DIRECT	GO:0045429~positive regulation of nitric oxide biosynthetic process	13	4.07524	1.45302e-11	APP, HSP90AA1, INSR, ITGB2, PTGS2, ESR1, TNF, MTOR, ICAM1, IFNG, IL1B, AKT1, TLR4	319	48	19157	16.2644	5.57667e-08	1.32778e-09	1.18075e-09
GOTERM_BP_DIRECT	GO:0032760~positive regulation of tumor necrosis factor production	17	5.32915	2.18684e-11	APP, HDAC1, STAT3, CYBB, HSPB1, CYBA, MIF, HSPD1, IL1A, IL6, IFNG, LEP, CCL3, FADD, EPHB2, TLR4, PF4	319	106	19157	9.63119	8.39309e-08	1.95188e-09	1.73574e-09
GOTERM_BP_DIRECT	GO:0048146~positive regulation of fibroblast proliferation	13	4.07524	4.05625e-11	CDKN1A, JUN, ANXA2, PLA2G1B, IGF1, MIF, ESR1, EGFR, PML, CDK4, MYC, E2F1, ABL1	319	52	19157	15.0133	1.55679e-07	3.53815e-09	3.14636e-09
GOTERM_BP_DIRECT	GO:0050728~negative regulation of inflammatory response	18	5.64263	4.19986e-11	IL10, RB1, IL13, TNFAIP3, RORA, GATA3, IL2, NFKB1, SOD1, TNFRSF1A, IL4, ADORA2A, ALOX5, PPARG, APOE, PPARA, ADA, ELANE	319	128	19157	8.44499	1.61191e-07	3.58202e-09	3.18536e-09
GOTERM_BP_DIRECT	GO:0043406~positive regulation of MAP kinase activity	15	4.70219	5.1062e-11	APP, PLA2G1B, INSR, MIF, FGF2, TNF, EGFR, PIK3CG, VEGFA, IL1B, ERBB2, HRAS, TLR4, ELANE, FGFR1	319	80	19157	11.26	1.95976e-07	4.26035e-09	3.78858e-09
GOTERM_BP_DIRECT	GO:0030335~positive regulation of cell migration	24	7.52351	5.47879e-11	CCL24, HSPA5, MMP2, CAV1, INSR, STAT3, IGF1, GLI1, F3, MMP9, RHOA, EGFR, IGF1R, VEGFA, IL4, COL1A1, IL1B, CCL3, PECAM1, SNAI1, MAPK1, EPHB2, HRAS, MAP4K4	319	256	19157	5.63	2.10276e-07	4.47396e-09	3.97853e-09
GOTERM_BP_DIRECT	GO:1901216~positive regulation of neuron death	12	3.76176	6.00771e-11	GSK3B, EGR1, APP, CASP8, IFNG, BAD, ITGB2, ABL1, FOS, APOE, ELK1, MTOR	319	42	19157	17.1581	2.30576e-07	4.76367e-09	4.23617e-09
GOTERM_BP_DIRECT	GO:0030593~neutrophil chemotaxis	15	4.70219	6.08181e-11	CCL24, CXCL8, FCER1G, PLA2G1B, ITGB2, TREM1, CXCL2, PIK3CG, CXCL10, CXCL11, IL1B, CCL3, CCL2, S100A8, PF4	319	81	19157	11.121	2.3342e-07	4.76367e-09	4.23617e-09
GOTERM_BP_DIRECT	GO:0043154~negative regulation of cysteine-type endopeptidase activity involved in apoptotic process	14	4.38871	7.86869e-11	CSNK2A1, PTGS2, TNF, VEGFA, RPS6KA3, POR, ADORA2A, RPS6KA1, MDM2, BIRC5, AKT1, AVP, RAF1, RAG1	319	68	19157	12.3639	3.02e-07	5.98609e-09	5.32322e-09
GOTERM_BP_DIRECT	GO:0097191~extrinsic apoptotic signaling pathway	12	3.76176	7.95442e-11	GSK3B, GSK3A, CASP8, IFNG, BAD, FAS, BAX, FASLG, FADD, TNFRSF1B, TNF, PML	319	43	19157	16.7591	3.05291e-07	5.98609e-09	5.32322e-09
GOTERM_BP_DIRECT	GO:0043524~negative regulation of neuron apoptotic process	19	5.95611	8.73285e-11	IL10, JUN, CEBPB, HDAC1, HIF1A, RHOA, HSPD1, SOD1, ADORA2A, PIK3CA, BCL2, BAX, CCL2, BIRC5, HMOX1, APOE, IL6ST, HRAS, BCL2L1	319	153	19157	7.4576	3.35167e-07	6.44551e-09	5.73177e-09
GOTERM_BP_DIRECT	GO:1904646~cellular response to beta-amyloid	12	3.76176	2.27036e-10	BACE1, GSK3B, APP, GJA1, VCAM1, IGF1, EPHB2, TNF, TLR4, BCL2L2, ICAM1, IGF1R	319	47	19157	15.3328	8.71364e-07	1.64408e-08	1.46203e-08
GOTERM_BP_DIRECT	GO:0051897~positive regulation of protein kinase B signaling	17	5.32915	3.98412e-10	APP, HSP90AA1, INSR, GATA3, FGF2, F3, TNF, EGFR, MTOR, PIK3CG, IGF1R, VEGFA, PIK3CA, LEP, CCL3, CCR7, FGFR1	319	128	19157	7.97583	1.5291e-06	2.83168e-08	2.51811e-08
GOTERM_BP_DIRECT	GO:0071456~cellular response to hypoxia	17	5.32915	5.64913e-10	PRKAA1, BAD, PTEN, RORA, PTGS2, HIF1A, MTOR, ICAM1, VEGFA, MYC, MDM2, E2F1, BCL2, AKT1, HMOX1, PPARG, TP53	319	131	19157	7.79318	2.16814e-06	3.94207e-08	3.50554e-08
GOTERM_BP_DIRECT	GO:0010332~response to gamma radiation	10	3.1348	6.39447e-10	IL1A, CXCL10, PRKAA1, MYC, BCL2, BAX, GATA3, BAK1, TP53, PML	319	29	19157	20.708	2.45419e-06	4.38249e-08	3.8972e-08
GOTERM_BP_DIRECT	GO:0019221~cytokine-mediated signaling pathway	18	5.64263	6.53542e-10	STAT1, BAD, STAT3, F3, RELA, TNFRSF1A, IL1A, HCK, IL6, SOCS1, IL1B, CCL2, AKT1, IL6ST, JAK3, JAK1, PF4, TGM2	319	152	19157	7.11157	2.50829e-06	4.40052e-08	3.91323e-08
GOTERM_BP_DIRECT	GO:0097421~liver regeneration	11	3.44828	7.52392e-10	IL10, IL6, CEBPB, PCNA, CCND1, MYC, HMOX1, GLI1, TNF, EGFR, RPL19	319	40	19157	16.5147	2.88768e-06	4.97876e-08	4.42744e-08
GOTERM_BP_DIRECT	GO:0045892~negative regulation of transcription, DNA-templated	34	10.6583	7.66993e-10	RB1, CALCA, HDAC1, NR1I2, GATA3, AHR, NR3C1, TNF, RELA, HDAC6, SUMO1, RUVBL2, E2F1, NKX2-1, PPARGC1B, RUNX1T1, HSPA8, JUN, UBE2I, PML, PARP10, IL4, SNW1, IFNG, IRF1, ZNF219, RARA, MDM2, LANCL2, BIRC5, CTNNB1, PPARG, TP53, BAP1	319	580	19157	3.52037	2.94372e-06	4.98936e-08	4.43686e-08
GOTERM_BP_DIRECT	GO:0051384~response to glucocorticoid	13	4.07524	9.43556e-10	IL10, BAD, HNMT, PTGS2, TNF, RHOA, HSPD1, HSD11B2, IL6, CASP3, SCGB1A1, BCL2, PPARGC1B	319	67	19157	11.6521	3.62136e-06	6.03561e-08	5.36726e-08
GOTERM_BP_DIRECT	GO:0043410~positive regulation of MAPK cascade	18	5.64263	1.32018e-09	ALK, APP, INSR, IGF1, FGF2, TNF, SOD1, IGF1R, VEGFA, IL6, CD4, LEP, ERBB2, TIMP2, CTNNB1, RAF1, HRAS, FGFR1	319	159	19157	6.79849	5.06685e-06	8.30633e-08	7.38653e-08
GOTERM_BP_DIRECT	GO:0051092~positive regulation of NF-kappaB transcription factor activity	18	5.64263	1.4552e-09	ALK, APP, CHUK, PLA2G1B, CAV1, ITGB2, STAT3, TNF, RELA, ICAM1, IKBKB, CD40LG, IL1B, CAT, TLR4, S100A8, HSPA1A, LTF	319	160	19157	6.756	5.58503e-06	9.00814e-08	8.01063e-08
GOTERM_BP_DIRECT	GO:0009636~response to toxic substance	14	4.38871	1.93497e-09	CDKN1A, CHUK, EPHX2, PON1, AHR, FOS, CDK4, MDM2, CCL3, BCL2, BAX, MAPK1, CES1, MAPK3	319	87	19157	9.66375	7.42639e-06	1.1788e-07	1.04826e-07
GOTERM_BP_DIRECT	GO:0008285~negative regulation of cell proliferation	29	9.09091	3.16963e-09	APP, CDKN1A, CXCL8, HDAC1, PTEN, GATA3, PTGS2, FGF2, TIMP2, BAK1, HRAS, IL10, JUN, NOS3, STAT3, PML, IL1A, IL6, ADORA2A, IRF1, IL1B, RARA, RARB, CTNNB1, RAF1, TP53, BAP1, PTGES, HSPA1A	319	457	19157	3.81082	1.2165e-05	1.90079e-07	1.6903e-07
GOTERM_BP_DIRECT	GO:0048538~thymus development	11	3.44828	3.31289e-09	BCL2, ABL1, MAPK1, CTNNB1, GATA3, FADD, TYR, RAF1, SOD1, RAG1, MAPK3	319	46	19157	14.3606	1.27148e-05	1.95614e-07	1.73952e-07
GOTERM_BP_DIRECT	GO:0071466~cellular response to xenobiotic stimulus	12	3.76176	3.68678e-09	RB1, PRKAA1, PCNA, PRKAA2, NOS2, HSPA5, TH, MYC, IL1B, E2F1, TP53, NFE2L2	319	60	19157	12.0107	1.41498e-05	2.14392e-07	1.90651e-07
GOTERM_BP_DIRECT	GO:0001525~angiogenesis	21	6.58307	6.18256e-09	MED1, JUN, CXCL8, ANXA2, NOS3, MMP2, CAV1, SERPINE1, PTEN, RORA, PTGS2, MAPK14, HIF1A, PIK3CG, VEGFA, CASP8, PIK3CA, LEP, CCL2, HMOX1, EPHB2	319	247	19157	5.10575	2.37284e-05	3.54159e-07	3.14941e-07
GOTERM_BP_DIRECT	GO:0060252~positive regulation of glial cell proliferation	8	2.50784	8.8459e-09	IL6, MYC, IL1B, LTA, E2F1, TNF, EGFR, MTOR	319	18	19157	26.6904	3.395e-05	4.92037e-07	4.37552e-07
GOTERM_BP_DIRECT	GO:0035994~response to muscle stretch	8	2.50784	8.8459e-09	NFKBIA, JUN, PIK3CA, FOS, RAF1, MAPK14, RELA, NFKB1	319	18	19157	26.6904	3.395e-05	4.92037e-07	4.37552e-07
GOTERM_BP_DIRECT	GO:0071346~cellular response to interferon-gamma	14	4.38871	9.78694e-09	CCL24, NOS2, STAT1, RPL13A, FASLG, TNF, ICAM1, CDC42, MYC, CCL3, CCL2, VIM, GAPDH, TLR4	319	99	19157	8.49238	3.75616e-05	5.36604e-07	4.77183e-07
GOTERM_BP_DIRECT	GO:0006919~activation of cysteine-type endopeptidase activity involved in apoptotic process	13	4.07524	1.0437e-08	VCP, BAD, FASLG, F3, TNF, PML, HSPD1, CASP9, CASP8, BAX, PPARG, XDH, S100A8	319	82	19157	9.52064	4.00563e-05	5.64184e-07	5.01709e-07
GOTERM_BP_DIRECT	GO:0045766~positive regulation of angiogenesis	17	5.32915	1.17508e-08	CCL24, CXCL8, NOS3, ITGB2, STAT3, SERPINE1, CYBB, HSPB1, FGF2, F3, HIF1A, VEGFA, C3, IL1A, IL1B, HMOX1, NFE2L2	319	161	19157	6.34103	4.50987e-05	6.26385e-07	5.57022e-07
GOTERM_BP_DIRECT	GO:0034605~cellular response to heat	11	3.44828	1.42991e-08	YWHAE, IL1A, CXCL10, CDKN1A, VCP, HSP90AA1, SUMO1, HMOX1, PTGS2, HSPD1, HSPA1A	319	53	19157	12.4639	5.48784e-05	7.5178e-07	6.68532e-07
GOTERM_BP_DIRECT	GO:0035094~response to nicotine	10	3.1348	1.48699e-08	VCAM1, CREB1, CASP3, MMP2, IL13, BCL2, HMOX1, MAPK1, AVP, IGF1R	319	40	19157	15.0133	5.7069e-05	7.71225e-07	6.85823e-07
GOTERM_BP_DIRECT	GO:0030307~positive regulation of cell growth	13	4.07524	2.0749e-08	CSNK2A1, CYBA, RHOA, EGFR, IL2, CDC42, RPS6KA3, ERBB2, RPS6KA1, BCL2, AKT1, AVP, S100A8	319	87	19157	8.97348	7.96314e-05	1.02485e-06	9.11364e-07
GOTERM_BP_DIRECT	GO:0071230~cellular response to amino acid stimulus	11	3.44828	2.08281e-08	COL1A1, COL3A1, DNMT1, CEBPB, SOCS1, COL1A2, MMP2, TNF, EGFR, MTOR, BCL2L1	319	55	19157	12.0107	7.99351e-05	1.02485e-06	9.11364e-07
GOTERM_BP_DIRECT	GO:0098586~cellular response to virus	11	3.44828	2.08281e-08	CXCL10, IL6, HSP90AA1, CHUK, IRF3, FMR1, BAX, TLR7, MAPK14, HIF1A, NFKB1	319	55	19157	12.0107	7.99351e-05	1.02485e-06	9.11364e-07
GOTERM_BP_DIRECT	GO:0071407~cellular response to organic cyclic compound	11	3.44828	2.08281e-08	GSK3A, CEBPB, CASP8, STAT1, IL1B, STAT3, CCL3, CCL2, AKT1, CYBA, TNF	319	55	19157	12.0107	7.99351e-05	1.02485e-06	9.11364e-07
GOTERM_BP_DIRECT	GO:0032735~positive regulation of interleukin-12 production	10	3.1348	2.93542e-08	CD40LG, IFNG, LEP, IRF1, CCR7, MAPK14, TLR4, RELA, HSPD1, IDO1	319	43	19157	13.9659	0.000112655	1.39838e-06	1.24353e-06
GOTERM_BP_DIRECT	GO:0035556~intracellular signal transduction	27	8.46395	2.98029e-08	YWHAE, GSK3B, PRKAA1, CXCL8, PRKAA2, PLA2G1B, ARAF, HSPB1, TREM1, MAPK9, RPS6KA3, MAPK8, RASSF1, SOCS1, ERBB2, RPS6KA1, AKT1, HMOX1, MAPK1, RAC1, JAK3, JAK1, MAPK3, MAP4K4, MAPK14, LEP, RAF1	319	444	19157	3.65189	0.000114377	1.39838e-06	1.24353e-06
GOTERM_BP_DIRECT	GO:0046677~response to antibiotic	9	2.82132	2.98768e-08	VKORC1, CASP9, HSP90AA1, CASP8, CASP3, MDM2, TP53, JAK1, SOD1	319	31	19157	17.4348	0.000114661	1.39838e-06	1.24353e-06
GOTERM_BP_DIRECT	GO:0071480~cellular response to gamma radiation	9	2.82132	2.98768e-08	EGR1, CDKN1A, HSPA5, MDM2, CYBA, HRAS, ELK1, TP53, BCL2L1	319	31	19157	17.4348	0.000114661	1.39838e-06	1.24353e-06
GOTERM_BP_DIRECT	GO:0045821~positive regulation of glycolytic process	8	2.50784	3.09662e-08	APP, PRKAA1, PRKAA2, IFNG, MYC, INSR, IGF1, HIF1A	319	21	19157	22.8774	0.000118841	1.4319e-06	1.27334e-06
GOTERM_BP_DIRECT	GO:0018105~peptidyl-serine phosphorylation	17	5.32915	3.27978e-08	GSK3B, GSK3A, CSNK2A1, CHUK, MAPK14, MTOR, IKBKB, MAPK9, RPS6KA3, MAPK8, TBK1, RPS6KA1, BCL2, AKT1, MAPK1, TOP1, MAPK3	319	173	19157	5.90119	0.00012587	1.49855e-06	1.33261e-06
GOTERM_BP_DIRECT	GO:0006955~immune response	28	8.77743	3.50642e-08	CEBPB, CXCL8, FASLG, TNF, CXCL2, IGF1R, C3, PNP, CCL3, CCL2, CCR7, RAG1, IL10, CCL24, CHUK, IL13, TNFRSF1B, IL2, IL4, IL1A, CD4, CD40LG, SLPI, IL1B, LTA, FAS, TLR7, TLR4	319	479	19157	3.51042	0.000134568	1.58325e-06	1.40793e-06
GOTERM_BP_DIRECT	GO:0051402~neuron apoptotic process	10	3.1348	4.48028e-08	RB1, APP, CASP7, HSPA5, CASP3, BCL2, BAX, GAPDH, TP53, BCL2L1	319	45	19157	13.3452	0.000171939	1.99946e-06	1.77805e-06
GOTERM_BP_DIRECT	GO:0048511~rhythmic process	12	3.76176	5.59358e-08	MAPK9, GSK3B, PRKAA1, MAPK8, PRKAA2, CSNK2A1, NKX2-1, PPARG, AHR, TP53, MTOR, NFKB2	319	77	19157	9.35895	0.000214658	2.4676e-06	2.19435e-06
GOTERM_BP_DIRECT	GO:0032729~positive regulation of interferon-gamma production	12	3.76176	7.34549e-08	APP, IL1B, LTA, ABL1, TLR7, PTPN22, FADD, HRAS, TNF, TLR4, IL2, HSPD1	319	79	19157	9.12202	0.00028188	3.20364e-06	2.84888e-06
GOTERM_BP_DIRECT	GO:0009408~response to heat	10	3.1348	8.11648e-08	DNAJA1, HSP90AA1, CALCA, P2RX3, NOS3, HSPB1, AKT1, IGF1, MTOR, SOD1	319	48	19157	12.5111	0.000311462	3.50012e-06	3.11253e-06
GOTERM_BP_DIRECT	GO:0032727~positive regulation of interferon-alpha production	8	2.50784	8.83069e-08	TBK1, CHUK, IRF3, STAT1, TLR7, PTPN22, TLR4, HSPD1	319	24	19157	20.0178	0.000338864	3.7658e-06	3.34879e-06
GOTERM_BP_DIRECT	GO:0042060~wound healing	13	4.07524	1.01368e-07	CDKN1A, ALOX15, IGF1, FGF2, EGFR, MTOR, COL1A1, COL3A1, CASP3, ERBB2, RAF1, PPARA, S100A8	319	100	19157	7.80693	0.000388976	4.27529e-06	3.80187e-06
GOTERM_BP_DIRECT	GO:2000352~negative regulation of endothelial cell apoptotic process	9	2.82132	1.0662e-07	IL10, IL4, IL13, SERPINE1, ABL1, TNFAIP3, GATA3, ICAM1, NFE2L2	319	36	19157	15.0133	0.000409124	4.40008e-06	3.91284e-06
GOTERM_BP_DIRECT	GO:2001240~negative regulation of extrinsic apoptotic signaling pathway in absence of ligand	9	2.82132	1.0662e-07	IL1A, IL1B, BCL2, AKT1, TNF, BCL2L1, HSPA1A, MCL1, PF4	319	36	19157	15.0133	0.000409124	4.40008e-06	3.91284e-06
GOTERM_BP_DIRECT	GO:0042752~regulation of circadian rhythm	11	3.44828	1.10082e-07	MAPK9, GSK3B, PRKAA1, MAPK8, CREB1, PRKAA2, PPARG, PPARA, PML, MTOR, PPP1CA	319	65	19157	10.1629	0.000422406	4.49463e-06	3.99692e-06
GOTERM_BP_DIRECT	GO:0032755~positive regulation of interleukin-6 production	13	4.07524	1.13346e-07	APP, NOS2, STAT3, CYBA, TNF, HSPD1, IL1A, IL6, IFNG, IL1B, LEP, TLR7, TLR4	319	101	19157	7.72963	0.000434928	4.57918e-06	4.07211e-06
GOTERM_BP_DIRECT	GO:0007507~heart development	18	5.64263	1.39901e-07	CDKN1A, PCNA, MMP2, PTEN, CACNA1C, IL1A, COL3A1, CASP7, GJA1, CASP8, TH, CASP3, ERBB2, PKP2, TNNI3, PPARG, RAF1, PPARA	319	217	19157	4.98138	0.000536796	5.57656e-06	4.95904e-06
GOTERM_BP_DIRECT	GO:1904707~positive regulation of vascular smooth muscle cell proliferation	10	3.1348	1.4094e-07	IL10, GJA1, DNMT1, JUN, MMP2, MDM2, IGF1, TNF, FGF2, MMP9	319	51	19157	11.7752	0.00054078	5.57656e-06	4.95904e-06
GOTERM_BP_DIRECT	GO:0060333~interferon-gamma-mediated signaling pathway	6	1.88088	1.45735e-07	HCK, IFNG, STAT1, IRF1, TP53, JAK1	319	9	19157	40.0355	0.000559176	5.68384e-06	5.05444e-06
GOTERM_BP_DIRECT	GO:0006909~phagocytosis	11	3.44828	1.48094e-07	ANXA1, ADORA2A, PIK3CA, LEP, ITGB2, PECAM1, ABL1, TLR4, RAB5A, LDLR, ELANE	319	67	19157	9.8595	0.000568223	5.68384e-06	5.05444e-06
GOTERM_BP_DIRECT	GO:0035690~cellular response to drug	11	3.44828	1.48094e-07	ABCA1, PRKAA1, PRKAA2, NOS2, HSPA5, TH, MYC, IL1B, TP53, EGFR, NFE2L2	319	67	19157	9.8595	0.000568223	5.68384e-06	5.05444e-06
GOTERM_BP_DIRECT	GO:0045907~positive regulation of vasoconstriction	9	2.82132	1.67404e-07	GJA1, CAV1, ABL1, AKT1, HMGCR, AVP, PTGS2, EGFR, ICAM1	319	38	19157	14.2231	0.00064229	6.36135e-06	5.65693e-06
GOTERM_BP_DIRECT	GO:0042531~positive regulation of tyrosine phosphorylation of STAT protein	11	3.44828	1.97188e-07	IL4, IL6, IFNG, HDAC1, LEP, IL13, IGF1, IL6ST, TNF, IL2, TNFRSF1A	319	69	19157	9.57371	0.000756523	7.4197e-06	6.59808e-06
GOTERM_BP_DIRECT	GO:0002181~cytoplasmic translation	12	3.76176	2.27836e-07	RPL7A, RPL3, RPL23, RPL11, RPL13A, RPSA, RPL23A, RPL37, RPL15, RPL8, RPL26L1, RPL19	319	88	19157	8.18909	0.000874053	8.48966e-06	7.54956e-06
GOTERM_BP_DIRECT	GO:0034644~cellular response to UV	10	3.1348	2.35831e-07	CASP9, PCNA, MYC, RUVBL2, FMR1, BAX, BAK1, PTGS2, TP53, AURKB	319	54	19157	11.121	0.000904711	8.70308e-06	7.73934e-06
GOTERM_BP_DIRECT	GO:0071347~cellular response to interleukin-1	12	3.76176	2.56165e-07	CCL24, CEBPB, CXCL8, MYC, MMP2, CCL3, CCL2, RORA, HIF1A, RELA, NFKB1, ICAM1	319	89	19157	8.09707	0.000982678	9.36344e-06	8.32658e-06
GOTERM_BP_DIRECT	GO:0033209~tumor necrosis factor-mediated signaling pathway	10	3.1348	2.77897e-07	NFKBIA, IKBKB, CHUK, STAT1, FAS, TNFRSF1B, TNF, TP53, RELA, TNFRSF1A	319	55	19157	10.9188	0.001066	1.0062e-05	8.94776e-06
GOTERM_BP_DIRECT	GO:1902042~negative regulation of extrinsic apoptotic signaling pathway via death domain receptors	8	2.50784	2.8535e-07	GSK3B, NOS3, SERPINE1, TNFAIP3, HMOX1, RAF1, BCL2L1, ICAM1	319	28	19157	17.1581	0.00109458	1.02171e-05	9.08574e-06
GOTERM_BP_DIRECT	GO:0010888~negative regulation of lipid storage	6	1.88088	2.87507e-07	NFKBIA, CRP, IL6, LEP, PPARG, TNF	319	10	19157	36.032	0.00110284	1.02171e-05	9.08574e-06
GOTERM_BP_DIRECT	GO:0051044~positive regulation of membrane protein ectodomain proteolysis	7	2.19436	3.13198e-07	APP, IFNG, IL1B, FURIN, APOE, TNFRSF1B, TNF	319	18	19157	23.3541	0.00120133	1.1028e-05	9.80684e-06
GOTERM_BP_DIRECT	GO:0000165~MAPK cascade	13	4.07524	3.93453e-07	YWHAE, ARAF, TNF, EGFR, MYC, IL1B, CCL3, CCL2, RAF1, HRAS, MAP4K4, FGFR1, MAPK3	319	113	19157	6.90879	0.00150893	1.37279e-05	1.22078e-05
GOTERM_BP_DIRECT	GO:0032091~negative regulation of protein binding	11	3.44828	4.40245e-07	GSK3B, CDKN1A, MAPK8, SLPI, CAV1, BAX, AKT1, PPARA, ACTB, AURKB, PPP1CA	319	75	19157	8.80782	0.00168823	1.52222e-05	1.35365e-05
GOTERM_BP_DIRECT	GO:0010575~positive regulation of vascular endothelial growth factor production	8	2.50784	4.76834e-07	C3, IL1A, IL6, IL1B, RORA, IL6ST, PTGS2, HIF1A	319	30	19157	16.0142	0.00182841	1.63401e-05	1.45307e-05
GOTERM_BP_DIRECT	GO:0007584~response to nutrient	11	3.44828	4.99576e-07	ABCA1, POR, VCAM1, STAT1, COX4I1, PTEN, LTA, CYBB, PPARG, HMGCR, MTOR	319	76	19157	8.69192	0.00191554	1.69679e-05	1.5089e-05
GOTERM_BP_DIRECT	GO:0030890~positive regulation of B cell proliferation	9	2.82132	5.56387e-07	IL4, CDKN1A, IL13, BCL2, MIF, EPHB2, TLR4, ADA, IL2	319	44	19157	12.2836	0.00213314	1.85688e-05	1.65126e-05
GOTERM_BP_DIRECT	GO:0001541~ovarian follicle development	9	2.82132	5.56387e-07	CEBPB, MYC, MMP2, BCL2, BAX, BCL2L1, ICAM1, SOD1, VEGFA	319	44	19157	12.2836	0.00213314	1.85688e-05	1.65126e-05
GOTERM_BP_DIRECT	GO:0071404~cellular response to low-density lipoprotein particle stimulus	7	2.19436	6.35852e-07	ABCA1, FCER1G, ITGB2, PPARG, LDLR, SREBF2, CES1	319	20	19157	21.0187	0.00243742	2.10379e-05	1.87083e-05
GOTERM_BP_DIRECT	GO:0032722~positive regulation of chemokine production	9	2.82132	6.67e-07	EGR1, APP, IL6, IFNG, HMOX1, TLR7, HIF1A, TNF, TLR4	319	45	19157	12.0107	0.00255667	2.18799e-05	1.9457e-05
GOTERM_BP_DIRECT	GO:0009612~response to mechanical stimulus	10	3.1348	6.94563e-07	COL1A1, COL3A1, JUN, MAPK8, P2RX3, STAT1, MMP2, PPARG, MPO, RHOA	319	61	19157	9.8448	0.00266218	2.24011e-05	1.99205e-05
GOTERM_BP_DIRECT	GO:0006959~humoral immune response	10	3.1348	6.94563e-07	IL6, IFNG, ALOX5, LTA, BCL2, CCL2, GATA3, TREM1, TNF, LTF	319	61	19157	9.8448	0.00266218	2.24011e-05	1.99205e-05
GOTERM_BP_DIRECT	GO:0010524~positive regulation of calcium ion transport into cytosol	6	1.88088	8.79194e-07	P2RX3, PLA2G1B, P2RX2, CAV1, BAK1, GRIN1	319	12	19157	30.0266	0.00336866	2.81196e-05	2.50058e-05
GOTERM_BP_DIRECT	GO:0002931~response to ischemia	10	3.1348	9.20749e-07	CASP9, EGR1, GJA1, P2RX2, CAV1, BCL2, AKT1, TP53, BCL2L2, HSPD1	319	63	19157	9.53227	0.0035276	2.92053e-05	2.59712e-05
GOTERM_BP_DIRECT	GO:0008625~extrinsic apoptotic signaling pathway via death domain receptors	8	2.50784	9.58752e-07	CASP8, BAD, BCL2, BAX, FASLG, FADD, TNF, TNFRSF1A	319	33	19157	14.5584	0.00367293	3.01614e-05	2.68215e-05
GOTERM_BP_DIRECT	GO:0006935~chemotaxis	13	4.07524	9.87831e-07	CCL24, CXCL8, MAPK14, FGF2, CXCL2, CXCL10, CXCL11, CCL3, RAC2, CCL2, MAPK1, CCR7, HRAS	319	123	19157	6.3471	0.00378412	3.08235e-05	2.74103e-05
GOTERM_BP_DIRECT	GO:0032731~positive regulation of interleukin-1 beta production	10	3.1348	1.05595e-06	EGR1, APP, IL6, CASP8, IFNG, STAT3, CCL3, HSPB1, TNF, TLR4	319	64	19157	9.38333	0.00404454	3.24219e-05	2.88317e-05
GOTERM_BP_DIRECT	GO:0042102~positive regulation of T cell proliferation	10	3.1348	1.05595e-06	IL4, IL6, VCAM1, PNP, ANXA1, CD40LG, LEP, IL1B, IL6ST, JAK3	319	64	19157	9.38333	0.00404454	3.24219e-05	2.88317e-05
GOTERM_BP_DIRECT	GO:0051591~response to cAMP	9	2.82132	1.11824e-06	COL1A1, THBD, JUN, STAT1, PLAT, FOS, TYR, PPARGC1B, RELA	319	48	19157	11.26	0.0042826	3.40619e-05	3.02901e-05
GOTERM_BP_DIRECT	GO:0001836~release of cytochrome c from mitochondria	7	2.19436	1.19019e-06	JUN, BAD, BCL2, BAX, BAK1, TP53, BCL2L1	319	22	19157	19.1079	0.00455755	3.56872e-05	3.17354e-05
GOTERM_BP_DIRECT	GO:0042026~protein refolding	7	2.19436	1.19019e-06	DNAJA1, HSPA8, HSP90AA1, HSPA5, HSPB1, HSPD1, HSPA1A	319	22	19157	19.1079	0.00455755	3.56872e-05	3.17354e-05
GOTERM_BP_DIRECT	GO:0046902~regulation of mitochondrial membrane permeability	6	1.88088	1.40928e-06	BAD, STAT3, BCL2, BAK1, SLC25A5, BCL2L1	319	13	19157	27.7169	0.00539422	4.19289e-05	3.72859e-05
GOTERM_BP_DIRECT	GO:0010507~negative regulation of autophagy	9	2.82132	1.80716e-06	IL10, LEP, STAT3, BCL2, AKT1, PTPN22, MTOR, BCL2L1, MCL1	319	51	19157	10.5976	0.0069119	5.3353e-05	4.7445e-05
GOTERM_BP_DIRECT	GO:1904996~positive regulation of leukocyte adhesion to vascular endothelial cell	6	1.88088	2.16244e-06	IL6, ITGB2, TNF, RELA, RHOA, ICAM1	319	14	19157	25.7371	0.00826512	6.28747e-05	5.59123e-05
GOTERM_BP_DIRECT	GO:1904385~cellular response to angiotensin	6	1.88088	2.16244e-06	MYC, CYBA, RELA, NFKB1, IGF1R, NFE2L2	319	14	19157	25.7371	0.00826512	6.28747e-05	5.59123e-05
GOTERM_BP_DIRECT	GO:0050727~regulation of inflammatory response	11	3.44828	2.20017e-06	HCK, ANXA1, IRF3, ALOX5, ALOX15, SCGB1A1, PTGS2, ESR1, RELA, BAP1, PTGES	319	89	19157	7.42232	0.0084087	6.34906e-05	5.64599e-05
GOTERM_BP_DIRECT	GO:0014065~phosphatidylinositol 3-kinase signaling	8	2.50784	2.63771e-06	PIK3CA, ERBB2, PTEN, AKT1, GATA3, IGF1, PIK3CG, IGF1R	319	38	19157	12.6428	0.0100725	7.55488e-05	6.71829e-05
GOTERM_BP_DIRECT	GO:0042593~glucose homeostasis	12	3.76176	3.12409e-06	IL6, PRKAA1, PRKAA2, BAD, ALOX5, LEP, INSR, STAT3, AKT1, PPARG, HIF1A, IGF1R	319	114	19157	6.3214	0.0119187	8.88167e-05	7.89816e-05
GOTERM_BP_DIRECT	GO:0031334~positive regulation of protein complex assembly	9	2.82132	3.2621e-06	GSK3B, VCP, IFNG, SUMO1, MMP3, BAX, BAK1, TNF, VEGFA	319	55	19157	9.8269	0.0124419	9.08307e-05	8.07726e-05
GOTERM_BP_DIRECT	GO:0071300~cellular response to retinoic acid	10	3.1348	3.26593e-06	ABCA1, COL1A1, GSK3B, CREB1, SNW1, LEP, MYC, RARA, PPARG, TNF	319	73	19157	8.22648	0.0124564	9.08307e-05	8.07726e-05
GOTERM_BP_DIRECT	GO:0070301~cellular response to hydrogen peroxide	10	3.1348	3.26593e-06	IL6, PRKAA1, PCNA, ANXA1, MDM2, ABL1, TNFAIP3, RELA, HDAC6, NFE2L2	319	73	19157	8.22648	0.0124564	9.08307e-05	8.07726e-05
GOTERM_BP_DIRECT	GO:0008217~regulation of blood pressure	10	3.1348	3.66453e-06	NPPB, CALCA, COL1A2, NOS3, LEP, HMOX1, PPARG, PTGS2, SOD1, PTGS1	319	74	19157	8.11531	0.013966	0.00010046	8.93359e-05
GOTERM_BP_DIRECT	GO:0001938~positive regulation of endothelial cell proliferation	10	3.1348	3.66453e-06	IL10, CCL24, JUN, AKT1, CYBA, HIF1A, FGF2, F3, MTOR, VEGFA	319	74	19157	8.11531	0.013966	0.00010046	8.93359e-05
GOTERM_BP_DIRECT	GO:0042311~vasodilation	8	2.50784	3.78733e-06	NPPB, GJA1, CALCA, ADORA2A, NOS3, APOE, TNF, EGFR	319	40	19157	12.0107	0.0144306	0.00010309	9.16748e-05
GOTERM_BP_DIRECT	GO:0010875~positive regulation of cholesterol efflux	7	2.19436	4.40266e-06	ABCA1, NFKBIA, CAV1, PON1, PPARG, APOE, CES1	319	27	19157	15.5694	0.0167555	0.000118996	0.000105819
GOTERM_BP_DIRECT	GO:0043491~protein kinase B signaling	8	2.50784	4.50258e-06	PIK3CA, IL1B, PTEN, CCL3, CCL2, AKT1, IGF1, TNF	319	41	19157	11.7177	0.0171325	0.000120846	0.000107464
GOTERM_BP_DIRECT	GO:0051146~striated muscle cell differentiation	6	1.88088	4.59085e-06	RB1, CASP7, CHUK, CASP3, AKT1, MAPK14	319	16	19157	22.52	0.0174654	0.000122359	0.00010881
GOTERM_BP_DIRECT	GO:0006412~translation	16	5.01567	5.11929e-06	RPL3, RPL23, RPL10L, RPL11, RPL13A, RPL23A, RPSA, RPL8, EGFR, EEF1A1, RPL7A, AKT1, RPL37, RPL15, RPL26L1, RPL19	319	223	19157	4.30876	0.0194561	0.000134614	0.000119708
GOTERM_BP_DIRECT	GO:0032868~response to insulin	10	3.1348	5.12081e-06	IL10, EGR1, HSD11B2, LEP, CAT, MAPK14, PPARA, RELA, MTOR, ICAM1	319	77	19157	7.79913	0.0194618	0.000134614	0.000119708
GOTERM_BP_DIRECT	GO:0007566~embryo implantation	8	2.50784	5.32682e-06	CALCA, IL1B, MMP2, SCGB1A1, SPP1, PTGS2, MMP9, SOD1	319	42	19157	11.4387	0.0202368	0.000139077	0.000123677
GOTERM_BP_DIRECT	GO:2001243~negative regulation of intrinsic apoptotic signaling pathway	7	2.19436	5.52556e-06	HDAC1, BCL2, AKT1, MMP9, BCL2L2, BCL2L1, MCL1	319	28	19157	15.0133	0.0209839	0.000143291	0.000127424
GOTERM_BP_DIRECT	GO:0071380~cellular response to prostaglandin E stimulus	6	1.88088	6.41548e-06	PRKAA1, PRKAA2, GNAS, AKT1, PPARG, ACACA	319	17	19157	21.1953	0.024322	0.000164151	0.000145973
GOTERM_BP_DIRECT	GO:0048143~astrocyte activation	6	1.88088	6.41548e-06	APP, IFNG, ADORA2A, IL1B, TNF, EGFR	319	17	19157	21.1953	0.024322	0.000164151	0.000145973
GOTERM_BP_DIRECT	GO:0001774~microglial cell activation	7	2.19436	6.87027e-06	IL4, APP, JUN, IFNG, ITGB2, IL13, TNF	319	29	19157	14.4956	0.0260236	0.000174623	0.000155286
GOTERM_BP_DIRECT	GO:0009411~response to UV	8	2.50784	7.35428e-06	CASP7, PRKAA1, MAPK8, CASP3, CAT, TYR, ELANE, PML	319	44	19157	10.9188	0.0278312	0.000185695	0.000165133
GOTERM_BP_DIRECT	GO:0045727~positive regulation of translation	10	3.1348	7.81422e-06	IL6, CDK4, MYC, FMR1, ERBB2, MAPK1, VIM, RHOA, MTOR, MAPK3	319	81	19157	7.41399	0.0295458	0.00019602	0.000174313
GOTERM_BP_DIRECT	GO:0043200~response to amino acid	7	2.19436	8.46863e-06	CHUK, BAD, CASP3, RELA, RHOA, MTOR, ICAM1	319	30	19157	14.0124	0.0319802	0.000211056	0.000187685
GOTERM_BP_DIRECT	GO:0008203~cholesterol metabolic process	10	3.1348	8.65119e-06	ABCA1, IL4, APP, LEP, PON1, CAT, APOE, LDLR, SREBF2, CES1	319	82	19157	7.32357	0.0326582	0.000214215	0.000190494
GOTERM_BP_DIRECT	GO:0002526~acute inflammatory response	6	1.88088	8.76251e-06	KL, VCAM1, TREM1, TNF, S100A8, PTGES	319	18	19157	20.0178	0.0330714	0.000214905	0.000191108
GOTERM_BP_DIRECT	GO:0071316~cellular response to nicotine	5	1.5674	8.79107e-06	TH, BAD, TNF, RELA, NFKB1	319	9	19157	33.3629	0.0331774	0.000214905	0.000191108
GOTERM_BP_DIRECT	GO:1901215~negative regulation of neuron death	9	2.82132	1.04186e-05	GSK3B, APP, CREB1, STAT3, IL13, AKT1, APOE, PPARA, TNFRSF1B	319	64	19157	8.44499	0.0391978	0.000251487	0.000223639
GOTERM_BP_DIRECT	GO:0050679~positive regulation of epithelial cell proliferation	9	2.82132	1.04186e-05	BAD, MYC, ERBB2, HTRA1, IGF1, HRAS, FGF2, EGFR, VEGFA	319	64	19157	8.44499	0.0391978	0.000251487	0.000223639
GOTERM_BP_DIRECT	GO:0006974~cellular response to DNA damage stimulus	17	5.32915	1.07626e-05	CDKN1A, VCP, FMR1, SETD7, CASP9, RASSF1, IRF3, CCND1, MYC, CASP3, BCL2, ABL1, AKT1, MAPK1, UBA1, TP53, MAPK3	319	267	19157	3.82362	0.0404657	0.000258168	0.00022958
GOTERM_BP_DIRECT	GO:0097202~activation of cysteine-type endopeptidase activity	6	1.88088	1.17308e-05	CASP9, CASP8, BAD, CYCS, BAK1, FADD	319	19	19157	18.9642	0.0440245	0.000277918	0.000247143
GOTERM_BP_DIRECT	GO:0055093~response to hyperoxia	6	1.88088	1.17308e-05	COL1A1, CDKN1A, HDAC1, CDK4, MMP2, CAT	319	19	19157	18.9642	0.0440245	0.000277918	0.000247143
GOTERM_BP_DIRECT	GO:0045740~positive regulation of DNA replication	7	2.19436	1.25683e-05	CDC42, JUN, PCNA, RAC1, GLI1, HRAS, EGFR	319	32	19157	13.1367	0.0470924	0.000295932	0.000263162
GOTERM_BP_DIRECT	GO:0045087~innate immune response	26	8.15047	1.35739e-05	CRP, APP, CALCA, GATA3, TREM1, RELA, PIK3CG, IKBKB, TBK1, FADD, JAK3, FCER1G, ANXA1, CHUK, CYBB, CYBA, MIF, PML, HCK, SLPI, TLR7, PPARG, PADI4, TLR4, S100A8, LTF	319	578	19157	2.70136	0.050763	0.000317661	0.000282485
GOTERM_BP_DIRECT	GO:0032869~cellular response to insulin stimulus	11	3.44828	1.37715e-05	RB1, GSK3A, STAT1, PLA2G1B, CDK4, LEP, MYC, INSR, PTEN, AKT1, PPARG	319	109	19157	6.06042	0.051483	0.000318405	0.000283146
GOTERM_BP_DIRECT	GO:0061844~antimicrobial humoral immune response mediated by antimicrobial peptide	11	3.44828	1.37715e-05	NPPB, CXCL10, APP, CXCL11, CALCA, CXCL8, PLA2G1B, GAPDH, CXCL2, LTF, PF4	319	109	19157	6.06042	0.051483	0.000318405	0.000283146
GOTERM_BP_DIRECT	GO:0043542~endothelial cell migration	7	2.19436	1.51482e-05	CALCA, PIK3CA, NOS3, ITGB2, PTEN, ABL1, RHOA	319	33	19157	12.7386	0.0564813	0.000346063	0.000307742
GOTERM_BP_DIRECT	GO:0045648~positive regulation of erythrocyte differentiation	7	2.19436	1.51482e-05	MED1, STAT1, PRMT1, STAT3, MAPK14, HIF1A, HSPA1A	319	33	19157	12.7386	0.0564813	0.000346063	0.000307742
GOTERM_BP_DIRECT	GO:0010165~response to X-ray	6	1.88088	1.54291e-05	THBD, CDKN1A, ANXA1, CCND1, CASP3, TP53	319	20	19157	18.016	0.057498	0.000350395	0.000311594
GOTERM_BP_DIRECT	GO:0042127~regulation of cell proliferation	13	4.07524	1.63074e-05	ALK, JUN, ANXA1, NOS2, STAT1, STAT3, PTGS1, NFKBIA, CXCL10, CXCL11, HRAS, JUNB, PF4	319	161	19157	4.84902	0.06067	0.000368164	0.000327396
GOTERM_BP_DIRECT	GO:0007623~circadian rhythm	9	2.82132	1.64279e-05	GSK3B, JUN, CREB1, NOS2, CDK4, LEP, TOP1, TNF, EGFR	319	68	19157	7.94823	0.0611041	0.000368714	0.000327885
GOTERM_BP_DIRECT	GO:0043536~positive regulation of blood vessel endothelial cell migration	8	2.50784	1.76036e-05	NOS3, HSPB1, AKT1, HIF1A, FGF2, FGFR1, NFE2L2, VEGFA	319	50	19157	9.60853	0.0653312	0.000392805	0.000349308
GOTERM_BP_DIRECT	GO:0035924~cellular response to vascular endothelial growth factor stimulus	7	2.19436	1.81391e-05	VCAM1, ANXA1, HSPB1, AKT1, MAPK14, RELA, VEGFA	319	34	19157	12.3639	0.0672505	0.000401726	0.000357241
GOTERM_BP_DIRECT	GO:0032922~circadian regulation of gene expression	9	2.82132	1.83174e-05	NCOA2, EGR1, HDAC1, RORA, AHR, TOP1, PPARA, PML, PPP1CA	319	69	19157	7.83304	0.0678883	0.000401726	0.000357241
GOTERM_BP_DIRECT	GO:0043627~response to estrogen	9	2.82132	1.83174e-05	CCND1, MMP2, CAV1, HMOX1, MAPK1, PPARG, GATA3, ESR1, HSPD1	319	69	19157	7.83304	0.0678883	0.000401726	0.000357241
GOTERM_BP_DIRECT	GO:0030324~lung development	10	3.1348	1.85659e-05	COL3A1, NOS3, NKX2-1, GLI1, ELK1, FGF2, EIF4E, EGFR, PPP1CA, VEGFA	319	90	19157	6.67259	0.0687769	0.000404862	0.00036003
GOTERM_BP_DIRECT	GO:0032930~positive regulation of superoxide anion generation	6	1.88088	1.99763e-05	CRP, APP, ITGB2, CYBA, EGFR, SOD1	319	21	19157	17.1581	0.0738045	0.000430726	0.00038303
GOTERM_BP_DIRECT	GO:1902004~positive regulation of beta-amyloid formation	6	1.88088	1.99763e-05	GSK3A, IFNG, CASP3, APOE, TNF, RELA	319	21	19157	17.1581	0.0738045	0.000430726	0.00038303
GOTERM_BP_DIRECT	GO:0021766~hippocampus development	9	2.82132	2.0386e-05	YWHAE, ALK, GSK3B, HDAC1, CASP3, NKX2-1, RARA, RAN, IGF1R	319	70	19157	7.72114	0.0752597	0.000437103	0.000388701
GOTERM_BP_DIRECT	GO:2000379~positive regulation of reactive oxygen species metabolic process	7	2.19436	2.15886e-05	CDKN1A, LEP, MAPK14, TP53, XDH, DHRS4, NFE2L2	319	35	19157	12.0107	0.0795181	0.000460317	0.000409344
GOTERM_BP_DIRECT	GO:1900015~regulation of cytokine production involved in inflammatory response	5	1.5674	2.24259e-05	NOS2, ALOX5, LEP, MAPK14, BAP1	319	11	19157	27.297	0.0824716	0.000472916	0.000420548
GOTERM_BP_DIRECT	GO:0033197~response to vitamin E	5	1.5674	2.24259e-05	CCND1, LEP, CAT, ADA, IGF1R	319	11	19157	27.297	0.0824716	0.000472916	0.000420548
GOTERM_BP_DIRECT	GO:0018107~peptidyl-threonine phosphorylation	9	2.82132	2.26472e-05	GSK3B, GSK3A, MAPK8, TBK1, CSNK2A1, BCL2, MAPK1, AKT1, MTOR	319	71	19157	7.61239	0.0832504	0.000474972	0.000422376
GOTERM_BP_DIRECT	GO:0050731~positive regulation of peptidyl-tyrosine phosphorylation	10	3.1348	2.42091e-05	IL6, CD4, PECAM1, ABL1, IGF1, MIF, TP53, MTOR, ICAM1, VEGFA	319	93	19157	6.45734	0.0887297	0.000504971	0.000449053
GOTERM_BP_DIRECT	GO:0030225~macrophage differentiation	6	1.88088	2.55017e-05	CDC42, CD4, CASP8, IFNG, MMP9, VEGFA	319	22	19157	16.3782	0.0932393	0.000526212	0.000467942
GOTERM_BP_DIRECT	GO:0031641~regulation of myelination	6	1.88088	2.55017e-05	RARA, RARB, CTNNB1, AKT1, TNFRSF1B, MTOR	319	22	19157	16.3782	0.0932393	0.000526212	0.000467942
GOTERM_BP_DIRECT	GO:0043124~negative regulation of I-kappaB kinase/NF-kappaB signaling	8	2.50784	2.60341e-05	CASP8, STAT1, HDAC1, ABL1, TNFAIP3, RORA, ESR1, RHOA	319	53	19157	9.06465	0.0950903	0.000534325	0.000475157
GOTERM_BP_DIRECT	GO:0033674~positive regulation of kinase activity	9	2.82132	2.78041e-05	ALK, CD4, INSR, ERBB2, EPHB2, EGFR, IL2, FGFR1, IGF1R	319	73	19157	7.40383	0.101217	0.000567617	0.000504762
GOTERM_BP_DIRECT	GO:0050821~protein stabilization	14	4.38871	2.81544e-05	HSP90AA1, RPL23, RPL11, PTEN, IGF1, PML, HSPD1, RASSF1, CREB1, SUMO1, BAG1, GAPDH, TP53, HSPA1A	319	198	19157	4.24619	0.102425	0.000571729	0.000508418
GOTERM_BP_DIRECT	GO:0051091~positive regulation of sequence-specific DNA binding transcription factor activity	11	3.44828	2.97017e-05	IL10, APP, IL6, IL1B, PTEN, CTNNB1, AKT1, PPARG, ESR1, TNF, PPARGC1B	319	119	19157	5.55114	0.107739	0.000599975	0.000533537
GOTERM_BP_DIRECT	GO:0071549~cellular response to dexamethasone stimulus	7	2.19436	3.00695e-05	CASP9, PLAT, NR3C1, EIF4E, EGFR, ICAM1, IGF1R	319	37	19157	11.3614	0.108998	0.000604223	0.000537315
GOTERM_BP_DIRECT	GO:2000273~positive regulation of receptor activity	5	1.5674	3.31993e-05	IL10, IFNG, HDAC1, HIF1A, HDAC6	319	12	19157	25.0222	0.119637	0.00066364	0.000590152
GOTERM_BP_DIRECT	GO:0001937~negative regulation of endothelial cell proliferation	7	2.19436	4.1039e-05	GJA1, STAT1, ALOX5, CAV1, APOE, TNF, XDH	319	39	19157	10.7788	0.145733	0.000811896	0.000721991
GOTERM_BP_DIRECT	GO:0007259~JAK-STAT cascade	7	2.19436	4.1039e-05	SOCS1, IFNG, STAT1, STAT3, CCL2, JAK3, JAK1	319	39	19157	10.7788	0.145733	0.000811896	0.000721991
GOTERM_BP_DIRECT	GO:1903944~negative regulation of hepatocyte apoptotic process	4	1.25392	4.42062e-05	RB1, PRKAA1, PPARA, IGF1R	319	5	19157	48.0426	0.156054	0.000870069	0.000773722
GOTERM_BP_DIRECT	GO:0097242~beta-amyloid clearance	5	1.5674	4.73282e-05	C3, INSR, ITGB2, LDLR, IGF1R	319	13	19157	23.0974	0.166107	0.000922059	0.000819955
GOTERM_BP_DIRECT	GO:0010745~negative regulation of macrophage derived foam cell differentiation	5	1.5674	4.73282e-05	ABCA1, NFKBIA, CRP, PPARG, PPARA	319	13	19157	23.0974	0.166107	0.000922059	0.000819955
GOTERM_BP_DIRECT	GO:0090398~cellular senescence	7	2.19436	4.76129e-05	MAPK9, CDKN1A, MAPK8, MAPK14, HRAS, PML, IGF1R	319	40	19157	10.5093	0.167017	0.00092292	0.000820721
GOTERM_BP_DIRECT	GO:0040014~regulation of multicellular organism growth	6	1.88088	4.93904e-05	APP, PIK3CA, CDK4, STAT3, IGF1, SOD1	319	25	19157	14.4128	0.172681	0.000952564	0.000847082
GOTERM_BP_DIRECT	GO:1990090~cellular response to nerve growth factor stimulus	7	2.19436	5.50032e-05	APP, CALCA, CREB1, HSPA5, PTEN, E2F1, AKT1	319	41	19157	10.253	0.190313	0.00104506	0.000929336
GOTERM_BP_DIRECT	GO:0032733~positive regulation of interleukin-10 production	7	2.19436	5.50032e-05	IL4, IL6, CD40LG, STAT3, IL13, TLR4, HSPD1	319	41	19157	10.253	0.190313	0.00104506	0.000929336
GOTERM_BP_DIRECT	GO:0009409~response to cold	7	2.19436	5.50032e-05	CXCL10, HSP90AA1, CASP8, P2RX3, PPARG, FOS, HSPD1	319	41	19157	10.253	0.190313	0.00104506	0.000929336
GOTERM_BP_DIRECT	GO:0051000~positive regulation of nitric-oxide synthase activity	6	1.88088	6.03232e-05	DHFR, AKT1, APOE, HIF1A, ESR1, TNF	319	26	19157	13.8585	0.206679	0.00114049	0.0010142
GOTERM_BP_DIRECT	GO:0071392~cellular response to estradiol stimulus	7	2.19436	6.32826e-05	IL10, RUVBL2, MMP2, ESR1, EGFR, BCL2L2, IGF1R	319	42	19157	10.0089	0.215639	0.00118477	0.00105358
GOTERM_BP_DIRECT	GO:0032728~positive regulation of interferon-beta production	7	2.19436	6.32826e-05	HSP90AA1, TBK1, IRF3, IRF1, TLR7, PTPN22, TLR4	319	42	19157	10.0089	0.215639	0.00118477	0.00105358
GOTERM_BP_DIRECT	GO:0014068~positive regulation of phosphatidylinositol 3-kinase signaling	9	2.82132	6.4795e-05	LEP, INSR, CAT, IGF1, TNF, FGF2, FGFR1, IGF1R, VEGFA	319	82	19157	6.59121	0.220179	0.0012072	0.00107352
GOTERM_BP_DIRECT	GO:0042307~positive regulation of protein import into nucleus	7	2.19436	7.25274e-05	IFNG, LEP, MAPK1, PTPN22, MAPK14, PTGS2, RAN	319	43	19157	9.77612	0.242984	0.00134474	0.00119583
GOTERM_BP_DIRECT	GO:0046697~decidualization	6	1.88088	7.30324e-05	GJA1, SPP1, MAPK1, PTGS2, JUNB, MAPK3	319	27	19157	13.3452	0.244449	0.00134759	0.00119836
GOTERM_BP_DIRECT	GO:0006006~glucose metabolic process	8	2.50784	8.11011e-05	PRKAA1, PIK3CA, LEP, MYC, AKT1, MAPK14, TNF, GAPDH	319	63	19157	7.62581	0.26749	0.00148931	0.00132439
GOTERM_BP_DIRECT	GO:0061419~positive regulation of transcription from RNA polymerase II promoter in response to hypoxia	4	1.25392	8.73236e-05	HIF1A, TP53, NFE2L2, VEGFA	319	6	19157	40.0355	0.284778	0.00159333	0.00141689
GOTERM_BP_DIRECT	GO:0002523~leukocyte migration involved in inflammatory response	5	1.5674	8.80109e-05	ALOX5, ITGB2, TNF, S100A8, ELANE	319	15	19157	20.0178	0.286662	0.00159333	0.00141689
GOTERM_BP_DIRECT	GO:2001171~positive regulation of ATP biosynthetic process	5	1.5674	8.80109e-05	IL4, VCP, MYC, STAT3, PPARA	319	15	19157	20.0178	0.286662	0.00159333	0.00141689
GOTERM_BP_DIRECT	GO:0009615~response to virus	10	3.1348	9.80244e-05	CHRM2, IKBKB, TBK1, IFNG, CHUK, ODC1, HSPB1, GATA3, TNF, BCL2L1	319	111	19157	5.41021	0.31356	0.00176628	0.00157069
GOTERM_BP_DIRECT	GO:0007265~Ras protein signal transduction	9	2.82132	9.88885e-05	RB1, CDKN1A, RASSF1, DNMT1, JUN, IGF1, HRAS, TP53, FGF2	319	87	19157	6.21241	0.315833	0.00177352	0.00157713
GOTERM_BP_DIRECT	GO:0007569~cell aging	6	1.88088	0.000104549	BCL2, MIF, TP53, MTOR, ICAM1, SOD1	319	29	19157	12.4248	0.330537	0.00186632	0.00165965
GOTERM_BP_DIRECT	GO:0022617~extracellular matrix disassembly	7	2.19436	0.000106876	PRSS1, MMP13, MMP2, MMP3, FURIN, MMP9, ELANE	319	46	19157	9.13854	0.336491	0.00189028	0.00168096
GOTERM_BP_DIRECT	GO:0050796~regulation of insulin secretion	7	2.19436	0.000106876	IL6, IFNG, NOS2, ALOX5, LEP, IL1B, TNF	319	46	19157	9.13854	0.336491	0.00189028	0.00168096
GOTERM_BP_DIRECT	GO:0001819~positive regulation of cytokine production	8	2.50784	0.000109415	IL10, IL1A, IFNG, MIF, TNF, GAPDH, PIK3CG, SOD1	319	66	19157	7.27919	0.342925	0.00192631	0.001713
GOTERM_BP_DIRECT	GO:0019395~fatty acid oxidation	5	1.5674	0.000115818	POR, PRKAA1, ALOX15, PPARG, MAPK14	319	16	19157	18.7667	0.358877	0.00201135	0.00178862
GOTERM_BP_DIRECT	GO:0006809~nitric oxide biosynthetic process	5	1.5674	0.000115818	SPR, NOS2, NOS3, AKT1, RORA	319	16	19157	18.7667	0.358877	0.00201135	0.00178862
GOTERM_BP_DIRECT	GO:0045651~positive regulation of macrophage differentiation	5	1.5674	0.000115818	RB1, CALCA, CASP8, FADD, PF4	319	16	19157	18.7667	0.358877	0.00201135	0.00178862
GOTERM_BP_DIRECT	GO:0007595~lactation	7	2.19436	0.000120824	MED1, CREB1, CCND1, CAV1, HIF1A, XDH, VEGFA	319	47	19157	8.94411	0.37108	0.00207019	0.00184095
GOTERM_BP_DIRECT	GO:0008542~visual learning	7	2.19436	0.000120824	APP, CREB1, HMGCR, HIF1A, MTOR, GRIN1, RAG1	319	47	19157	8.94411	0.37108	0.00207019	0.00184095
GOTERM_BP_DIRECT	GO:0071364~cellular response to epidermal growth factor stimulus	7	2.19436	0.000120824	EEF1A1, COL1A1, MED1, MYC, ERBB2, AKT1, EGFR	319	47	19157	8.94411	0.37108	0.00207019	0.00184095
GOTERM_BP_DIRECT	GO:0007159~leukocyte cell-cell adhesion	6	1.88088	0.000123765	CALCA, VCAM1, CD40LG, ITGB2, PECAM1, ICAM1	319	30	19157	12.0107	0.37814	0.00211116	0.00187738
GOTERM_BP_DIRECT	GO:0051881~regulation of mitochondrial membrane potential	6	1.88088	0.000145575	ADORA2A, BCL2, BAX, BAK1, BCL2L1, SOD1	319	31	19157	11.6232	0.42808	0.00247219	0.00219843
GOTERM_BP_DIRECT	GO:0090090~negative regulation of canonical Wnt signaling pathway	11	3.44828	0.000148873	GSK3B, EGR1, APP, GSK3A, HDAC1, RUVBL2, CAV1, CTNNB1, APOE, MAPK14, GLI1	319	144	19157	4.5874	0.435276	0.00248623	0.00221092
GOTERM_BP_DIRECT	GO:0033280~response to vitamin D	5	1.5674	0.00014948	KL, CXCL10, SPP1, TYR, PTGS2	319	17	19157	17.6627	0.436589	0.00248623	0.00221092
GOTERM_BP_DIRECT	GO:0031669~cellular response to nutrient levels	5	1.5674	0.00014948	PRKAA1, PRKAA2, PRKAB1, MTOR, ICAM1	319	17	19157	17.6627	0.436589	0.00248623	0.00221092
GOTERM_BP_DIRECT	GO:0010573~vascular endothelial growth factor production	4	1.25392	0.000150936	IL6, IL1B, HIF1A, TNF	319	7	19157	34.3162	0.43973	0.00248623	0.00221092
GOTERM_BP_DIRECT	GO:1990776~response to angiotensin	4	1.25392	0.000150936	KL, COL3A1, CYBB, PTGS2	319	7	19157	34.3162	0.43973	0.00248623	0.00221092
GOTERM_BP_DIRECT	GO:0008635~activation of cysteine-type endopeptidase activity involved in apoptotic process by cytochrome c	4	1.25392	0.000150936	CASP9, BAX, CYCS, BAK1	319	7	19157	34.3162	0.43973	0.00248623	0.00221092
GOTERM_BP_DIRECT	GO:0031394~positive regulation of prostaglandin biosynthetic process	4	1.25392	0.000150936	ANXA1, IL1B, AVP, PTGS2	319	7	19157	34.3162	0.43973	0.00248623	0.00221092
GOTERM_BP_DIRECT	GO:0007249~I-kappaB kinase/NF-kappaB signaling	7	2.19436	0.000153036	NFKBIA, IKBKB, TBK1, CHUK, AKT1, TLR7, RELA	319	49	19157	8.57904	0.444229	0.00251006	0.00223211
GOTERM_BP_DIRECT	GO:0007179~transforming growth factor beta receptor signaling pathway	9	2.82132	0.000158169	COL3A1, JUN, CREB1, COL1A2, STAT3, FURIN, FOS, TP53, PML	319	93	19157	5.81161	0.455071	0.00256664	0.00228243
GOTERM_BP_DIRECT	GO:1901224~positive regulation of NIK/NF-kappaB signaling	8	2.50784	0.000159161	APP, IL1B, TLR7, TNF, TLR4, RELA, RHOA, EGFR	319	70	19157	6.86323	0.457143	0.00256664	0.00228243
GOTERM_BP_DIRECT	GO:0031640~killing of cells of other organism	8	2.50784	0.000159161	NPPB, CXCL10, CXCL11, CXCL8, GAPDH, CXCL2, LTF, PF4	319	70	19157	6.86323	0.457143	0.00256664	0.00228243
GOTERM_BP_DIRECT	GO:0070098~chemokine-mediated signaling pathway	8	2.50784	0.000159161	CCL24, CXCL10, CXCL11, CXCL8, CCL3, CCL2, CXCL2, PF4	319	70	19157	6.86323	0.457143	0.00256664	0.00228243
GOTERM_BP_DIRECT	GO:0007166~cell surface receptor signaling pathway	16	5.01567	0.000162949	ANXA1, PRMT1, MIF, MAPK14, EGFR, NPPB, CXCL10, CD4, IFNG, ERBB2, BAG1, PECAM1, CCL2, MAPK1, HRAS, MAPK3	319	301	19157	3.1922	0.464978	0.00261672	0.00232696
GOTERM_BP_DIRECT	GO:0001649~osteoblast differentiation	10	3.1348	0.000167164	COL1A1, GJA1, CAT, SNAI1, SPP1, CCL3, AKT1, MAPK14, GLI1, JUNB	319	119	19157	5.0465	0.473566	0.00266214	0.00236735
GOTERM_BP_DIRECT	GO:0006979~response to oxidative stress	10	3.1348	0.000167164	APP, MAPK8, ABL1, HMOX1, AKT1, APOE, PTGS2, MPO, TP53, PTGS1	319	119	19157	5.0465	0.473566	0.00266214	0.00236735
GOTERM_BP_DIRECT	GO:0038083~peptidyl-tyrosine autophosphorylation	5	1.5674	0.000189685	INSR, ABL1, EGFR, IGF1R, MAPK3	319	18	19157	16.6815	0.517164	0.00294741	0.00262103
GOTERM_BP_DIRECT	GO:0048384~retinoic acid receptor signaling pathway	5	1.5674	0.000189685	SNW1, RARA, RARB, PPARG, PML	319	18	19157	16.6815	0.517164	0.00294741	0.00262103
GOTERM_BP_DIRECT	GO:0051770~positive regulation of nitric-oxide synthase biosynthetic process	5	1.5674	0.000189685	IFNG, STAT1, CCL2, JAK3, TLR4	319	18	19157	16.6815	0.517164	0.00294741	0.00262103
GOTERM_BP_DIRECT	GO:2000811~negative regulation of anoikis	5	1.5674	0.000189685	PIK3CA, CAV1, BCL2, BCL2L1, MCL1	319	18	19157	16.6815	0.517164	0.00294741	0.00262103
GOTERM_BP_DIRECT	GO:0010243~response to organonitrogen compound	5	1.5674	0.000189685	VKORC1, IL1A, ABCC4, CDKN1A, CCND1	319	18	19157	16.6815	0.517164	0.00294741	0.00262103
GOTERM_BP_DIRECT	GO:0046889~positive regulation of lipid biosynthetic process	5	1.5674	0.000189685	CREB1, AKT1, APOE, PPARA, MTOR	319	18	19157	16.6815	0.517164	0.00294741	0.00262103
GOTERM_BP_DIRECT	GO:0007565~female pregnancy	9	2.82132	0.000197295	THBD, HSD11B2, LEP, SCGB1A1, BCL2, GNAS, RARA, FOS, IDO1	319	96	19157	5.63	0.531065	0.00303807	0.00270165
GOTERM_BP_DIRECT	GO:0045765~regulation of angiogenesis	6	1.88088	0.000197894	IL6, LEP, ERBB2, HMOX1, CTNNB1, FGF2	319	33	19157	10.9188	0.532143	0.00303807	0.00270165
GOTERM_BP_DIRECT	GO:2001234~negative regulation of apoptotic signaling pathway	6	1.88088	0.000197894	RB1, CSNK2A1, BCL2, BAX, CTNNB1, TNF	319	33	19157	10.9188	0.532143	0.00303807	0.00270165
GOTERM_BP_DIRECT	GO:0046777~protein autophosphorylation	12	3.76176	0.000217536	ALK, GSK3B, HCK, INSR, ERBB2, ABL1, AKT1, EGFR, MTOR, AURKB, FGFR1, IGF1R	319	180	19157	4.00355	0.566123	0.0033263	0.00295797
GOTERM_BP_DIRECT	GO:0010951~negative regulation of endopeptidase activity	11	3.44828	0.00021946	C3, APP, ANXA2, SLPI, SERPINE1, TIMP2, SERPINH1, AKT1, FURIN, TIMP1, GAPDH	319	151	19157	4.37474	0.569315	0.00334241	0.00297229
GOTERM_BP_DIRECT	GO:0051973~positive regulation of telomerase activity	6	1.88088	0.000228886	HSP90AA1, MYC, MAPK1, CTNNB1, AURKB, MAPK3	319	34	19157	10.5976	0.584622	0.00345853	0.00307555
GOTERM_BP_DIRECT	GO:0070059~intrinsic apoptotic signaling pathway in response to endoplasmic reticulum stress	6	1.88088	0.000228886	CEBPB, BCL2, BAX, BAK1, TP53, PML	319	34	19157	10.5976	0.584622	0.00345853	0.00307555
GOTERM_BP_DIRECT	GO:0050850~positive regulation of calcium-mediated signaling	5	1.5674	0.000237139	CD4, P2RX3, P2RX2, CCL3, ADA	319	19	19157	15.8035	0.597575	0.00350756	0.00311915
GOTERM_BP_DIRECT	GO:0032481~positive regulation of type I interferon production	5	1.5674	0.000237139	TBK1, IRF3, IRF1, PTPN22, GAPDH	319	19	19157	15.8035	0.597575	0.00350756	0.00311915
GOTERM_BP_DIRECT	GO:0030838~positive regulation of actin filament polymerization	7	2.19436	0.000237661	CCL24, HCK, ALOX15, CCR7, RHOA, MTOR, ICAM1	319	53	19157	7.93157	0.598381	0.00350756	0.00311915
GOTERM_BP_DIRECT	GO:0097527~necroptotic signaling pathway	4	1.25392	0.000238528	FAS, FASLG, FADD, TNF	319	8	19157	30.0266	0.599716	0.00350756	0.00311915
GOTERM_BP_DIRECT	GO:0000255~allantoin metabolic process	4	1.25392	0.000238528	PNP, NT5C2, XDH, ADA	319	8	19157	30.0266	0.599716	0.00350756	0.00311915
GOTERM_BP_DIRECT	GO:0071312~cellular response to alkaloid	4	1.25392	0.000238528	TH, MDM2, BCL2L1, ICAM1	319	8	19157	30.0266	0.599716	0.00350756	0.00311915
GOTERM_BP_DIRECT	GO:0070244~negative regulation of thymocyte apoptotic process	4	1.25392	0.000238528	HIF1A, JAK3, ADA, RAG1	319	8	19157	30.0266	0.599716	0.00350756	0.00311915
GOTERM_BP_DIRECT	GO:0046718~viral entry into host cell	9	2.82132	0.000244038	CD4, INSR, RPSA, SLC3A2, AVP, LDLR, EGFR, HSPA1A, ICAM1	319	99	19157	5.45939	0.608093	0.00356286	0.00316833
GOTERM_BP_DIRECT	GO:0008360~regulation of cell shape	11	3.44828	0.000244146	CCL24, HCK, ANXA1, ITGB2, RAC2, CCL3, CCL2, RAC1, RHOA, ICAM1, VEGFA	319	153	19157	4.31756	0.608256	0.00356286	0.00316833
GOTERM_BP_DIRECT	GO:0045930~negative regulation of mitotic cell cycle	6	1.88088	0.000263436	IL10, TIMP2, ABL1, TNF, EGFR, PML	319	35	19157	10.2948	0.636218	0.00381535	0.00339286
GOTERM_BP_DIRECT	GO:0090050~positive regulation of cell migration involved in sprouting angiogenesis	6	1.88088	0.000263436	ANXA1, ABL1, HMOX1, PTGS2, FGF2, VEGFA	319	35	19157	10.2948	0.636218	0.00381535	0.00339286
GOTERM_BP_DIRECT	GO:0007204~positive regulation of cytosolic calcium ion concentration	11	3.44828	0.000271118	APP, GJA1, CALCA, ABL1, CCR7, AVP, CACNA1C, ESR1, JAK3, IL2, PIK3CG	319	155	19157	4.26185	0.64679	0.00391184	0.00347867
GOTERM_BP_DIRECT	GO:0016310~phosphorylation	10	3.1348	0.000272911	ALK, UCK2, PIK3CA, STAT3, AKT1, TOP1, EPHB2, MTOR, PIK3CG, MAPK3	319	127	19157	4.72861	0.649213	0.00392297	0.00348856
GOTERM_BP_DIRECT	GO:0006986~response to unfolded protein	7	2.19436	0.000291891	DNAJA1, HSPA8, HSP90AA1, SERPINH1, HSPB1, HSPD1, HSPA1A	319	55	19157	7.64315	0.673864	0.0041282	0.00367106
GOTERM_BP_DIRECT	GO:0031397~negative regulation of protein ubiquitination	7	2.19436	0.000291891	DNAJA1, CAV1, TNFAIP3, AKT1, HDAC8, MTOR, HSPA1A	319	55	19157	7.64315	0.673864	0.0041282	0.00367106
GOTERM_BP_DIRECT	GO:0038061~NIK/NF-kappaB signaling	5	1.5674	0.000292566	ALK, CHUK, AKT1, RELA, NFKB2	319	20	19157	15.0133	0.674709	0.0041282	0.00367106
GOTERM_BP_DIRECT	GO:0061045~negative regulation of wound healing	5	1.5674	0.000292566	GJA1, ALOX5, SERPINE1, HMGCR, FGF2	319	20	19157	15.0133	0.674709	0.0041282	0.00367106
GOTERM_BP_DIRECT	GO:0033198~response to ATP	5	1.5674	0.000292566	P2RX3, P2RX2, IL1B, PTEN, HSPD1	319	20	19157	15.0133	0.674709	0.0041282	0.00367106
GOTERM_BP_DIRECT	GO:0042632~cholesterol homeostasis	9	2.82132	0.000299483	ABCA1, EPHX2, CAV1, RORA, HMGCR, APOE, LDLR, SREBF2, CES1	319	102	19157	5.29882	0.683233	0.00419684	0.00373211
GOTERM_BP_DIRECT	GO:0032743~positive regulation of interleukin-2 production	6	1.88088	0.000301805	IL1A, CD4, PNP, ANXA1, IL1B, ABL1	319	36	19157	10.0089	0.686044	0.00419684	0.00373211
GOTERM_BP_DIRECT	GO:0048662~negative regulation of smooth muscle cell proliferation	6	1.88088	0.000301805	IFNG, NOS3, TNFAIP3, HMOX1, PPARG, APOE	319	36	19157	10.0089	0.686044	0.00419684	0.00373211
GOTERM_BP_DIRECT	GO:0030217~T cell differentiation	6	1.88088	0.000301805	EGR1, CD4, LEP, PTPN22, GATA3, IL2	319	36	19157	10.0089	0.686044	0.00419684	0.00373211
GOTERM_BP_DIRECT	GO:0030198~extracellular matrix organization	11	3.44828	0.000316223	COL1A1, APP, COL3A1, MMP13, COL1A2, MMP2, MMP3, FURIN, TNF, MMP9, NFKB2	319	158	19157	4.18093	0.702951	0.00438146	0.00389628
GOTERM_BP_DIRECT	GO:0043434~response to peptide hormone	7	2.19436	0.000322413	COL1A1, GJA1, ANXA1, TH, STAT1, STAT3, TIMP1	319	56	19157	7.50666	0.709926	0.00445115	0.00395826
GOTERM_BP_DIRECT	GO:0030512~negative regulation of transforming growth factor beta receptor signaling pathway	8	2.50784	0.000338954	HSPA5, CAV1, HTRA1, NKX2-1, PPARG, PPARA, TP53, HSPA1A	319	79	19157	6.08135	0.727775	0.00464609	0.00413161
GOTERM_BP_DIRECT	GO:0045732~positive regulation of protein catabolic process	8	2.50784	0.000338954	GSK3B, GSK3A, VCP, GJA1, CSNK2A1, TNFAIP3, TNF, RAB7A	319	79	19157	6.08135	0.727775	0.00464609	0.00413161
GOTERM_BP_DIRECT	GO:0060020~Bergmann glial cell differentiation	4	1.25392	0.000353397	ABL1, MAPK1, VIM, MAPK3	319	9	19157	26.6904	0.742459	0.00473714	0.00421258
GOTERM_BP_DIRECT	GO:1903140~regulation of establishment of endothelial barrier	4	1.25392	0.000353397	IKBKB, IL1B, TNF, TNFRSF1A	319	9	19157	26.6904	0.742459	0.00473714	0.00421258
GOTERM_BP_DIRECT	GO:0050999~regulation of nitric-oxide synthase activity	4	1.25392	0.000353397	IL1A, LEP, IL1B, EGFR	319	9	19157	26.6904	0.742459	0.00473714	0.00421258
GOTERM_BP_DIRECT	GO:0071287~cellular response to manganese ion	4	1.25392	0.000353397	BACE1, APP, HSPA5, TH	319	9	19157	26.6904	0.742459	0.00473714	0.00421258
GOTERM_BP_DIRECT	GO:1902894~negative regulation of pri-miRNA transcription from RNA polymerase II promoter	5	1.5674	0.000356705	APP, RARA, PPARG, PPARA, RELA	319	21	19157	14.2984	0.74571	0.00473714	0.00421258
GOTERM_BP_DIRECT	GO:0010288~response to lead ion	5	1.5674	0.000356705	BACE1, APP, CDK4, CAT, PPP1CA	319	21	19157	14.2984	0.74571	0.00473714	0.00421258
GOTERM_BP_DIRECT	GO:0070498~interleukin-1-mediated signaling pathway	5	1.5674	0.000356705	IKBKB, EGR1, IL1B, RELA, MAPK3	319	21	19157	14.2984	0.74571	0.00473714	0.00421258
GOTERM_BP_DIRECT	GO:0045088~regulation of innate immune response	5	1.5674	0.000356705	CASP8, IRF1, PTPN22, APOE, NFE2L2	319	21	19157	14.2984	0.74571	0.00473714	0.00421258
GOTERM_BP_DIRECT	GO:0090201~negative regulation of release of cytochrome c from mitochondria	5	1.5674	0.000356705	AKT1, AVP, IGF1, BCL2L2, BCL2L1	319	21	19157	14.2984	0.74571	0.00473714	0.00421258
GOTERM_BP_DIRECT	GO:0018108~peptidyl-tyrosine phosphorylation	10	3.1348	0.000363533	ALK, HCK, INSR, ERBB2, ABL1, EPHB2, JAK3, EGFR, JAK1, FGFR1	319	132	19157	4.54949	0.752289	0.00481117	0.0042784
GOTERM_BP_DIRECT	GO:1903078~positive regulation of protein localization to plasma membrane	7	2.19436	0.000390927	PGRMC1, IFNG, AKT1, EPHB2, TNF, EGFR, RAB11A	319	58	19157	7.24781	0.777019	0.00512288	0.0045556
GOTERM_BP_DIRECT	GO:0071363~cellular response to growth factor stimulus	7	2.19436	0.000390927	TH, INSR, ERBB2, CAT, MDM2, CTNNB1, TNFRSF1B	319	58	19157	7.24781	0.777019	0.00512288	0.0045556
GOTERM_BP_DIRECT	GO:0001890~placenta development	6	1.88088	0.00039109	LEP, HTRA1, PPARG, MAPK14, ADA, SOD1	319	38	19157	9.4821	0.777159	0.00512288	0.0045556
GOTERM_BP_DIRECT	GO:0045672~positive regulation of osteoclast differentiation	5	1.5674	0.000430306	CREB1, IFNG, FOS, TNF, PPARGC1B	319	22	19157	13.6485	0.808309	0.0056174	0.00499536
GOTERM_BP_DIRECT	GO:0001503~ossification	8	2.50784	0.000458876	COL1A1, ALOX15, BCL2, SPP1, MMP9, PPARGC1B, EGFR, LTF	319	83	19157	5.78827	0.828225	0.00597006	0.00530897
GOTERM_BP_DIRECT	GO:0007267~cell-cell signaling	13	4.07524	0.000467316	CCL24, CALCA, ITGB2, FASLG, IL2, CXCL10, CXCL11, GJA1, ADORA2A, IL1B, CCL3, LTA, AVP	319	229	19157	3.40914	0.833702	0.00605931	0.00538834
GOTERM_BP_DIRECT	GO:0045792~negative regulation of cell size	4	1.25392	0.000498656	PTEN, AKT1, RHOA, MTOR	319	10	19157	24.0213	0.852558	0.00629975	0.00560215
GOTERM_BP_DIRECT	GO:0009651~response to salt stress	4	1.25392	0.000498656	TH, BAX, TNF, TP53	319	10	19157	24.0213	0.852558	0.00629975	0.00560215
GOTERM_BP_DIRECT	GO:0002544~chronic inflammatory response	4	1.25392	0.000498656	GJA1, VCAM1, S100A8, PTGES	319	10	19157	24.0213	0.852558	0.00629975	0.00560215
GOTERM_BP_DIRECT	GO:0010863~positive regulation of phospholipase C activity	4	1.25392	0.000498656	HRAS, ESR1, FGF2, FGFR1	319	10	19157	24.0213	0.852558	0.00629975	0.00560215
GOTERM_BP_DIRECT	GO:0002237~response to molecule of bacterial origin	4	1.25392	0.000498656	IL10, CXCL8, TNFAIP3, CXCL2	319	10	19157	24.0213	0.852558	0.00629975	0.00560215
GOTERM_BP_DIRECT	GO:0031000~response to caffeine	4	1.25392	0.000498656	PRKAA1, ADORA2A, HDAC1, PPARG	319	10	19157	24.0213	0.852558	0.00629975	0.00560215
GOTERM_BP_DIRECT	GO:0001975~response to amphetamine	6	1.88088	0.00049899	ADORA2A, TH, HDAC1, HPRT1, ICAM1, SOD1	319	40	19157	9.00799	0.852747	0.00629975	0.00560215
GOTERM_BP_DIRECT	GO:0070555~response to interleukin-1	6	1.88088	0.00049899	APP, ANXA1, IL1B, CYBA, HNMT, RELA	319	40	19157	9.00799	0.852747	0.00629975	0.00560215
GOTERM_BP_DIRECT	GO:0051090~regulation of sequence-specific DNA binding transcription factor activity	5	1.5674	0.00051413	MAPK9, HCK, MAPK8, HMOX1, MAPK3	319	23	19157	13.0551	0.861063	0.0064696	0.00575319
GOTERM_BP_DIRECT	GO:0007626~locomotory behavior	8	2.50784	0.000530366	APP, ADORA2A, TH, PTEN, NKX2-1, HPRT1, AVP, SOD1	319	85	19157	5.65207	0.869461	0.00665211	0.00591549
GOTERM_BP_DIRECT	GO:0007611~learning or memory	7	2.19436	0.000561732	APP, GATM, CASP3, PTEN, MAPK1, EPHB2, EGFR	319	62	19157	6.78021	0.884274	0.00699977	0.00622465
GOTERM_BP_DIRECT	GO:0060079~excitatory postsynaptic potential	7	2.19436	0.000561732	GSK3B, GSK3A, P2RX3, ADORA2A, P2RX2, AKT1, GRIN1	319	62	19157	6.78021	0.884274	0.00699977	0.00622465
GOTERM_BP_DIRECT	GO:0001889~liver development	8	2.50784	0.00061045	MED1, JUN, PIK3CA, RARA, HRAS, ELK1, RELA, ADA	319	87	19157	5.52214	0.904021	0.00758098	0.0067415
GOTERM_BP_DIRECT	GO:0097190~apoptotic signaling pathway	7	2.19436	0.000612325	CASP8, CASP3, CAV1, BAX, FASLG, BAK1, FADD	319	63	19157	6.67259	0.904709	0.00758098	0.0067415
GOTERM_BP_DIRECT	GO:0050830~defense response to Gram-positive bacterium	9	2.82132	0.00067109	CRP, APP, IL6, CALCA, TBK1, PLA2G1B, LTA, TNF, LTF	319	115	19157	4.69982	0.923961	0.00822549	0.00731464
GOTERM_BP_DIRECT	GO:0010887~negative regulation of cholesterol storage	4	1.25392	0.000677242	ABCA1, PPARG, PPARA, CES1	319	11	19157	21.8376	0.925736	0.00822549	0.00731464
GOTERM_BP_DIRECT	GO:0071394~cellular response to testosterone stimulus	4	1.25392	0.000677242	MYC, SPP1, ELK1, IGF1R	319	11	19157	21.8376	0.925736	0.00822549	0.00731464
GOTERM_BP_DIRECT	GO:0043276~anoikis	4	1.25392	0.000677242	PIK3CA, E2F1, AKT1, MTOR	319	11	19157	21.8376	0.925736	0.00822549	0.00731464
GOTERM_BP_DIRECT	GO:0045348~positive regulation of MHC class II biosynthetic process	4	1.25392	0.000677242	IL10, IL4, IFNG, TLR4	319	11	19157	21.8376	0.925736	0.00822549	0.00731464
GOTERM_BP_DIRECT	GO:0071492~cellular response to UV-A	4	1.25392	0.000677242	MMP2, MMP3, TIMP1, MMP9	319	11	19157	21.8376	0.925736	0.00822549	0.00731464
GOTERM_BP_DIRECT	GO:0007613~memory	8	2.50784	0.000699847	APP, PGRMC1, CEBPB, CREB1, TH, INSR, PTEN, PTGS2	319	89	19157	5.39805	0.931912	0.00845975	0.00752296
GOTERM_BP_DIRECT	GO:1904706~negative regulation of vascular smooth muscle cell proliferation	6	1.88088	0.000700938	IL10, CDKN1A, PTEN, HMOX1, PPARG, RHOA	319	43	19157	8.37953	0.932197	0.00845975	0.00752296
GOTERM_BP_DIRECT	GO:0032753~positive regulation of interleukin-4 production	5	1.5674	0.000715526	CEBPB, FCER1G, CD40LG, RARA, GATA3	319	25	19157	12.0107	0.935891	0.00855511	0.00760776
GOTERM_BP_DIRECT	GO:0097194~execution phase of apoptosis	5	1.5674	0.000715526	CASP9, CASP7, CASP8, CASP3, AKT1	319	25	19157	12.0107	0.935891	0.00855511	0.00760776
GOTERM_BP_DIRECT	GO:0002639~positive regulation of immunoglobulin production	5	1.5674	0.000715526	IL10, IL6, IL13, EPHB2, IL2	319	25	19157	12.0107	0.935891	0.00855511	0.00760776
GOTERM_BP_DIRECT	GO:2000630~positive regulation of miRNA metabolic process	3	0.940439	0.000815028	HRAS, RELA, NFKB1	319	3	19157	60.0533	0.956254	0.00953682	0.00848076
GOTERM_BP_DIRECT	GO:0031281~positive regulation of cyclase activity	3	0.940439	0.000815028	MAPK8, MAPK14, MAPK3	319	3	19157	60.0533	0.956254	0.00953682	0.00848076
GOTERM_BP_DIRECT	GO:0070141~response to UV-A	3	0.940439	0.000815028	CCND1, AKT1, EGFR	319	3	19157	60.0533	0.956254	0.00953682	0.00848076
GOTERM_BP_DIRECT	GO:0032310~prostaglandin secretion	3	0.940439	0.000815028	ABCC4, NOS2, LEP	319	3	19157	60.0533	0.956254	0.00953682	0.00848076
GOTERM_BP_DIRECT	GO:0060559~positive regulation of calcidiol 1-monooxygenase activity	3	0.940439	0.000815028	IFNG, IL1B, TNF	319	3	19157	60.0533	0.956254	0.00953682	0.00848076
GOTERM_BP_DIRECT	GO:0071887~leukocyte apoptotic process	3	0.940439	0.000815028	CASP9, CASP7, CASP3	319	3	19157	60.0533	0.956254	0.00953682	0.00848076
GOTERM_BP_DIRECT	GO:0006157~deoxyadenosine catabolic process	3	0.940439	0.000815028	PNP, XDH, ADA	319	3	19157	60.0533	0.956254	0.00953682	0.00848076
GOTERM_BP_DIRECT	GO:0071353~cellular response to interleukin-4	5	1.5674	0.000834654	RPL3, HSPA5, CDK4, GATA3, PML	319	26	19157	11.5487	0.959431	0.00970728	0.00863235
GOTERM_BP_DIRECT	GO:0051924~regulation of calcium ion transport	5	1.5674	0.000834654	CD4, GJA1, ADORA2A, BCL2, RHOA	319	26	19157	11.5487	0.959431	0.00970728	0.00863235
GOTERM_BP_DIRECT	GO:0010595~positive regulation of endothelial cell migration	7	2.19436	0.00085094	ABL1, AKT1, GATA3, RAC1, FGF2, PIK3CG, VEGFA	319	67	19157	6.27422	0.961891	0.0098668	0.0087742
GOTERM_BP_DIRECT	GO:0009725~response to hormone	6	1.88088	0.000865928	POR, NOS2, NOS3, TIMP2, NKX2-1, TIMP1	319	45	19157	8.00711	0.964023	0.00995039	0.00884854
GOTERM_BP_DIRECT	GO:0002548~monocyte chemotaxis	6	1.88088	0.000865928	CCL24, IL6, CALCA, ANXA1, CCL3, CCL2	319	45	19157	8.00711	0.964023	0.00995039	0.00884854
GOTERM_BP_DIRECT	GO:0034198~cellular response to amino acid starvation	6	1.88088	0.000865928	CDKN1A, MAPK8, FAS, MAPK1, MTOR, MAPK3	319	45	19157	8.00711	0.964023	0.00995039	0.00884854
GOTERM_BP_DIRECT	GO:0010918~positive regulation of mitochondrial membrane potential	4	1.25392	0.000891923	VCP, BAD, MYC, AKT1	319	12	19157	20.0178	0.967442	0.0101579	0.00903303
GOTERM_BP_DIRECT	GO:0032495~response to muramyl dipeptide	4	1.25392	0.000891923	NFKBIA, TNFAIP3, MAPK14, RELA	319	12	19157	20.0178	0.967442	0.0101579	0.00903303
GOTERM_BP_DIRECT	GO:0007252~I-kappaB phosphorylation	4	1.25392	0.000891923	IKBKB, CHUK, TLR7, TLR4	319	12	19157	20.0178	0.967442	0.0101579	0.00903303
GOTERM_BP_DIRECT	GO:0050829~defense response to Gram-negative bacterium	8	2.50784	0.000909618	APP, IL6, CD4, CALCA, NOS2, SERPINE1, TLR4, LTF	319	93	19157	5.16587	0.969581	0.0103287	0.00918499
GOTERM_BP_DIRECT	GO:0008283~cell proliferation	10	3.1348	0.000917452	MYC, STAT3, BCL2, AKT1, BAK1, RAC1, IGF1, TYR, AURKB, BCL2L1	319	150	19157	4.00355	0.970483	0.010387	0.00923677
GOTERM_BP_DIRECT	GO:0045671~negative regulation of osteoclast differentiation	5	1.5674	0.00096711	IL4, CALCA, CCL3, CTNNB1, TLR4	319	27	19157	11.121	0.97561	0.010917	0.00970808
GOTERM_BP_DIRECT	GO:0046330~positive regulation of JNK cascade	8	2.50784	0.00109721	CDC42, IL1A, APP, IL1B, CCR7, HRAS, TNF, TLR4	319	96	19157	5.00444	0.985204	0.0123131	0.0109496
GOTERM_BP_DIRECT	GO:0006606~protein import into nucleus	8	2.50784	0.00109721	NFKBIA, MED1, CDKN1A, STAT3, AKT1, TP53, PML, RAN	319	96	19157	5.00444	0.985204	0.0123131	0.0109496
GOTERM_BP_DIRECT	GO:0034620~cellular response to unfolded protein	5	1.5674	0.00111368	HSPA8, HSPA5, BAX, BAK1, HSPA1A	319	28	19157	10.7238	0.986111	0.0123893	0.0110173
GOTERM_BP_DIRECT	GO:1900017~positive regulation of cytokine production involved in inflammatory response	5	1.5674	0.00111368	IL6, STAT3, HIF1A, TNF, TLR4	319	28	19157	10.7238	0.986111	0.0123893	0.0110173
GOTERM_BP_DIRECT	GO:0090200~positive regulation of release of cytochrome c from mitochondria	5	1.5674	0.00111368	BAD, BAX, BAK1, TP53, MMP9	319	28	19157	10.7238	0.986111	0.0123893	0.0110173
GOTERM_BP_DIRECT	GO:2000343~positive regulation of chemokine (C-X-C motif) ligand 2 production	4	1.25392	0.0011453	HDAC1, MIF, TNF, TLR4	319	13	19157	18.4779	0.9877	0.0126676	0.0112649
GOTERM_BP_DIRECT	GO:0048546~digestive tract morphogenesis	4	1.25392	0.0011453	BCL2, GLI1, HIF1A, EGFR	319	13	19157	18.4779	0.9877	0.0126676	0.0112649
GOTERM_BP_DIRECT	GO:0021762~substantia nigra development	6	1.88088	0.00116543	CDC42, YWHAE, HSPA5, FGF2, RHOA, ACTB	319	48	19157	7.50666	0.988616	0.0127434	0.0113322
GOTERM_BP_DIRECT	GO:0010718~positive regulation of epithelial to mesenchymal transition	6	1.88088	0.00116543	COL1A1, IL6, IL1B, SNAI1, CTNNB1, MTOR	319	48	19157	7.50666	0.988616	0.0127434	0.0113322
GOTERM_BP_DIRECT	GO:0050766~positive regulation of phagocytosis	6	1.88088	0.00116543	FCER1G, IFNG, IL1B, CYBA, TNF, SOD1	319	48	19157	7.50666	0.988616	0.0127434	0.0113322
GOTERM_BP_DIRECT	GO:0048015~phosphatidylinositol-mediated signaling	6	1.88088	0.00116543	PIK3CA, IGF1, MUC5AC, PIK3CG, FGFR1, IGF1R	319	48	19157	7.50666	0.988616	0.0127434	0.0113322
GOTERM_BP_DIRECT	GO:0051607~defense response to virus	12	3.76176	0.00116989	IL6, TBK1, IFNG, IRF3, STAT1, IRF1, BCL2, TLR7, FADD, RELA, PML, BCL2L1	319	220	19157	3.27563	0.988809	0.0127558	0.0113433
GOTERM_BP_DIRECT	GO:0016525~negative regulation of angiogenesis	9	2.82132	0.00121853	NPPB, CXCL10, STAT1, ALOX5, CTNNB1, FASLG, PPARG, PML, PF4	319	126	19157	4.28952	0.990717	0.0132485	0.0117814
GOTERM_BP_DIRECT	GO:0009314~response to radiation	5	1.5674	0.00127514	BACE1, COL3A1, JUN, BCL2, TNF	319	29	19157	10.354	0.992532	0.0136703	0.0121566
GOTERM_BP_DIRECT	GO:0010971~positive regulation of G2/M transition of mitotic cell cycle	5	1.5674	0.00127514	APP, RRM1, CCND1, CDK4, RAB11A	319	29	19157	10.354	0.992532	0.0136703	0.0121566
GOTERM_BP_DIRECT	GO:0010592~positive regulation of lamellipodium assembly	5	1.5674	0.00127514	CDC42, PIK3CA, RAC2, RAC1, MTOR	319	29	19157	10.354	0.992532	0.0136703	0.0121566
GOTERM_BP_DIRECT	GO:0010033~response to organic substance	5	1.5674	0.00127514	CREB1, TIMP2, TIMP1, RELA, SOD1	319	29	19157	10.354	0.992532	0.0136703	0.0121566
GOTERM_BP_DIRECT	GO:0043029~T cell homeostasis	5	1.5674	0.00127514	CASP3, BCL2, FADD, JAK3, RAG1	319	29	19157	10.354	0.992532	0.0136703	0.0121566
GOTERM_BP_DIRECT	GO:0030308~negative regulation of cell growth	9	2.82132	0.0012821	RB1, NPPB, CDKN1A, GJA1, BCL2, PPARG, TP53, PML, HSPA1A	319	127	19157	4.25575	0.992729	0.0137067	0.0121889
GOTERM_BP_DIRECT	GO:0098609~cell-cell adhesion	11	3.44828	0.0013147	VCAM1, ANXA1, ANXA2, ITGB2, BCL2, PKP2, PECAM1, CTNNB1, EGFR, ICAM1, PPP1CA	319	190	19157	3.47677	0.993585	0.0140162	0.0124641
GOTERM_BP_DIRECT	GO:0042110~T cell activation	6	1.88088	0.0014037	IL4, CD4, CASP8, ADA, PIK3CG, HSPD1	319	50	19157	7.20639	0.995443	0.0148823	0.0132343
GOTERM_BP_DIRECT	GO:0042149~cellular response to glucose starvation	6	1.88088	0.0014037	PRKAA1, PRKAA2, HSPA5, BCL2, TP53, NFE2L2	319	50	19157	7.20639	0.995443	0.0148823	0.0132343
GOTERM_BP_DIRECT	GO:0006112~energy reserve metabolic process	4	1.25392	0.00143982	KL, LEP, MYC, MTOR	319	14	19157	17.1581	0.996034	0.0151814	0.0135003
GOTERM_BP_DIRECT	GO:0001878~response to yeast	4	1.25392	0.00143982	APP, CALCA, MPO, ELANE	319	14	19157	17.1581	0.996034	0.0151814	0.0135003
GOTERM_BP_DIRECT	GO:0045840~positive regulation of mitotic nuclear division	5	1.5674	0.00145227	IL1A, IL1B, INSR, IGF1, TNF	319	30	19157	10.0089	0.996219	0.0151875	0.0135057
GOTERM_BP_DIRECT	GO:0051281~positive regulation of release of sequestered calcium ion into cytosol	5	1.5674	0.00145227	CXCL10, CXCL11, IL13, ABL1, BAX	319	30	19157	10.0089	0.996219	0.0151875	0.0135057
GOTERM_BP_DIRECT	GO:0097193~intrinsic apoptotic signaling pathway	5	1.5674	0.00145227	CDKN1A, BAD, BAX, HRAS, TP53	319	30	19157	10.0089	0.996219	0.0151875	0.0135057
GOTERM_BP_DIRECT	GO:0034349~glial cell apoptotic process	3	0.940439	0.00161215	RB1, CASP9, CASP3	319	4	19157	45.04	0.997955	0.0165406	0.014709
GOTERM_BP_DIRECT	GO:0001922~B-1 B cell homeostasis	3	0.940439	0.00161215	ABL1, TNFAIP3, HIF1A	319	4	19157	45.04	0.997955	0.0165406	0.014709
GOTERM_BP_DIRECT	GO:1900221~regulation of beta-amyloid clearance	3	0.940439	0.00161215	APP, HDAC1, APOE	319	4	19157	45.04	0.997955	0.0165406	0.014709
GOTERM_BP_DIRECT	GO:0046059~dAMP catabolic process	3	0.940439	0.00161215	PNP, XDH, ADA	319	4	19157	45.04	0.997955	0.0165406	0.014709
GOTERM_BP_DIRECT	GO:0072717~cellular response to actinomycin D	3	0.940439	0.00161215	RPL23, MDM2, TP53	319	4	19157	45.04	0.997955	0.0165406	0.014709
GOTERM_BP_DIRECT	GO:2000822~regulation of behavioral fear response	3	0.940439	0.00161215	APOE, EPHB2, RAG1	319	4	19157	45.04	0.997955	0.0165406	0.014709
GOTERM_BP_DIRECT	GO:0007169~transmembrane receptor protein tyrosine kinase signaling pathway	9	2.82132	0.00164067	ALK, HCK, CD4, INSR, ERBB2, EPHB2, EGFR, FGFR1, IGF1R	319	132	19157	4.09454	0.998167	0.0165406	0.014709
GOTERM_BP_DIRECT	GO:0016239~positive regulation of macroautophagy	5	1.5674	0.00164586	IL4, TBK1, PRKAA2, HMOX1, HIF1A	319	31	19157	9.68601	0.998204	0.0165406	0.014709
GOTERM_BP_DIRECT	GO:1903955~positive regulation of protein targeting to mitochondrion	5	1.5674	0.00164586	GSK3A, PRKAA1, RAC2, SREBF2, BAP1	319	31	19157	9.68601	0.998204	0.0165406	0.014709
GOTERM_BP_DIRECT	GO:0045931~positive regulation of mitotic cell cycle	5	1.5674	0.00164586	APP, MDM2, ABL1, BIRC5, EIF4E	319	31	19157	9.68601	0.998204	0.0165406	0.014709
GOTERM_BP_DIRECT	GO:0035633~maintenance of permeability of blood-brain barrier	5	1.5674	0.00164586	IL6, GJA1, PECAM1, PTGS2, ACTB	319	31	19157	9.68601	0.998204	0.0165406	0.014709
GOTERM_BP_DIRECT	GO:0043278~response to morphine	5	1.5674	0.00164586	MDM2, FADD, RELA, ADA, MTOR	319	31	19157	9.68601	0.998204	0.0165406	0.014709
GOTERM_BP_DIRECT	GO:0042327~positive regulation of phosphorylation	5	1.5674	0.00164586	APP, MIF, PPARGC1B, EGFR, VEGFA	319	31	19157	9.68601	0.998204	0.0165406	0.014709
GOTERM_BP_DIRECT	GO:0048147~negative regulation of fibroblast proliferation	5	1.5674	0.00164586	PARP10, MYC, LTA, BAX, TP53	319	31	19157	9.68601	0.998204	0.0165406	0.014709
GOTERM_BP_DIRECT	GO:0045669~positive regulation of osteoblast differentiation	7	2.19436	0.0016463	IL6, CEBPB, CTNNB1, IGF1, IL6ST, FGF2, LTF	319	76	19157	5.53122	0.998207	0.0165406	0.014709
GOTERM_BP_DIRECT	GO:0045785~positive regulation of cell adhesion	6	1.88088	0.00167605	MIP, ERBB2, CCR7, TNF, TGM2, VEGFA	319	52	19157	6.92923	0.9984	0.0167955	0.0149356
GOTERM_BP_DIRECT	GO:0098869~cellular oxidant detoxification	7	2.19436	0.00176098	GSTO1, ALB, APOE, HBA1, PTGS2, PTGES, PTGS1	319	77	19157	5.45939	0.998846	0.0175401	0.0155978
GOTERM_BP_DIRECT	GO:0032720~negative regulation of tumor necrosis factor production	7	2.19436	0.00176098	IL10, IL4, RARA, TNFAIP3, PTPN22, IGF1, TLR4	319	77	19157	5.45939	0.998846	0.0175401	0.0155978
GOTERM_BP_DIRECT	GO:0070102~interleukin-6-mediated signaling pathway	4	1.25392	0.00177777	IL6, STAT3, IL6ST, JAK1	319	15	19157	16.0142	0.998918	0.0175401	0.0155978
GOTERM_BP_DIRECT	GO:0010818~T cell chemotaxis	4	1.25392	0.00177777	CXCL10, CXCL11, CCL3, PIK3CG	319	15	19157	16.0142	0.998918	0.0175401	0.0155978
GOTERM_BP_DIRECT	GO:1904645~response to beta-amyloid	4	1.25392	0.00177777	MMP13, MMP2, MMP3, MMP9	319	15	19157	16.0142	0.998918	0.0175401	0.0155978
GOTERM_BP_DIRECT	GO:0016242~negative regulation of macroautophagy	4	1.25392	0.00177777	PIK3CA, HMOX1, AKT1, MTOR	319	15	19157	16.0142	0.998918	0.0175401	0.0155978
GOTERM_BP_DIRECT	GO:0001932~regulation of protein phosphorylation	6	1.88088	0.00182588	SOCS1, HSPB1, TLR7, TNF, PML, PIK3CG	319	53	19157	6.79849	0.999101	0.0179685	0.0159788
GOTERM_BP_DIRECT	GO:1900745~positive regulation of p38MAPK cascade	5	1.5674	0.00185666	PRMT1, LEP, IL1B, XDH, VEGFA	319	32	19157	9.38333	0.999201	0.018132	0.0161242
GOTERM_BP_DIRECT	GO:0019082~viral protein processing	5	1.5674	0.00185666	PARP10, GSK3B, GSK3A, PRMT1, FURIN	319	32	19157	9.38333	0.999201	0.018132	0.0161242
GOTERM_BP_DIRECT	GO:0043392~negative regulation of DNA binding	5	1.5674	0.00185666	NFKBIA, JUN, SUMO1, E2F1, HMOX1	319	32	19157	9.38333	0.999201	0.018132	0.0161242
GOTERM_BP_DIRECT	GO:0030183~B cell differentiation	7	2.19436	0.00188162	IL10, IL4, VCAM1, CD40LG, SLC25A5, JAK3, RAG1	319	78	19157	5.3894	0.999274	0.0183291	0.0162994
GOTERM_BP_DIRECT	GO:0043280~positive regulation of cysteine-type endopeptidase activity involved in apoptotic process	6	1.88088	0.00198529	APP, BAD, MYC, CYCS, TNF, RHOA	319	54	19157	6.67259	0.999513	0.0192899	0.0171539
GOTERM_BP_DIRECT	GO:0032436~positive regulation of proteasomal ubiquitin-dependent protein catabolic process	7	2.19436	0.00200842	GSK3B, GSK3A, VCP, SUMO1, MDM2, AKT1, HSPA1A	319	79	19157	5.32118	0.999554	0.0194654	0.0173099
GOTERM_BP_DIRECT	GO:0031667~response to nutrient levels	6	1.88088	0.00215462	TH, PON1, CYBA, TNF, MTOR, SOD1	319	55	19157	6.55127	0.999746	0.0204312	0.0181688
GOTERM_BP_DIRECT	GO:0016241~regulation of macroautophagy	6	1.88088	0.00215462	MAPK8, PRKAA2, CASP3, GAPDH, MTOR, HDAC6	319	55	19157	6.55127	0.999746	0.0204312	0.0181688
GOTERM_BP_DIRECT	GO:0008637~apoptotic mitochondrial changes	4	1.25392	0.0021613	BAX, AKT1, HSPD1, BCL2L1	319	16	19157	15.0133	0.999752	0.0204312	0.0181688
GOTERM_BP_DIRECT	GO:0034116~positive regulation of heterotypic cell-cell adhesion	4	1.25392	0.0021613	IL10, IL1B, ALOX15, TNF	319	16	19157	15.0133	0.999752	0.0204312	0.0181688
GOTERM_BP_DIRECT	GO:0048566~embryonic digestive tract development	4	1.25392	0.0021613	CXCL8, RARB, TNF, ADA	319	16	19157	15.0133	0.999752	0.0204312	0.0181688
GOTERM_BP_DIRECT	GO:0035729~cellular response to hepatocyte growth factor stimulus	4	1.25392	0.0021613	IL10, MED1, CREB1, RELA	319	16	19157	15.0133	0.999752	0.0204312	0.0181688
GOTERM_BP_DIRECT	GO:0071383~cellular response to steroid hormone stimulus	4	1.25392	0.0021613	HSPA8, MED1, NR3C1, HSPA1A	319	16	19157	15.0133	0.999752	0.0204312	0.0181688
GOTERM_BP_DIRECT	GO:0010803~regulation of tumor necrosis factor-mediated signaling pathway	4	1.25392	0.0021613	IKBKB, CASP8, TNFAIP3, TNFRSF1A	319	16	19157	15.0133	0.999752	0.0204312	0.0181688
GOTERM_BP_DIRECT	GO:1903351~cellular response to dopamine	4	1.25392	0.0021613	ABL1, MAPK1, MAPK3, TGM2	319	16	19157	15.0133	0.999752	0.0204312	0.0181688
GOTERM_BP_DIRECT	GO:0051403~stress-activated MAPK cascade	4	1.25392	0.0021613	IKBKB, MAPK8, MAPK1, MAPK3	319	16	19157	15.0133	0.999752	0.0204312	0.0181688
GOTERM_BP_DIRECT	GO:0006338~chromatin remodeling	9	2.82132	0.00217102	RB1, HDAC1, MYC, RUVBL2, PADI4, GATA3, TOP1, ESR1, ACTB	319	138	19157	3.91652	0.999762	0.0204727	0.0182056
GOTERM_BP_DIRECT	GO:0002230~positive regulation of defense response to virus by host	5	1.5674	0.002333	IL4, HSP90AA1, STAT1, PTPN22, PML	319	34	19157	8.83137	0.999872	0.0218926	0.0194683
GOTERM_BP_DIRECT	GO:0033077~T cell differentiation in thymus	5	1.5674	0.002333	BCL2, CTNNB1, FADD, TP53, RAG1	319	34	19157	8.83137	0.999872	0.0218926	0.0194683
GOTERM_BP_DIRECT	GO:0071333~cellular response to glucose stimulus	7	2.19436	0.00242772	PRKAA1, PRKAA2, PIK3CA, TH, CYBA, ICAM1, IGF1R	319	82	19157	5.1265	0.999911	0.0227259	0.0202093
GOTERM_BP_DIRECT	GO:0050995~negative regulation of lipid catabolic process	4	1.25392	0.00259241	ALK, PRKAA1, IL1B, TNF	319	17	19157	14.1302	0.999953	0.0239304	0.0212805
GOTERM_BP_DIRECT	GO:0045582~positive regulation of T cell differentiation	4	1.25392	0.00259241	IL4, BAD, GATA3, RAG1	319	17	19157	14.1302	0.999953	0.0239304	0.0212805
GOTERM_BP_DIRECT	GO:0030224~monocyte differentiation	4	1.25392	0.00259241	MED1, JUN, PPARG, VEGFA	319	17	19157	14.1302	0.999953	0.0239304	0.0212805
GOTERM_BP_DIRECT	GO:0046325~negative regulation of glucose import	4	1.25392	0.00259241	GSK3A, LEP, MYC, TNF	319	17	19157	14.1302	0.999953	0.0239304	0.0212805
GOTERM_BP_DIRECT	GO:0070848~response to growth factor	4	1.25392	0.00259241	MYC, AKT1, FASLG, HDAC6	319	17	19157	14.1302	0.999953	0.0239304	0.0212805
GOTERM_BP_DIRECT	GO:0070507~regulation of microtubule cytoskeleton organization	5	1.5674	0.00260004	GSK3B, RASSF1, PRKAA1, PRKAA2, RHOA	319	35	19157	8.57904	0.999954	0.0239304	0.0212805
GOTERM_BP_DIRECT	GO:0030522~intracellular receptor signaling pathway	5	1.5674	0.00260004	STAT3, NR1I2, RORA, AHR, PPARA	319	35	19157	8.57904	0.999954	0.0239304	0.0212805
GOTERM_BP_DIRECT	GO:0031622~positive regulation of fever generation	3	0.940439	0.00265745	IL1B, PTGS2, TNF	319	5	19157	36.032	0.999963	0.0240549	0.0213912
GOTERM_BP_DIRECT	GO:2000758~positive regulation of peptidyl-lysine acetylation	3	0.940439	0.00265745	PRKAA1, PRKAA2, PML	319	5	19157	36.032	0.999963	0.0240549	0.0213912
GOTERM_BP_DIRECT	GO:0002248~connective tissue replacement involved in inflammatory response wound healing	3	0.940439	0.00265745	IL1A, TIMP1, HIF1A	319	5	19157	36.032	0.999963	0.0240549	0.0213912
GOTERM_BP_DIRECT	GO:0043243~positive regulation of protein complex disassembly	3	0.940439	0.00265745	INSR, TNF, IGF1R	319	5	19157	36.032	0.999963	0.0240549	0.0213912
GOTERM_BP_DIRECT	GO:0006204~IMP catabolic process	3	0.940439	0.00265745	PNP, NT5C2, XDH	319	5	19157	36.032	0.999963	0.0240549	0.0213912
GOTERM_BP_DIRECT	GO:0072584~caveolin-mediated endocytosis	3	0.940439	0.00265745	CAV1, MAPK1, MAPK3	319	5	19157	36.032	0.999963	0.0240549	0.0213912
GOTERM_BP_DIRECT	GO:0060789~hair follicle placode formation	3	0.940439	0.00265745	HDAC1, GNAS, CTNNB1	319	5	19157	36.032	0.999963	0.0240549	0.0213912
GOTERM_BP_DIRECT	GO:0001764~neuron migration	8	2.50784	0.00266507	YWHAE, GJA1, NKX2-1, BAX, CTNNB1, GATA3, RAC1, FGFR1	319	112	19157	4.28952	0.999964	0.0240672	0.0214021
GOTERM_BP_DIRECT	GO:0045599~negative regulation of fat cell differentiation	6	1.88088	0.00272581	IL6, E2F1, RORA, GATA3, TNF, RUNX1T1	319	58	19157	6.21241	0.999972	0.0245004	0.0217873
GOTERM_BP_DIRECT	GO:0008286~insulin receptor signaling pathway	6	1.88088	0.00272581	GSK3B, KL, GSK3A, INSR, AKT1, IGF1R	319	58	19157	6.21241	0.999972	0.0245004	0.0217873
GOTERM_BP_DIRECT	GO:0001974~blood vessel remodeling	5	1.5674	0.00288732	NOS3, MDM2, BAX, BAK1, TGM2	319	36	19157	8.34073	0.999985	0.0258311	0.0229707
GOTERM_BP_DIRECT	GO:0006695~cholesterol biosynthetic process	5	1.5674	0.00288732	PRKAA1, PRKAA2, HMGCR, CFTR, CES1	319	36	19157	8.34073	0.999985	0.0258311	0.0229707
GOTERM_BP_DIRECT	GO:2000059~negative regulation of protein ubiquitination involved in ubiquitin-dependent protein catabolic process	4	1.25392	0.00307295	CSNK2A1, RPL23, RPL11, PML	319	18	19157	13.3452	0.999993	0.0271126	0.0241103
GOTERM_BP_DIRECT	GO:0046827~positive regulation of protein export from nucleus	4	1.25392	0.00307295	YWHAE, GSK3B, IL1B, MDM2	319	18	19157	13.3452	0.999993	0.0271126	0.0241103
GOTERM_BP_DIRECT	GO:0071318~cellular response to ATP	4	1.25392	0.00307295	P2RX3, PTGS2, HSP90B1, SOD1	319	18	19157	13.3452	0.999993	0.0271126	0.0241103
GOTERM_BP_DIRECT	GO:0071391~cellular response to estrogen stimulus	4	1.25392	0.00307295	MYC, MDM2, RARA, ESR1	319	18	19157	13.3452	0.999993	0.0271126	0.0241103
GOTERM_BP_DIRECT	GO:0051489~regulation of filopodium assembly	4	1.25392	0.00307295	CDC42, FMR1, EPHB2, RAB5A	319	18	19157	13.3452	0.999993	0.0271126	0.0241103
GOTERM_BP_DIRECT	GO:0032469~endoplasmic reticulum calcium ion homeostasis	4	1.25392	0.00307295	BCL2, BAX, BAK1, PML	319	18	19157	13.3452	0.999993	0.0271126	0.0241103
GOTERM_BP_DIRECT	GO:0022900~electron transport chain	6	1.88088	0.00316284	POR, ALDH2, CYBB, CYBA, SDHA, IDO1	319	60	19157	6.00533	0.999995	0.0278417	0.0247587
GOTERM_BP_DIRECT	GO:0010975~regulation of neuron projection development	5	1.5674	0.00319557	GSK3B, GSK3A, PTEN, AKT1, GATA3	319	37	19157	8.11531	0.999995	0.0280014	0.0249007
GOTERM_BP_DIRECT	GO:0032570~response to progesterone	5	1.5674	0.00319557	NCOA2, BAD, CAV1, FOS, RELA	319	37	19157	8.11531	0.999995	0.0280014	0.0249007
GOTERM_BP_DIRECT	GO:0031333~negative regulation of protein complex assembly	5	1.5674	0.00352551	CDC42, GSK3B, HSPA5, RAF1, HDAC6	319	38	19157	7.90175	0.999999	0.0304066	0.0270395
GOTERM_BP_DIRECT	GO:0042220~response to cocaine	5	1.5674	0.00352551	HSPA5, MDM2, HNMT, MTOR, HSPD1	319	38	19157	7.90175	0.999999	0.0304066	0.0270395
GOTERM_BP_DIRECT	GO:0046627~negative regulation of insulin receptor signaling pathway	5	1.5674	0.00352551	GSK3A, PRKAA1, SOCS1, IL1B, RELA	319	38	19157	7.90175	0.999999	0.0304066	0.0270395
GOTERM_BP_DIRECT	GO:0010634~positive regulation of epithelial cell migration	5	1.5674	0.00352551	JUN, IFNG, HIF1A, HDAC6, RAB11A	319	38	19157	7.90175	0.999999	0.0304066	0.0270395
GOTERM_BP_DIRECT	GO:0030574~collagen catabolic process	5	1.5674	0.00352551	MMP13, MMP2, MMP3, FURIN, MMP9	319	38	19157	7.90175	0.999999	0.0304066	0.0270395
GOTERM_BP_DIRECT	GO:0070371~ERK1 and ERK2 cascade	5	1.5674	0.00352551	MYC, MAPK1, AVP, IGF1, MAPK3	319	38	19157	7.90175	0.999999	0.0304066	0.0270395
GOTERM_BP_DIRECT	GO:0045597~positive regulation of cell differentiation	5	1.5674	0.00352551	GSK3B, RPS6KA3, RPS6KA1, JUNB, FGFR1	319	38	19157	7.90175	0.999999	0.0304066	0.0270395
GOTERM_BP_DIRECT	GO:0060997~dendritic spine morphogenesis	4	1.25392	0.00360467	CDC42, PTEN, EPHB2, HDAC6	319	19	19157	12.6428	0.999999	0.0304729	0.0270985
GOTERM_BP_DIRECT	GO:0001892~embryonic placenta development	4	1.25392	0.00360467	MED1, CEBPB, HIF1A, EGFR	319	19	19157	12.6428	0.999999	0.0304729	0.0270985
GOTERM_BP_DIRECT	GO:0060324~face development	4	1.25392	0.00360467	RARA, MAPK1, RAF1, MAPK3	319	19	19157	12.6428	0.999999	0.0304729	0.0270985
GOTERM_BP_DIRECT	GO:0010039~response to iron ion	4	1.25392	0.00360467	CCND1, MDM2, BCL2, HIF1A	319	19	19157	12.6428	0.999999	0.0304729	0.0270985
GOTERM_BP_DIRECT	GO:0032695~negative regulation of interleukin-12 production	4	1.25392	0.00360467	IL10, CCR7, JAK3, NFKB1	319	19	19157	12.6428	0.999999	0.0304729	0.0270985
GOTERM_BP_DIRECT	GO:2000573~positive regulation of DNA biosynthetic process	4	1.25392	0.00360467	MYC, TNF, FGF2, VEGFA	319	19	19157	12.6428	0.999999	0.0304729	0.0270985
GOTERM_BP_DIRECT	GO:0048169~regulation of long-term neuronal synaptic plasticity	4	1.25392	0.00360467	APP, HRAS, RAB5A, RAB11A	319	19	19157	12.6428	0.999999	0.0304729	0.0270985
GOTERM_BP_DIRECT	GO:0001516~prostaglandin biosynthetic process	4	1.25392	0.00360467	MIF, PTGS2, PTGES, PTGS1	319	19	19157	12.6428	0.999999	0.0304729	0.0270985
GOTERM_BP_DIRECT	GO:2000251~positive regulation of actin cytoskeleton reorganization	4	1.25392	0.00360467	CDC42, HCK, ABL1, HRAS	319	19	19157	12.6428	0.999999	0.0304729	0.0270985
GOTERM_BP_DIRECT	GO:0007612~learning	6	1.88088	0.00364821	APP, JUN, TH, INSR, EPHB2, PTGS2	319	62	19157	5.81161	0.999999	0.0307733	0.0273656
GOTERM_BP_DIRECT	GO:0071277~cellular response to calcium ion	7	2.19436	0.00365934	PRKAA1, JUN, PRKAA2, HSPA5, ALOX15, FOS, JUNB	319	89	19157	4.72329	0.999999	0.0307995	0.0273889
GOTERM_BP_DIRECT	GO:0046326~positive regulation of glucose import	5	1.5674	0.00387785	INSR, AKT1, IGF1, MAPK14, NFE2L2	319	39	19157	7.69914	1	0.032332	0.0287517
GOTERM_BP_DIRECT	GO:0032717~negative regulation of interleukin-8 production	5	1.5674	0.00387785	IL10, ANXA1, ANXA4, PTPN22, ELANE	319	39	19157	7.69914	1	0.032332	0.0287517
GOTERM_BP_DIRECT	GO:0007281~germ cell development	5	1.5674	0.00387785	RARA, BAX, AKT1, MTOR, BCL2L1	319	39	19157	7.69914	1	0.032332	0.0287517
GOTERM_BP_DIRECT	GO:0030168~platelet activation	6	1.88088	0.00390993	COL3A1, IL6, CD40LG, PIK3CA, MAPK14, PF4	319	63	19157	5.71936	1	0.032332	0.0287517
GOTERM_BP_DIRECT	GO:0060440~trachea formation	3	0.940439	0.00394251	MAPK1, CTNNB1, MAPK3	319	6	19157	30.0266	1	0.032332	0.0287517
GOTERM_BP_DIRECT	GO:0010193~response to ozone	3	0.940439	0.00394251	IL1A, SCGB1A1, CAT	319	6	19157	30.0266	1	0.032332	0.0287517
GOTERM_BP_DIRECT	GO:0003417~growth plate cartilage development	3	0.940439	0.00394251	MMP13, RARA, RARB	319	6	19157	30.0266	1	0.032332	0.0287517
GOTERM_BP_DIRECT	GO:0032269~negative regulation of cellular protein metabolic process	3	0.940439	0.00394251	MIF, APOE, NFKB1	319	6	19157	30.0266	1	0.032332	0.0287517
GOTERM_BP_DIRECT	GO:1903223~positive regulation of oxidative stress-induced neuron death	3	0.940439	0.00394251	APP, TNF, TLR4	319	6	19157	30.0266	1	0.032332	0.0287517
GOTERM_BP_DIRECT	GO:0032025~response to cobalt ion	3	0.940439	0.00394251	CASP9, CASP8, CASP3	319	6	19157	30.0266	1	0.032332	0.0287517
GOTERM_BP_DIRECT	GO:0043620~regulation of DNA-templated transcription in response to stress	3	0.940439	0.00394251	RPS6KA3, RPS6KA1, RELA	319	6	19157	30.0266	1	0.032332	0.0287517
GOTERM_BP_DIRECT	GO:0019428~allantoin biosynthetic process	3	0.940439	0.00394251	PNP, NT5C2, XDH	319	6	19157	30.0266	1	0.032332	0.0287517
GOTERM_BP_DIRECT	GO:0043547~positive regulation of GTPase activity	10	3.1348	0.00398614	CCL24, GSK3B, ERBB2, GNAS, CCL3, CCL2, HRAS, ICAM1, MAP4K4, TGM2	319	186	19157	3.22867	1	0.0326201	0.0290079
GOTERM_BP_DIRECT	GO:0045862~positive regulation of proteolysis	4	1.25392	0.00418915	CASP8, BAD, BAK1, FADD	319	20	19157	12.0107	1	0.0339198	0.0301637
GOTERM_BP_DIRECT	GO:0050730~regulation of peptidyl-tyrosine phosphorylation	4	1.25392	0.00418915	APP, ITGB2, PTPN22, EGFR	319	20	19157	12.0107	1	0.0339198	0.0301637
GOTERM_BP_DIRECT	GO:0043032~positive regulation of macrophage activation	4	1.25392	0.00418915	IL10, IL13, TLR4, HSPD1	319	20	19157	12.0107	1	0.0339198	0.0301637
GOTERM_BP_DIRECT	GO:0044849~estrous cycle	4	1.25392	0.00418915	EGR1, PCNA, ANXA1, IGF1R	319	20	19157	12.0107	1	0.0339198	0.0301637
GOTERM_BP_DIRECT	GO:0051412~response to corticosterone	4	1.25392	0.00418915	CDKN1A, CCND1, TH, FOS	319	20	19157	12.0107	1	0.0339198	0.0301637
GOTERM_BP_DIRECT	GO:0097009~energy homeostasis	5	1.5674	0.00425328	ALK, PRKAA1, PRKAA2, PIK3CA, STAT3	319	40	19157	7.50666	1	0.0343665	0.0305609
GOTERM_BP_DIRECT	GO:0031647~regulation of protein stability	7	2.19436	0.00430924	HSPA8, CASP3, PTEN, BCL2, MAPK1, HDAC8, HDAC6	319	92	19157	4.56927	1	0.0347455	0.030898
GOTERM_BP_DIRECT	GO:0016477~cell migration	12	3.76176	0.00463577	CDC42, GSK3A, PIK3CA, MMP2, ITGB2, PTEN, SNAI1, TNFAIP3, RAC1, RHOA, PIK3CG, FGFR1	319	263	19157	2.74007	1	0.0372999	0.0331695
GOTERM_BP_DIRECT	GO:0001895~retina homeostasis	5	1.5674	0.00465248	ALB, HSPB1, ACTB, SOD1, LTF	319	41	19157	7.32357	1	0.0373561	0.0332195
GOTERM_BP_DIRECT	GO:1990000~amyloid fibril formation	4	1.25392	0.0048279	BACE1, APP, MDM2, FURIN	319	21	19157	11.4387	1	0.0385228	0.034257
GOTERM_BP_DIRECT	GO:0035066~positive regulation of histone acetylation	4	1.25392	0.0048279	APP, IL1B, RUVBL2, MAPK3	319	21	19157	11.4387	1	0.0385228	0.034257
GOTERM_BP_DIRECT	GO:0006801~superoxide metabolic process	4	1.25392	0.0048279	NOS2, CYBB, CYBA, SOD1	319	21	19157	11.4387	1	0.0385228	0.034257
GOTERM_BP_DIRECT	GO:0006953~acute-phase response	5	1.5674	0.00507613	CRP, IL6, CD163, CEBPB, STAT3	319	42	19157	7.1492	1	0.0404194	0.0359436
GOTERM_BP_DIRECT	GO:0007189~adenylate cyclase-activating G-protein coupled receptor signaling pathway	8	2.50784	0.00510861	ABCA1, CXCL10, APP, CXCL11, CALCA, ADORA2A, GNAS, PF4	319	126	19157	3.81291	1	0.0405939	0.0360987
GOTERM_BP_DIRECT	GO:0006464~cellular protein modification process	7	2.19436	0.00530352	UBE2I, ARAF, ABL1, UBA1, PLAT, PADI4, BAP1	319	96	19157	4.37889	1	0.0420556	0.0373986
GOTERM_BP_DIRECT	GO:0035234~ectopic germ cell programmed cell death	3	0.940439	0.00545914	IL1A, IL1B, BAX	319	7	19157	25.7371	1	0.0427596	0.0380246
GOTERM_BP_DIRECT	GO:0007167~enzyme linked receptor protein signaling pathway	3	0.940439	0.00545914	CD4, ERBB2, JAK3	319	7	19157	25.7371	1	0.0427596	0.0380246
GOTERM_BP_DIRECT	GO:0042421~norepinephrine biosynthetic process	3	0.940439	0.00545914	KL, TH, GATA3	319	7	19157	25.7371	1	0.0427596	0.0380246
GOTERM_BP_DIRECT	GO:0072574~hepatocyte proliferation	3	0.940439	0.00545914	IL6, CEBPB, RPS6KA1	319	7	19157	25.7371	1	0.0427596	0.0380246
GOTERM_BP_DIRECT	GO:1904783~positive regulation of NMDA glutamate receptor activity	3	0.940439	0.00545914	IFNG, CCL2, EPHB2	319	7	19157	25.7371	1	0.0427596	0.0380246
GOTERM_BP_DIRECT	GO:0071455~cellular response to hyperoxia	3	0.940439	0.00545914	CAV1, FAS, PPARG	319	7	19157	25.7371	1	0.0427596	0.0380246
GOTERM_BP_DIRECT	GO:0006977~DNA damage response, signal transduction by p53 class mediator resulting in cell cycle arrest	4	1.25392	0.00552225	CDKN1A, MDM2, TP53, PML	319	22	19157	10.9188	1	0.043011	0.0382482
GOTERM_BP_DIRECT	GO:0051131~chaperone-mediated protein complex assembly	4	1.25392	0.00552225	HSP90AA1, HOPX, HSPD1, HSPA1A	319	22	19157	10.9188	1	0.043011	0.0382482
GOTERM_BP_DIRECT	GO:0032689~negative regulation of interferon-gamma production	5	1.5674	0.00552486	IL10, SCGB1A1, RARA, GATA3, TLR4	319	43	19157	6.98294	1	0.043011	0.0382482
GOTERM_BP_DIRECT	GO:0010508~positive regulation of autophagy	6	1.88088	0.00576903	GSK3B, GSK3A, PRKAA1, PRKAA2, IFNG, BAD	319	69	19157	5.22203	1	0.0448209	0.0398577
GOTERM_BP_DIRECT	GO:0006357~regulation of transcription from RNA polymerase II promoter	43	13.4796	0.00595641	RB1, APP, CEBPB, HDAC1, RORA, GATA3, AHR, NR3C1, GLI1, HDAC8, ELK1, HIF1A, TNF, RELA, MYC, RUVBL2, E2F1, NKX2-1, HRAS, JUNB, MED1, EGR1, JUN, ANXA4, STAT3, FOS, MAPK14, ESR1, SREBF2, RHOA, HOPX, NFKB1, NFKB2, VEGFA, SNW1, CREB1, IRF3, IRF1, SNAI1, MDM2, PPARG, TP53, NFE2L2	319	1699	19157	1.51989	1	0.0461833	0.0410692
GOTERM_BP_DIRECT	GO:0050918~positive chemotaxis	5	1.5674	0.00599933	CXCL10, CCL3, MIF, FGF2, VEGFA	319	44	19157	6.82424	1	0.0463288	0.0411986
GOTERM_BP_DIRECT	GO:0002088~lens development in camera-type eye	5	1.5674	0.00599933	MED1, GJA1, CDK4, MIP, GATA3	319	44	19157	6.82424	1	0.0463288	0.0411986
GOTERM_BP_DIRECT	GO:0000082~G1/S transition of mitotic cell cycle	6	1.88088	0.00613029	CDKN1A, CCND1, CDK4, MYC, E2F1, EIF4E	319	70	19157	5.14742	1	0.0472451	0.0420134
GOTERM_BP_DIRECT	GO:0014911~positive regulation of smooth muscle cell migration	4	1.25392	0.00627347	MYC, BCL2, IGF1, TLR4	319	23	19157	10.4441	1	0.0479633	0.0426521
GOTERM_BP_DIRECT	GO:0038095~Fc-epsilon receptor signaling pathway	4	1.25392	0.00627347	IKBKB, MAPK9, MAPK8, FCER1G	319	23	19157	10.4441	1	0.0479633	0.0426521
GOTERM_BP_DIRECT	GO:1900273~positive regulation of long-term synaptic potentiation	4	1.25392	0.00627347	APP, CREB1, ADORA2A, EPHB2	319	23	19157	10.4441	1	0.0479633	0.0426521
GOTERM_BP_DIRECT	GO:0048714~positive regulation of oligodendrocyte differentiation	4	1.25392	0.00627347	HDAC1, PPARG, TNFRSF1B, MTOR	319	23	19157	10.4441	1	0.0479633	0.0426521
GOTERM_BP_DIRECT	GO:0050852~T cell receptor signaling pathway	7	2.19436	0.00645627	IKBKB, PIK3CA, ABL1, MAPK1, PTPN22, GATA3, HRAS	319	100	19157	4.20373	1	0.0492628	0.0438077
GOTERM_BP_DIRECT	GO:0001837~epithelial to mesenchymal transition	5	1.5674	0.00650015	GSK3B, SNAI1, CTNNB1, HIF1A, FGFR1	319	45	19157	6.67259	1	0.0493035	0.0438439
GOTERM_BP_DIRECT	GO:0031100~animal organ regeneration	5	1.5674	0.00650015	MED1, CDKN1A, CDK4, PPARG, BAK1	319	45	19157	6.67259	1	0.0493035	0.0438439
GOTERM_BP_DIRECT	GO:0043407~negative regulation of MAP kinase activity	5	1.5674	0.00650015	IL1B, CAV1, PPARG, HMGCR, APOE	319	45	19157	6.67259	1	0.0493035	0.0438439
GOTERM_BP_DIRECT	GO:0021987~cerebral cortex development	6	1.88088	0.00689999	YWHAE, COL3A1, TH, BAD, BAX, HIF1A	319	72	19157	5.00444	1	0.0522331	0.0464491
GOTERM_BP_DIRECT	GO:0031623~receptor internalization	5	1.5674	0.00702793	CALCA, CXCL8, FCER1G, CAV1, ITGB2	319	46	19157	6.52753	1	0.0527311	0.046892
GOTERM_BP_DIRECT	GO:0060999~positive regulation of dendritic spine development	4	1.25392	0.00708269	FMR1, APOE, IL2, MTOR	319	24	19157	10.0089	1	0.0527311	0.046892
GOTERM_BP_DIRECT	GO:0070542~response to fatty acid	4	1.25392	0.00708269	PON1, CAT, PLAT, PTGS2	319	24	19157	10.0089	1	0.0527311	0.046892
GOTERM_BP_DIRECT	GO:0001782~B cell homeostasis	4	1.25392	0.00708269	CASP3, BCL2, BAX, BAK1	319	24	19157	10.0089	1	0.0527311	0.046892
GOTERM_BP_DIRECT	GO:0035902~response to immobilization stress	4	1.25392	0.00708269	TH, PPARG, FOS, HNMT	319	24	19157	10.0089	1	0.0527311	0.046892
GOTERM_BP_DIRECT	GO:0045861~negative regulation of proteolysis	4	1.25392	0.00708269	AKT1, PLAT, TP53, HDAC6	319	24	19157	10.0089	1	0.0527311	0.046892
GOTERM_BP_DIRECT	GO:0000027~ribosomal large subunit assembly	4	1.25392	0.00708269	RPL3, RPL10L, RPL11, RPL23A	319	24	19157	10.0089	1	0.0527311	0.046892
GOTERM_BP_DIRECT	GO:0022898~regulation of transmembrane transporter activity	3	0.940439	0.00719935	GJA1, BCL2, ACTB	319	8	19157	22.52	1	0.0527311	0.046892
GOTERM_BP_DIRECT	GO:0033598~mammary gland epithelial cell proliferation	3	0.940439	0.00719935	CEBPB, CCND1, MAPK1	319	8	19157	22.52	1	0.0527311	0.046892
GOTERM_BP_DIRECT	GO:0051045~negative regulation of membrane protein ectodomain proteolysis	3	0.940439	0.00719935	IL10, TIMP2, TIMP1	319	8	19157	22.52	1	0.0527311	0.046892
GOTERM_BP_DIRECT	GO:1902065~response to L-glutamate	3	0.940439	0.00719935	PCNA, CREB1, IGF1R	319	8	19157	22.52	1	0.0527311	0.046892
GOTERM_BP_DIRECT	GO:0060346~bone trabecula formation	3	0.940439	0.00719935	COL1A1, MMP2, PPARGC1B	319	8	19157	22.52	1	0.0527311	0.046892
GOTERM_BP_DIRECT	GO:0010544~negative regulation of platelet activation	3	0.940439	0.00719935	THBD, NOS3, APOE	319	8	19157	22.52	1	0.0527311	0.046892
GOTERM_BP_DIRECT	GO:0048643~positive regulation of skeletal muscle tissue development	3	0.940439	0.00719935	PRKAA1, CTNNB1, HMGCR	319	8	19157	22.52	1	0.0527311	0.046892
GOTERM_BP_DIRECT	GO:0032489~regulation of Cdc42 protein signal transduction	3	0.940439	0.00719935	ABCA1, ABL1, APOE	319	8	19157	22.52	1	0.0527311	0.046892
GOTERM_BP_DIRECT	GO:0033129~positive regulation of histone phosphorylation	3	0.940439	0.00719935	IL1B, FMR1, MAPK3	319	8	19157	22.52	1	0.0527311	0.046892
GOTERM_BP_DIRECT	GO:0061044~negative regulation of vascular wound healing	3	0.940439	0.00719935	ALOX5, SERPINE1, TNF	319	8	19157	22.52	1	0.0527311	0.046892
GOTERM_BP_DIRECT	GO:0000187~activation of MAPK activity	6	1.88088	0.0073091	ALK, PRKAA1, IGF1, MAPK14, FGF2, SOD1	319	73	19157	4.93589	1	0.053433	0.0475161
GOTERM_BP_DIRECT	GO:0016485~protein processing	6	1.88088	0.00773483	BACE1, CASP7, CASP3, FURIN, PCSK6, F3	319	74	19157	4.86919	1	0.0564378	0.0501882
GOTERM_BP_DIRECT	GO:0006897~endocytosis	10	3.1348	0.00789828	CDC42, APP, CD163, ABL1, HRAS, RAB5A, LDLR, PIK3CG, BCL2L1, RAB7A	319	207	19157	2.90113	1	0.0575211	0.0511515
GOTERM_BP_DIRECT	GO:0090023~positive regulation of neutrophil chemotaxis	4	1.25392	0.00795094	CXCL8, RAC2, CCR7, RAC1	319	25	19157	9.60853	1	0.0577949	0.051395
GOTERM_BP_DIRECT	GO:0001701~in utero embryonic development	10	3.1348	0.00813928	COL3A1, GJA1, PRMT1, NOS3, MYC, CTNNB1, GATA3, TP53, BCL2L1, VEGFA	319	208	19157	2.88718	1	0.0588842	0.0523637
GOTERM_BP_DIRECT	GO:0005975~carbohydrate metabolic process	9	2.82132	0.00815533	GSK3B, KL, ALDH2, GLB1, INSR, LANCL2, SLC3A2, LCT, ABO	319	172	19157	3.14232	1	0.0588842	0.0523637
GOTERM_BP_DIRECT	GO:0051781~positive regulation of cell division	5	1.5674	0.00816669	IL1A, IL1B, CAT, FGF2, VEGFA	319	48	19157	6.25555	1	0.0588842	0.0523637
GOTERM_BP_DIRECT	GO:0009749~response to glucose	6	1.88088	0.00817751	EGR1, GJA1, BAD, CASP3, PTEN, RHOA	319	75	19157	4.80426	1	0.0588842	0.0523637
GOTERM_BP_DIRECT	GO:0009267~cellular response to starvation	6	1.88088	0.00817751	HSPA8, CAV1, ALB, PPARA, SREBF2, MTOR	319	75	19157	4.80426	1	0.0588842	0.0523637
GOTERM_BP_DIRECT	GO:0006325~chromatin organization	11	3.44828	0.00827705	DNMT1, PRKAA1, PRKAA2, HDAC1, SETD7, PADI4, NR3C1, HDAC8, RELA, BAP1, RAG1	319	246	19157	2.68531	1	0.0594893	0.0529018
GOTERM_BP_DIRECT	GO:0007346~regulation of mitotic cell cycle	5	1.5674	0.00877879	RB1, YWHAE, CDKN1A, MYC, BIRC5	319	49	19157	6.12789	1	0.0628601	0.0558993
GOTERM_BP_DIRECT	GO:1900087~positive regulation of G1/S transition of mitotic cell cycle	5	1.5674	0.00877879	RRM1, ANXA1, CCND1, AKT1, EGFR	319	49	19157	6.12789	1	0.0628601	0.0558993
GOTERM_BP_DIRECT	GO:0050807~regulation of synapse organization	4	1.25392	0.00887915	IL10, VCP, APOE, TNF	319	26	19157	9.23897	1	0.0633423	0.0563281
GOTERM_BP_DIRECT	GO:0036120~cellular response to platelet-derived growth factor stimulus	4	1.25392	0.00887915	CREB1, HDAC1, MYC, TLR4	319	26	19157	9.23897	1	0.0633423	0.0563281
GOTERM_BP_DIRECT	GO:0021795~cerebral cortex cell migration	3	0.940439	0.00915534	NKX2-1, RHOA, EGFR	319	9	19157	20.0178	1	0.0644737	0.0573342
GOTERM_BP_DIRECT	GO:1901798~positive regulation of signal transduction by p53 class mediator	3	0.940439	0.00915534	RPL23, RPL37, PML	319	9	19157	20.0178	1	0.0644737	0.0573342
GOTERM_BP_DIRECT	GO:1902949~positive regulation of tau-protein kinase activity	3	0.940439	0.00915534	EGR1, APP, HSP90AA1	319	9	19157	20.0178	1	0.0644737	0.0573342
GOTERM_BP_DIRECT	GO:0034405~response to fluid shear stress	3	0.940439	0.00915534	GJA1, NOS3, AKT1	319	9	19157	20.0178	1	0.0644737	0.0573342
GOTERM_BP_DIRECT	GO:2000553~positive regulation of T-helper 2 cell cytokine production	3	0.940439	0.00915534	IL4, IL6, GATA3	319	9	19157	20.0178	1	0.0644737	0.0573342
GOTERM_BP_DIRECT	GO:0032471~negative regulation of endoplasmic reticulum calcium ion concentration	3	0.940439	0.00915534	BAX, BAK1, TGM2	319	9	19157	20.0178	1	0.0644737	0.0573342
GOTERM_BP_DIRECT	GO:0001542~ovulation from ovarian follicle	3	0.940439	0.00915534	NOS3, LEP, MMP2	319	9	19157	20.0178	1	0.0644737	0.0573342
GOTERM_BP_DIRECT	GO:0007254~JNK cascade	5	1.5674	0.00942011	MAPK9, MAPK8, TLR7, TNF, NFKB1	319	50	19157	6.00533	1	0.0662168	0.0588843
GOTERM_BP_DIRECT	GO:0051968~positive regulation of synaptic transmission, glutamatergic	4	1.25392	0.00986815	ADORA2A, CCL2, PTGS2, EGFR	319	27	19157	8.89678	1	0.0687368	0.0611252
GOTERM_BP_DIRECT	GO:2001238~positive regulation of extrinsic apoptotic signaling pathway	4	1.25392	0.00986815	CAV1, FADD, TNF, PML	319	27	19157	8.89678	1	0.0687368	0.0611252
GOTERM_BP_DIRECT	GO:0045776~negative regulation of blood pressure	4	1.25392	0.00986815	CALCA, NOS2, NOS3, PPARA	319	27	19157	8.89678	1	0.0687368	0.0611252
GOTERM_BP_DIRECT	GO:0045453~bone resorption	4	1.25392	0.00986815	RAC2, CTNNB1, RAC1, RAB7A	319	27	19157	8.89678	1	0.0687368	0.0611252
GOTERM_BP_DIRECT	GO:0030878~thyroid gland development	4	1.25392	0.00986815	NKX2-1, MAPK1, RAF1, MAPK3	319	27	19157	8.89678	1	0.0687368	0.0611252
GOTERM_BP_DIRECT	GO:0007163~establishment or maintenance of cell polarity	5	1.5674	0.0100911	CDC42, RAC2, RAC1, RHOA, ACTB	319	51	19157	5.88758	1	0.0701375	0.0623708
GOTERM_BP_DIRECT	GO:0008584~male gonad development	7	2.19436	0.0101201	RRM1, GJA1, INSR, BCL2, GATA3, ESR1, BCL2L1	319	110	19157	3.82157	1	0.0701375	0.0623708
GOTERM_BP_DIRECT	GO:0006952~defense response	6	1.88088	0.0101241	STAT1, STAT3, CYBB, GATA3, MPO, CXCL2	319	79	19157	4.56101	1	0.0701375	0.0623708
GOTERM_BP_DIRECT	GO:0032956~regulation of actin cytoskeleton organization	6	1.88088	0.0106562	IL1A, RAC2, ABL1, RAC1, RHOA, MTOR	319	80	19157	4.504	1	0.0736912	0.065531
GOTERM_BP_DIRECT	GO:0006633~fatty acid biosynthetic process	5	1.5674	0.0107924	PRKAA1, PRKAA2, PLA2G1B, PRKAB1, ACACA	319	52	19157	5.77435	1	0.0742316	0.0660116
GOTERM_BP_DIRECT	GO:2000300~regulation of synaptic vesicle exocytosis	5	1.5674	0.0107924	BACE1, CHRM2, GSK3B, ADORA2A, RAB5A	319	52	19157	5.77435	1	0.0742316	0.0660116
GOTERM_BP_DIRECT	GO:0050714~positive regulation of protein secretion	5	1.5674	0.0107924	IL1A, ADORA2A, PLA2G1B, IL13, IGF1	319	52	19157	5.77435	1	0.0742316	0.0660116
GOTERM_BP_DIRECT	GO:0042755~eating behavior	4	1.25392	0.0109187	ADORA2A, TH, LEP, STAT3	319	28	19157	8.57904	1	0.0745657	0.0663087
GOTERM_BP_DIRECT	GO:0002227~innate immune response in mucosa	4	1.25392	0.0109187	IL4, NOS2, PLA2G1B, LTF	319	28	19157	8.57904	1	0.0745657	0.0663087
GOTERM_BP_DIRECT	GO:0051894~positive regulation of focal adhesion assembly	4	1.25392	0.0109187	ABL1, RAC1, MAP4K4, VEGFA	319	28	19157	8.57904	1	0.0745657	0.0663087
GOTERM_BP_DIRECT	GO:0042104~positive regulation of activated T cell proliferation	4	1.25392	0.0109187	FADD, IGF1, JAK3, IL2	319	28	19157	8.57904	1	0.0745657	0.0663087
GOTERM_BP_DIRECT	GO:0050665~hydrogen peroxide biosynthetic process	3	0.940439	0.0113195	CYBB, CYBA, SOD1	319	10	19157	18.016	1	0.076218	0.067778
GOTERM_BP_DIRECT	GO:0007260~tyrosine phosphorylation of STAT protein	3	0.940439	0.0113195	LEP, JAK3, JAK1	319	10	19157	18.016	1	0.076218	0.067778
GOTERM_BP_DIRECT	GO:0060397~JAK-STAT cascade involved in growth hormone signaling pathway	3	0.940439	0.0113195	STAT3, JAK3, JAK1	319	10	19157	18.016	1	0.076218	0.067778
GOTERM_BP_DIRECT	GO:0060068~vagina development	3	0.940439	0.0113195	BAX, BAK1, ESR1	319	10	19157	18.016	1	0.076218	0.067778
GOTERM_BP_DIRECT	GO:0032872~regulation of stress-activated MAPK cascade	3	0.940439	0.0113195	FAS, MAPK1, MAPK3	319	10	19157	18.016	1	0.076218	0.067778
GOTERM_BP_DIRECT	GO:0046638~positive regulation of alpha-beta T cell differentiation	3	0.940439	0.0113195	PNP, RHOA, ADA	319	10	19157	18.016	1	0.076218	0.067778
GOTERM_BP_DIRECT	GO:0044320~cellular response to leptin stimulus	3	0.940439	0.0113195	LEP, STAT3, PTEN	319	10	19157	18.016	1	0.076218	0.067778
GOTERM_BP_DIRECT	GO:0002262~myeloid cell homeostasis	3	0.940439	0.0113195	BAX, BAK1, SOD1	319	10	19157	18.016	1	0.076218	0.067778
GOTERM_BP_DIRECT	GO:0006914~autophagy	8	2.50784	0.0115063	VCP, PRKAA1, PRKAA2, ABL1, PTPN22, TP53, S100A8, HDAC6	319	147	19157	3.26821	1	0.077326	0.0687634
GOTERM_BP_DIRECT	GO:0060348~bone development	5	1.5674	0.0115244	VKORC1, GJA1, GNAS, MAPK14, TGM2	319	53	19157	5.6654	1	0.077326	0.0687634
GOTERM_BP_DIRECT	GO:0034976~response to endoplasmic reticulum stress	6	1.88088	0.0117773	CEBPB, CXCL8, ALOX15, ABL1, CFTR, HSP90B1	319	82	19157	4.39414	1	0.0788854	0.0701501
GOTERM_BP_DIRECT	GO:1903672~positive regulation of sprouting angiogenesis	4	1.25392	0.0120314	IL10, FGF2, JAK1, VEGFA	319	29	19157	8.28321	1	0.080307	0.0714142
GOTERM_BP_DIRECT	GO:0033137~negative regulation of peptidyl-serine phosphorylation	4	1.25392	0.0120314	CAV1, PTEN, BAX, BAK1	319	29	19157	8.28321	1	0.080307	0.0714142
GOTERM_BP_DIRECT	GO:0019233~sensory perception of pain	5	1.5674	0.0122875	MAPK1, CCL2, PTGS2, PTGES, MAPK3	319	54	19157	5.56049	1	0.0818739	0.0728076
GOTERM_BP_DIRECT	GO:0017148~negative regulation of translation	6	1.88088	0.0123668	DHFR, FMR1, RARA, RPL13A, GAPDH, EIF4E	319	83	19157	4.3412	1	0.0822597	0.0731507
GOTERM_BP_DIRECT	GO:0051496~positive regulation of stress fiber assembly	5	1.5674	0.0130822	CDC42, ABL1, RAC1, RHOA, MTOR	319	55	19157	5.45939	1	0.0868678	0.0772485
GOTERM_BP_DIRECT	GO:0071803~positive regulation of podosome assembly	3	0.940439	0.0136845	MAPK9, TNF, RHOA	319	11	19157	16.3782	1	0.0882705	0.0784959
GOTERM_BP_DIRECT	GO:2001020~regulation of response to DNA damage stimulus	3	0.940439	0.0136845	CASP9, ABL1, MCL1	319	11	19157	16.3782	1	0.0882705	0.0784959
GOTERM_BP_DIRECT	GO:0045899~positive regulation of RNA polymerase II transcriptional preinitiation complex assembly	3	0.940439	0.0136845	CREB1, ESR1, TP53	319	11	19157	16.3782	1	0.0882705	0.0784959
GOTERM_BP_DIRECT	GO:1903715~regulation of aerobic respiration	3	0.940439	0.0136845	VCP, AKT1, HIF1A	319	11	19157	16.3782	1	0.0882705	0.0784959
GOTERM_BP_DIRECT	GO:0045542~positive regulation of cholesterol biosynthetic process	3	0.940439	0.0136845	POR, PRKAA1, SREBF2	319	11	19157	16.3782	1	0.0882705	0.0784959
GOTERM_BP_DIRECT	GO:0032308~positive regulation of prostaglandin secretion	3	0.940439	0.0136845	IL1A, IL1B, PTGES	319	11	19157	16.3782	1	0.0882705	0.0784959
GOTERM_BP_DIRECT	GO:1903799~negative regulation of production of miRNAs involved in gene silencing by miRNA	3	0.940439	0.0136845	ESR1, TNF, TP53	319	11	19157	16.3782	1	0.0882705	0.0784959
GOTERM_BP_DIRECT	GO:0071223~cellular response to lipoteichoic acid	3	0.940439	0.0136845	MAPK14, TLR4, RELA	319	11	19157	16.3782	1	0.0882705	0.0784959
GOTERM_BP_DIRECT	GO:0006983~ER overload response	3	0.940439	0.0136845	GSK3B, HSPA5, TP53	319	11	19157	16.3782	1	0.0882705	0.0784959
GOTERM_BP_DIRECT	GO:0002021~response to dietary excess	3	0.940439	0.0136845	LEP, APOE, MAPK14	319	11	19157	16.3782	1	0.0882705	0.0784959
GOTERM_BP_DIRECT	GO:1990314~cellular response to insulin-like growth factor stimulus	3	0.940439	0.0136845	CREB1, PTEN, IGF1R	319	11	19157	16.3782	1	0.0882705	0.0784959
GOTERM_BP_DIRECT	GO:0030518~intracellular steroid hormone receptor signaling pathway	3	0.940439	0.0136845	MED1, NR3C1, ESR1	319	11	19157	16.3782	1	0.0882705	0.0784959
GOTERM_BP_DIRECT	GO:2000347~positive regulation of hepatocyte proliferation	3	0.940439	0.0136845	MED1, TNFAIP3, TNF	319	11	19157	16.3782	1	0.0882705	0.0784959
GOTERM_BP_DIRECT	GO:1900222~negative regulation of beta-amyloid clearance	3	0.940439	0.0136845	IFNG, HMGCR, TNF	319	11	19157	16.3782	1	0.0882705	0.0784959
GOTERM_BP_DIRECT	GO:0030193~regulation of blood coagulation	3	0.940439	0.0136845	VKORC1, CAV1, EPHB2	319	11	19157	16.3782	1	0.0882705	0.0784959
GOTERM_BP_DIRECT	GO:0098911~regulation of ventricular cardiac muscle cell action potential	3	0.940439	0.0136845	CAV1, PKP2, CACNA1C	319	11	19157	16.3782	1	0.0882705	0.0784959
GOTERM_BP_DIRECT	GO:0097011~cellular response to granulocyte macrophage colony-stimulating factor stimulus	3	0.940439	0.0136845	CD4, MAPK1, AKT1	319	11	19157	16.3782	1	0.0882705	0.0784959
GOTERM_BP_DIRECT	GO:0019722~calcium-mediated signaling	6	1.88088	0.0142545	APP, CXCL8, CCL3, CCR7, TNF, GRIN1	319	86	19157	4.18976	1	0.0917934	0.0816287
GOTERM_BP_DIRECT	GO:0042771~intrinsic apoptotic signaling pathway in response to DNA damage by p53 class mediator	4	1.25392	0.0144455	CDKN1A, SNW1, TP53, PML	319	31	19157	7.74881	1	0.0924033	0.0821711
GOTERM_BP_DIRECT	GO:0005977~glycogen metabolic process	4	1.25392	0.0144455	GSK3B, GSK3A, IL6ST, PPP1CA	319	31	19157	7.74881	1	0.0924033	0.0821711
GOTERM_BP_DIRECT	GO:0043085~positive regulation of catalytic activity	4	1.25392	0.0144455	CAV1, BCL2, PIK3CG, SOD1	319	31	19157	7.74881	1	0.0924033	0.0821711
GOTERM_BP_DIRECT	GO:2001235~positive regulation of apoptotic signaling pathway	4	1.25392	0.0144455	MAPK9, ADORA2A, PTEN, FAS	319	31	19157	7.74881	1	0.0924033	0.0821711
GOTERM_BP_DIRECT	GO:2000134~negative regulation of G1/S transition of mitotic cell cycle	5	1.5674	0.0147682	RB1, CDKN1A, PTEN, BCL2, CCL2	319	57	19157	5.26783	1	0.09431	0.0838666
GOTERM_BP_DIRECT	GO:0034599~cellular response to oxidative stress	6	1.88088	0.0149244	PRKAA1, PRKAA2, HDAC1, ABL1, HSPA1A, NFE2L2	319	87	19157	4.14161	1	0.0951493	0.0846129
GOTERM_BP_DIRECT	GO:0006805~xenobiotic metabolic process	6	1.88088	0.015615	VKORC1, POR, GSTA2, NR1I2, RORA, AHR	319	88	19157	4.09454	1	0.099245	0.0882552
GOTERM_BP_DIRECT	GO:0019731~antibacterial humoral response	5	1.5674	0.0156602	APP, CALCA, SLPI, PLA2G1B, LTF	319	58	19157	5.17701	1	0.099245	0.0882552
GOTERM_BP_DIRECT	GO:0014070~response to organic cyclic compound	5	1.5674	0.0156602	VKORC1, ABCC4, BAK1, PPARA, PTGES	319	58	19157	5.17701	1	0.099245	0.0882552
GOTERM_BP_DIRECT	GO:0030316~osteoclast differentiation	4	1.25392	0.0157478	CTNNB1, MAPK14, TNF, JUNB	319	32	19157	7.50666	1	0.099245	0.0882552
GOTERM_BP_DIRECT	GO:0071345~cellular response to cytokine stimulus	4	1.25392	0.0157478	ABCA1, IL13, CCR7, RHOA	319	32	19157	7.50666	1	0.099245	0.0882552
GOTERM_BP_DIRECT	GO:0003180~aortic valve morphogenesis	4	1.25392	0.0157478	RB1, NOS3, SNAI1, GATA3	319	32	19157	7.50666	1	0.099245	0.0882552
GOTERM_BP_DIRECT	GO:0032007~negative regulation of TOR signaling	4	1.25392	0.0157478	GSK3A, PRKAA1, PRKAA2, HIF1A	319	32	19157	7.50666	1	0.099245	0.0882552
GOTERM_BP_DIRECT	GO:0001822~kidney development	7	2.19436	0.0162232	CASP9, ODC1, BAX, GATA3, FADD, RHOA, VEGFA	319	122	19157	3.44568	1	0.100549	0.0894149
GOTERM_BP_DIRECT	GO:0051549~positive regulation of keratinocyte migration	3	0.940439	0.016243	MMP9, MTOR, MAP4K4	319	12	19157	15.0133	1	0.100549	0.0894149
GOTERM_BP_DIRECT	GO:1901029~negative regulation of mitochondrial outer membrane permeabilization involved in apoptotic signaling pathway	3	0.940439	0.016243	SLC25A5, SLC25A6, HSPA1A	319	12	19157	15.0133	1	0.100549	0.0894149
GOTERM_BP_DIRECT	GO:0005979~regulation of glycogen biosynthetic process	3	0.940439	0.016243	AKT1, MTOR, PPP1CA	319	12	19157	15.0133	1	0.100549	0.0894149
GOTERM_BP_DIRECT	GO:0030850~prostate gland development	3	0.940439	0.016243	ANXA1, RARA, GLI1	319	12	19157	15.0133	1	0.100549	0.0894149
GOTERM_BP_DIRECT	GO:0033690~positive regulation of osteoblast proliferation	3	0.940439	0.016243	ABL1, IGF1R, LTF	319	12	19157	15.0133	1	0.100549	0.0894149
GOTERM_BP_DIRECT	GO:1903800~positive regulation of production of miRNAs involved in gene silencing by miRNA	3	0.940439	0.016243	IL6, TP53, EGFR	319	12	19157	15.0133	1	0.100549	0.0894149
GOTERM_BP_DIRECT	GO:0042770~signal transduction in response to DNA damage	3	0.940439	0.016243	CASP9, ABL1, MAPK14	319	12	19157	15.0133	1	0.100549	0.0894149
GOTERM_BP_DIRECT	GO:0019732~antifungal humoral response	3	0.940439	0.016243	APP, CALCA, LTF	319	12	19157	15.0133	1	0.100549	0.0894149
GOTERM_BP_DIRECT	GO:0045475~locomotor rhythm	3	0.940439	0.016243	NCOA2, EGR1, PTEN	319	12	19157	15.0133	1	0.100549	0.0894149
GOTERM_BP_DIRECT	GO:1990440~positive regulation of transcription from RNA polymerase II promoter in response to endoplasmic reticulum stress	3	0.940439	0.016243	CEBPB, HSPA5, TP53	319	12	19157	15.0133	1	0.100549	0.0894149
GOTERM_BP_DIRECT	GO:0030199~collagen fibril organization	5	1.5674	0.0165854	COL1A1, COL3A1, COL1A2, ANXA2, SERPINH1	319	59	19157	5.08926	1	0.102339	0.0910066
GOTERM_BP_DIRECT	GO:0071320~cellular response to cAMP	5	1.5674	0.0165854	APP, HSPA5, AHR, CFTR, PIK3CG	319	59	19157	5.08926	1	0.102339	0.0910066
GOTERM_BP_DIRECT	GO:0031175~neuron projection development	7	2.19436	0.0168254	RB1, GSK3B, APP, IL6, PRMT1, APOE, RAB11A	319	123	19157	3.41767	1	0.103653	0.092175
GOTERM_BP_DIRECT	GO:0060045~positive regulation of cardiac muscle cell proliferation	4	1.25392	0.0171141	MAPK1, MAPK14, GLI1, FGF2	319	33	19157	7.27919	1	0.104592	0.0930101
GOTERM_BP_DIRECT	GO:0043388~positive regulation of DNA binding	4	1.25392	0.0171141	MYC, PPARG, IGF1, MMP9	319	33	19157	7.27919	1	0.104592	0.0930101
GOTERM_BP_DIRECT	GO:0046034~ATP metabolic process	4	1.25392	0.0171141	HSPA8, VCP, BAD, HSPA1A	319	33	19157	7.27919	1	0.104592	0.0930101
GOTERM_BP_DIRECT	GO:0045736~negative regulation of cyclin-dependent protein serine/threonine kinase activity	4	1.25392	0.0171141	CDKN1A, CASP3, PTEN, TNFAIP3	319	33	19157	7.27919	1	0.104592	0.0930101
GOTERM_BP_DIRECT	GO:0044344~cellular response to fibroblast growth factor stimulus	4	1.25392	0.0171141	COL1A1, CXCL8, MYC, CCL2	319	33	19157	7.27919	1	0.104592	0.0930101
GOTERM_BP_DIRECT	GO:0051592~response to calcium ion	5	1.5674	0.0185368	CCND1, BAD, CAV1, EGFR, PTGES	319	61	19157	4.9224	1	0.111945	0.0995484
GOTERM_BP_DIRECT	GO:0040008~regulation of growth	5	1.5674	0.0185368	SOCS1, IFNG, RUVBL2, TKT, BCL2L1	319	61	19157	4.9224	1	0.111945	0.0995484
GOTERM_BP_DIRECT	GO:0048536~spleen development	4	1.25392	0.0185445	BCL2, ABL1, FADD, NFKB2	319	34	19157	7.06509	1	0.111945	0.0995484
GOTERM_BP_DIRECT	GO:0043330~response to exogenous dsRNA	4	1.25392	0.0185445	NFKBIA, MAPK1, SLC3A2, MAPK3	319	34	19157	7.06509	1	0.111945	0.0995484
GOTERM_BP_DIRECT	GO:0008016~regulation of heart contraction	4	1.25392	0.0185445	CHRM2, CALCA, TH, HOPX	319	34	19157	7.06509	1	0.111945	0.0995484
GOTERM_BP_DIRECT	GO:0032212~positive regulation of telomere maintenance via telomerase	4	1.25392	0.0185445	MAPK1, CTNNB1, AURKB, MAPK3	319	34	19157	7.06509	1	0.111945	0.0995484
GOTERM_BP_DIRECT	GO:0051085~chaperone mediated protein folding requiring cofactor	4	1.25392	0.0185445	HSPA8, HSPA5, BAG1, HSPA1A	319	34	19157	7.06509	1	0.111945	0.0995484
GOTERM_BP_DIRECT	GO:0030855~epithelial cell differentiation	6	1.88088	0.0185901	PCNA, ANXA4, GSTA2, PPARG, CES1, VEGFA	319	92	19157	3.91652	1	0.111945	0.0995484
GOTERM_BP_DIRECT	GO:0032088~negative regulation of NF-kappaB transcription factor activity	6	1.88088	0.0185901	NFKBIA, PARP10, CHUK, ANXA4, CAT, TNFAIP3	319	92	19157	3.91652	1	0.111945	0.0995484
GOTERM_BP_DIRECT	GO:0097284~hepatocyte apoptotic process	3	0.940439	0.018988	RB1, PIK3CG, BCL2L1	319	13	19157	13.8585	1	0.111945	0.0995484
GOTERM_BP_DIRECT	GO:0030857~negative regulation of epithelial cell differentiation	3	0.940439	0.018988	IFNG, CCND1, CAV1	319	13	19157	13.8585	1	0.111945	0.0995484
GOTERM_BP_DIRECT	GO:0019430~removal of superoxide radicals	3	0.940439	0.018988	NOS3, MPO, SOD1	319	13	19157	13.8585	1	0.111945	0.0995484
GOTERM_BP_DIRECT	GO:0090181~regulation of cholesterol metabolic process	3	0.940439	0.018988	EPHX2, APOE, LDLR	319	13	19157	13.8585	1	0.111945	0.0995484
GOTERM_BP_DIRECT	GO:1904667~negative regulation of ubiquitin protein ligase activity	3	0.940439	0.018988	RPL23, RPL11, RPL37	319	13	19157	13.8585	1	0.111945	0.0995484
GOTERM_BP_DIRECT	GO:1900272~negative regulation of long-term synaptic potentiation	3	0.940439	0.018988	APP, ABL1, APOE	319	13	19157	13.8585	1	0.111945	0.0995484
GOTERM_BP_DIRECT	GO:0002675~positive regulation of acute inflammatory response	3	0.940439	0.018988	IL6, IL6ST, PIK3CG	319	13	19157	13.8585	1	0.111945	0.0995484
GOTERM_BP_DIRECT	GO:0032736~positive regulation of interleukin-13 production	3	0.940439	0.018988	IL4, RARA, GATA3	319	13	19157	13.8585	1	0.111945	0.0995484
GOTERM_BP_DIRECT	GO:0060134~prepulse inhibition	3	0.940439	0.018988	BACE1, ADORA2A, PTEN	319	13	19157	13.8585	1	0.111945	0.0995484
GOTERM_BP_DIRECT	GO:0043922~negative regulation by host of viral transcription	3	0.940439	0.018988	JUN, HDAC1, CCL3	319	13	19157	13.8585	1	0.111945	0.0995484
GOTERM_BP_DIRECT	GO:0001775~cell activation	3	0.940439	0.018988	CCL3, TIMP1, IGF1	319	13	19157	13.8585	1	0.111945	0.0995484
GOTERM_BP_DIRECT	GO:0051974~negative regulation of telomerase activity	3	0.940439	0.018988	PPARG, TP53, PML	319	13	19157	13.8585	1	0.111945	0.0995484
GOTERM_BP_DIRECT	GO:0061029~eyelid development in camera-type eye	3	0.940439	0.018988	JUN, HDAC1, EGFR	319	13	19157	13.8585	1	0.111945	0.0995484
GOTERM_BP_DIRECT	GO:0045670~regulation of osteoclast differentiation	3	0.940439	0.018988	CEBPB, TNF, MTOR	319	13	19157	13.8585	1	0.111945	0.0995484
GOTERM_BP_DIRECT	GO:0016311~dephosphorylation	6	1.88088	0.0193882	EPHX2, PON1, PTEN, ACP3, NT5C2, PPP1CA	319	93	19157	3.87441	1	0.114129	0.101491
GOTERM_BP_DIRECT	GO:0006457~protein folding	8	2.50784	0.019873	DNAJA1, NPPB, HSPA8, HSP90AA1, RUVBL2, AHSA1, HSP90B1, HSPD1	319	164	19157	2.92943	1	0.116803	0.103869
GOTERM_BP_DIRECT	GO:0010043~response to zinc ion	4	1.25392	0.0200393	VCAM1, TH, PTEN, S100A8	319	35	19157	6.86323	1	0.117242	0.104259
GOTERM_BP_DIRECT	GO:0042100~B cell proliferation	4	1.25392	0.0200393	IL10, CD40LG, BCL2, HSPD1	319	35	19157	6.86323	1	0.117242	0.104259
GOTERM_BP_DIRECT	GO:0042113~B cell activation	4	1.25392	0.0200393	IL4, CASP8, EPHB2, HSPD1	319	35	19157	6.86323	1	0.117242	0.104259
GOTERM_BP_DIRECT	GO:0045666~positive regulation of neuron differentiation	6	1.88088	0.0210512	APP, PTEN, TIMP2, RARA, RHOA, FGFR1	319	95	19157	3.79284	1	0.122975	0.109357
GOTERM_BP_DIRECT	GO:0016925~protein sumoylation	4	1.25392	0.0215986	UBE2I, SUMO1, MDM2, PML	319	36	19157	6.67259	1	0.124594	0.110797
GOTERM_BP_DIRECT	GO:0034504~protein localization to nucleus	4	1.25392	0.0215986	YWHAE, COL1A1, RPL11, MDM2	319	36	19157	6.67259	1	0.124594	0.110797
GOTERM_BP_DIRECT	GO:0048812~neuron projection morphogenesis	5	1.5674	0.0217209	GJA1, ADORA2A, RHOA, EGFR, MAP4K4	319	64	19157	4.69166	1	0.124594	0.110797
GOTERM_BP_DIRECT	GO:0003376~sphingosine-1-phosphate signaling pathway	3	0.940439	0.0219127	AKT1, RAC1, PIK3CG	319	14	19157	12.8686	1	0.124594	0.110797
GOTERM_BP_DIRECT	GO:0042129~regulation of T cell proliferation	3	0.940439	0.0219127	RAC2, CTNNB1, TNFRSF1B	319	14	19157	12.8686	1	0.124594	0.110797
GOTERM_BP_DIRECT	GO:0030195~negative regulation of blood coagulation	3	0.940439	0.0219127	THBD, SERPINE1, APOE	319	14	19157	12.8686	1	0.124594	0.110797
GOTERM_BP_DIRECT	GO:0060644~mammary gland epithelial cell differentiation	3	0.940439	0.0219127	CEBPB, AKT1, FGF2	319	14	19157	12.8686	1	0.124594	0.110797
GOTERM_BP_DIRECT	GO:0030516~regulation of axon extension	3	0.940439	0.0219127	GSK3B, ABL1, APOE	319	14	19157	12.8686	1	0.124594	0.110797
GOTERM_BP_DIRECT	GO:0042116~macrophage activation	3	0.940439	0.0219127	IL4, IL13, TLR4	319	14	19157	12.8686	1	0.124594	0.110797
GOTERM_BP_DIRECT	GO:1902176~negative regulation of oxidative stress-induced intrinsic apoptotic signaling pathway	3	0.940439	0.0219127	HSPB1, AKT1, NFE2L2	319	14	19157	12.8686	1	0.124594	0.110797
GOTERM_BP_DIRECT	GO:0038183~bile acid signaling pathway	3	0.940439	0.0219127	ABCC4, PRKAA1, HMGCR	319	14	19157	12.8686	1	0.124594	0.110797
GOTERM_BP_DIRECT	GO:0051926~negative regulation of calcium ion transport	3	0.940439	0.0219127	NOS3, PTGS2, ICAM1	319	14	19157	12.8686	1	0.124594	0.110797
GOTERM_BP_DIRECT	GO:0019985~translesion synthesis	3	0.940439	0.0219127	PARP10, VCP, PCNA	319	14	19157	12.8686	1	0.124594	0.110797
GOTERM_BP_DIRECT	GO:0009743~response to carbohydrate	3	0.940439	0.0219127	P2RX3, P2RX2, IL1B	319	14	19157	12.8686	1	0.124594	0.110797
GOTERM_BP_DIRECT	GO:0086064~cell communication by electrical coupling involved in cardiac conduction	3	0.940439	0.0219127	GJA1, PKP2, CACNA1C	319	14	19157	12.8686	1	0.124594	0.110797
GOTERM_BP_DIRECT	GO:0048009~insulin-like growth factor receptor signaling pathway	3	0.940439	0.0219127	AKT1, IGF1, IGF1R	319	14	19157	12.8686	1	0.124594	0.110797
GOTERM_BP_DIRECT	GO:0031529~ruffle organization	3	0.940439	0.0219127	CCR7, RAC1, MTOR	319	14	19157	12.8686	1	0.124594	0.110797
GOTERM_BP_DIRECT	GO:0012501~programmed cell death	3	0.940439	0.0219127	HTRA1, TOP1, TGM2	319	14	19157	12.8686	1	0.124594	0.110797
GOTERM_BP_DIRECT	GO:0071560~cellular response to transforming growth factor beta stimulus	5	1.5674	0.0228519	COL1A1, CAV1, ABL1, NR3C1, IGF1R	319	65	19157	4.61948	1	0.129742	0.115375
GOTERM_BP_DIRECT	GO:0043488~regulation of mRNA stability	4	1.25392	0.0232224	FMR1, SCGB1A1, AKT1, VIM	319	37	19157	6.49225	1	0.131263	0.116727
GOTERM_BP_DIRECT	GO:2001244~positive regulation of intrinsic apoptotic signaling pathway	4	1.25392	0.0232224	CAV1, BAX, TP53, S100A8	319	37	19157	6.49225	1	0.131263	0.116727
GOTERM_BP_DIRECT	GO:0046427~positive regulation of JAK-STAT cascade	4	1.25392	0.0232224	IL10, IL6, LEP, TNF	319	37	19157	6.49225	1	0.131263	0.116727
GOTERM_BP_DIRECT	GO:0001501~skeletal system development	7	2.19436	0.0237113	COL1A1, RPS6KA3, COL3A1, COL1A2, IGF1, MMP9, FGFR1	319	133	19157	3.1607	1	0.133829	0.11901
GOTERM_BP_DIRECT	GO:0042177~negative regulation of protein catabolic process	4	1.25392	0.0249107	NOS2, HMGCR, RELA, EGFR	319	38	19157	6.3214	1	0.139318	0.12389
GOTERM_BP_DIRECT	GO:0035774~positive regulation of insulin secretion involved in cellular response to glucose stimulus	4	1.25392	0.0249107	BAD, RAC1, HIF1A, CFTR	319	38	19157	6.3214	1	0.139318	0.12389
GOTERM_BP_DIRECT	GO:0048469~cell maturation	4	1.25392	0.0249107	CTNNB1, PPARG, GATA3, VEGFA	319	38	19157	6.3214	1	0.139318	0.12389
GOTERM_BP_DIRECT	GO:0042789~mRNA transcription from RNA polymerase II promoter	4	1.25392	0.0249107	MED1, STAT3, RARA, PPARG	319	38	19157	6.3214	1	0.139318	0.12389
GOTERM_BP_DIRECT	GO:2000679~positive regulation of transcription regulatory region DNA binding	3	0.940439	0.0250104	RB1, GATA3, IGF1	319	15	19157	12.0107	1	0.139318	0.12389
GOTERM_BP_DIRECT	GO:2000406~positive regulation of T cell migration	3	0.940439	0.0250104	CXCL10, APP, RHOA	319	15	19157	12.0107	1	0.139318	0.12389
GOTERM_BP_DIRECT	GO:0043518~negative regulation of DNA damage response, signal transduction by p53 class mediator	3	0.940439	0.0250104	MDM2, SNAI1, MIF	319	15	19157	12.0107	1	0.139318	0.12389
GOTERM_BP_DIRECT	GO:0048266~behavioral response to pain	3	0.940439	0.0250104	P2RX2, AKT1, MTOR	319	15	19157	12.0107	1	0.139318	0.12389
GOTERM_BP_DIRECT	GO:0071498~cellular response to fluid shear stress	3	0.940439	0.0250104	MMP2, PTGS2, NFE2L2	319	15	19157	12.0107	1	0.139318	0.12389
GOTERM_BP_DIRECT	GO:0086091~regulation of heart rate by cardiac conduction	4	1.25392	0.0266634	YWHAE, CAV1, PKP2, CACNA1C	319	39	19157	6.15931	1	0.14831	0.131887
GOTERM_BP_DIRECT	GO:0032715~negative regulation of interleukin-6 production	5	1.5674	0.0277302	IL10, TNFAIP3, PTPN22, TNF, TLR4	319	69	19157	4.35169	1	0.153798	0.136767
GOTERM_BP_DIRECT	GO:0006469~negative regulation of protein kinase activity	5	1.5674	0.0277302	RB1, ADORA2A, HSPB1, AKT1, EPHB2	319	69	19157	4.35169	1	0.153798	0.136767
GOTERM_BP_DIRECT	GO:0007015~actin filament organization	7	2.19436	0.0277738	CDC42, PLA2G1B, BCL2, RAC2, RAC1, PPARGC1B, RHOA	319	138	19157	3.04618	1	0.153818	0.136785
GOTERM_BP_DIRECT	GO:0090399~replicative senescence	3	0.940439	0.0282745	CDKN1A, SERPINE1, TP53	319	16	19157	11.26	1	0.154583	0.137466
GOTERM_BP_DIRECT	GO:0030278~regulation of ossification	3	0.940439	0.0282745	MAPK1, MAPK14, MAPK3	319	16	19157	11.26	1	0.154583	0.137466
GOTERM_BP_DIRECT	GO:0071361~cellular response to ethanol	3	0.940439	0.0282745	PRKAA1, PTEN, CYBB	319	16	19157	11.26	1	0.154583	0.137466
GOTERM_BP_DIRECT	GO:0045725~positive regulation of glycogen biosynthetic process	3	0.940439	0.0282745	INSR, AKT1, IGF1	319	16	19157	11.26	1	0.154583	0.137466
GOTERM_BP_DIRECT	GO:0000302~response to reactive oxygen species	3	0.940439	0.0282745	CAT, APOE, HIF1A	319	16	19157	11.26	1	0.154583	0.137466
GOTERM_BP_DIRECT	GO:0050862~positive regulation of T cell receptor signaling pathway	3	0.940439	0.0282745	CCR7, RELA, ADA	319	16	19157	11.26	1	0.154583	0.137466
GOTERM_BP_DIRECT	GO:0001829~trophectodermal cell differentiation	3	0.940439	0.0282745	JUNB, ADA, HOPX	319	16	19157	11.26	1	0.154583	0.137466
GOTERM_BP_DIRECT	GO:0046688~response to copper ion	3	0.940439	0.0282745	IL1A, ICAM1, SOD1	319	16	19157	11.26	1	0.154583	0.137466
GOTERM_BP_DIRECT	GO:0071548~response to dexamethasone	3	0.940439	0.0282745	POR, PCNA, PIK3CA	319	16	19157	11.26	1	0.154583	0.137466
GOTERM_BP_DIRECT	GO:0043537~negative regulation of blood vessel endothelial cell migration	4	1.25392	0.0284804	PPARG, APOE, TNF, FGF2	319	40	19157	6.00533	1	0.155488	0.13827
GOTERM_BP_DIRECT	GO:0030154~cell differentiation	19	5.95611	0.0286135	RB1, CAV1, NR1I2, ANXA13, FGF2, ELK1, EGFR, VEGFA, HCK, NKX2-1, RARA, AKT1, RARB, PPARG, RAF1, PPARA, JAK3, JAK1, MCL1	319	664	19157	1.71839	1	0.155993	0.138719
GOTERM_BP_DIRECT	GO:0031295~T cell costimulation	4	1.25392	0.0303616	CD40LG, PIK3CA, CAV1, AKT1	319	41	19157	5.85886	1	0.164479	0.146265
GOTERM_BP_DIRECT	GO:0032467~positive regulation of cytokinesis	4	1.25392	0.0303616	CDC42, RHOA, AURKB, IGF1R	319	41	19157	5.85886	1	0.164479	0.146265
GOTERM_BP_DIRECT	GO:0001658~branching involved in ureteric bud morphogenesis	4	1.25392	0.0303616	MYC, BCL2, CTNNB1, FGF2	319	41	19157	5.85886	1	0.164479	0.146265
GOTERM_BP_DIRECT	GO:1901796~regulation of signal transduction by p53 class mediator	4	1.25392	0.0303616	RPL11, AKT1, MTOR, AURKB	319	41	19157	5.85886	1	0.164479	0.146265
GOTERM_BP_DIRECT	GO:0010977~negative regulation of neuron projection development	5	1.5674	0.0303845	PTEN, MDM2, VIM, APOE, RHOA	319	71	19157	4.22911	1	0.164479	0.146265
GOTERM_BP_DIRECT	GO:0071901~negative regulation of protein serine/threonine kinase activity	3	0.940439	0.0316988	RB1, ABL1, AKT1	319	17	19157	10.5976	1	0.167815	0.149232
GOTERM_BP_DIRECT	GO:0045779~negative regulation of bone resorption	3	0.940439	0.0316988	IL6, CALCA, TNFAIP3	319	17	19157	10.5976	1	0.167815	0.149232
GOTERM_BP_DIRECT	GO:0045598~regulation of fat cell differentiation	3	0.940439	0.0316988	ALOX5, TNF, HDAC6	319	17	19157	10.5976	1	0.167815	0.149232
GOTERM_BP_DIRECT	GO:0046328~regulation of JNK cascade	3	0.940439	0.0316988	EGFR, MAP4K4, IGF1R	319	17	19157	10.5976	1	0.167815	0.149232
GOTERM_BP_DIRECT	GO:1903146~regulation of mitophagy	3	0.940439	0.0316988	GSK3A, SREBF2, HDAC6	319	17	19157	10.5976	1	0.167815	0.149232
GOTERM_BP_DIRECT	GO:0055089~fatty acid homeostasis	3	0.940439	0.0316988	PRKAA1, PRKAA2, APOE	319	17	19157	10.5976	1	0.167815	0.149232
GOTERM_BP_DIRECT	GO:0042176~regulation of protein catabolic process	3	0.940439	0.0316988	ODC1, MDM2, FURIN	319	17	19157	10.5976	1	0.167815	0.149232
GOTERM_BP_DIRECT	GO:0048245~eosinophil chemotaxis	3	0.940439	0.0316988	CCL24, CCL3, CCL2	319	17	19157	10.5976	1	0.167815	0.149232
GOTERM_BP_DIRECT	GO:1904355~positive regulation of telomere capping	3	0.940439	0.0316988	MAPK1, AURKB, MAPK3	319	17	19157	10.5976	1	0.167815	0.149232
GOTERM_BP_DIRECT	GO:1903427~negative regulation of reactive oxygen species biosynthetic process	3	0.940439	0.0316988	PPARA, RHOA, HSPD1	319	17	19157	10.5976	1	0.167815	0.149232
GOTERM_BP_DIRECT	GO:0060749~mammary gland alveolus development	3	0.940439	0.0316988	CCND1, ESR1, VEGFA	319	17	19157	10.5976	1	0.167815	0.149232
GOTERM_BP_DIRECT	GO:0007160~cell-matrix adhesion	6	1.88088	0.0318518	COL3A1, VCAM1, ITGB2, CTNNB1, RAC1, RHOA	319	106	19157	3.39924	1	0.167815	0.149232
GOTERM_BP_DIRECT	GO:0003007~heart morphogenesis	4	1.25392	0.0323066	TH, INSR, MTOR, VEGFA	319	42	19157	5.71936	1	0.167815	0.149232
GOTERM_BP_DIRECT	GO:0006355~regulation of transcription, DNA-templated	25	7.83699	0.0328883	RB1, CEBPB, SETD7, NR1I2, RORA, AHR, NR3C1, HIF1A, RELA, MYC, E2F1, ABL1, NKX2-1, PPARGC1B, NCOA2, STAT1, INSR, STAT3, ESR1, PML, NFKB2, ADORA2A, ZNF219, RARB, TP53	319	967	19157	1.55257	1	0.167815	0.149232
GOTERM_BP_DIRECT	GO:0032986~protein-DNA complex disassembly	2	0.626959	0.0329247	MYC, RPL23	319	2	19157	60.0533	1	0.167815	0.149232
GOTERM_BP_DIRECT	GO:0032817~regulation of natural killer cell proliferation	2	0.626959	0.0329247	LEP, PTPN22	319	2	19157	60.0533	1	0.167815	0.149232
GOTERM_BP_DIRECT	GO:0071306~cellular response to vitamin E	2	0.626959	0.0329247	COL1A1, PPARG	319	2	19157	60.0533	1	0.167815	0.149232
GOTERM_BP_DIRECT	GO:0010727~negative regulation of hydrogen peroxide metabolic process	2	0.626959	0.0329247	MMP3, HDAC6	319	2	19157	60.0533	1	0.167815	0.149232
GOTERM_BP_DIRECT	GO:0072182~regulation of nephron tubule epithelial cell differentiation	2	0.626959	0.0329247	CTNNB1, GATA3	319	2	19157	60.0533	1	0.167815	0.149232
GOTERM_BP_DIRECT	GO:0003057~regulation of the force of heart contraction by chemical signal	2	0.626959	0.0329247	NOS3, CAV1	319	2	19157	60.0533	1	0.167815	0.149232
GOTERM_BP_DIRECT	GO:0002246~wound healing involved in inflammatory response	2	0.626959	0.0329247	HMOX1, TLR4	319	2	19157	60.0533	1	0.167815	0.149232
GOTERM_BP_DIRECT	GO:0043103~hypoxanthine salvage	2	0.626959	0.0329247	HPRT1, ADA	319	2	19157	60.0533	1	0.167815	0.149232
GOTERM_BP_DIRECT	GO:0002876~positive regulation of chronic inflammatory response to antigenic stimulus	2	0.626959	0.0329247	LTA, TNF	319	2	19157	60.0533	1	0.167815	0.149232
GOTERM_BP_DIRECT	GO:0014806~smooth muscle hyperplasia	2	0.626959	0.0329247	NOS3, HMOX1	319	2	19157	60.0533	1	0.167815	0.149232
GOTERM_BP_DIRECT	GO:0002352~B cell negative selection	2	0.626959	0.0329247	BAX, BAK1	319	2	19157	60.0533	1	0.167815	0.149232
GOTERM_BP_DIRECT	GO:0051173~positive regulation of nitrogen compound metabolic process	2	0.626959	0.0329247	IFNG, TNF	319	2	19157	60.0533	1	0.167815	0.149232
GOTERM_BP_DIRECT	GO:0006808~regulation of nitrogen utilization	2	0.626959	0.0329247	BCL2, BAX	319	2	19157	60.0533	1	0.167815	0.149232
GOTERM_BP_DIRECT	GO:0019050~suppression by virus of host apoptotic process	2	0.626959	0.0329247	BAD, BCL2L1	319	2	19157	60.0533	1	0.167815	0.149232
GOTERM_BP_DIRECT	GO:0043555~regulation of translation in response to stress	2	0.626959	0.0329247	RPS6KA3, RPS6KA1	319	2	19157	60.0533	1	0.167815	0.149232
GOTERM_BP_DIRECT	GO:0043101~purine-containing compound salvage	2	0.626959	0.0329247	PNP, ADA	319	2	19157	60.0533	1	0.167815	0.149232
GOTERM_BP_DIRECT	GO:2000077~negative regulation of type B pancreatic cell development	2	0.626959	0.0329247	GSK3B, GSK3A	319	2	19157	60.0533	1	0.167815	0.149232
GOTERM_BP_DIRECT	GO:0046666~retinal cell programmed cell death	2	0.626959	0.0329247	BAX, FASLG	319	2	19157	60.0533	1	0.167815	0.149232
GOTERM_BP_DIRECT	GO:0032902~nerve growth factor production	2	0.626959	0.0329247	FURIN, PCSK6	319	2	19157	60.0533	1	0.167815	0.149232
GOTERM_BP_DIRECT	GO:0060557~positive regulation of vitamin D biosynthetic process	2	0.626959	0.0329247	IFNG, TNF	319	2	19157	60.0533	1	0.167815	0.149232
GOTERM_BP_DIRECT	GO:0051541~elastin metabolic process	2	0.626959	0.0329247	LEP, HIF1A	319	2	19157	60.0533	1	0.167815	0.149232
GOTERM_BP_DIRECT	GO:0032804~negative regulation of low-density lipoprotein particle receptor catabolic process	2	0.626959	0.0329247	ANXA2, FURIN	319	2	19157	60.0533	1	0.167815	0.149232
GOTERM_BP_DIRECT	GO:0071550~death-inducing signaling complex assembly	2	0.626959	0.0329247	FADD, RAF1	319	2	19157	60.0533	1	0.167815	0.149232
GOTERM_BP_DIRECT	GO:1904193~negative regulation of cholangiocyte apoptotic process	2	0.626959	0.0329247	MTOR, IGF1R	319	2	19157	60.0533	1	0.167815	0.149232
GOTERM_BP_DIRECT	GO:0006148~inosine catabolic process	2	0.626959	0.0329247	PNP, XDH	319	2	19157	60.0533	1	0.167815	0.149232
GOTERM_BP_DIRECT	GO:0036269~swimming behavior	2	0.626959	0.0329247	ALK, IDO1	319	2	19157	60.0533	1	0.167815	0.149232
GOTERM_BP_DIRECT	GO:0032707~negative regulation of interleukin-23 production	2	0.626959	0.0329247	RAC1, TLR4	319	2	19157	60.0533	1	0.167815	0.149232
GOTERM_BP_DIRECT	GO:0006149~deoxyinosine catabolic process	2	0.626959	0.0329247	PNP, XDH	319	2	19157	60.0533	1	0.167815	0.149232
GOTERM_BP_DIRECT	GO:1990268~response to gold nanoparticle	2	0.626959	0.0329247	MPO, TNF	319	2	19157	60.0533	1	0.167815	0.149232
GOTERM_BP_DIRECT	GO:0090031~positive regulation of steroid hormone biosynthetic process	2	0.626959	0.0329247	POR, IGF1R	319	2	19157	60.0533	1	0.167815	0.149232
GOTERM_BP_DIRECT	GO:0006508~proteolysis	14	4.38871	0.03298	PRSS1, MMP2, MMP3, HTRA1, PLAT, MMP9, BACE1, CASP7, MMP13, CASP8, CASP3, ELANE, TGM2, LTF	319	440	19157	1.91079	1	0.167875	0.149285
GOTERM_BP_DIRECT	GO:0006898~receptor-mediated endocytosis	5	1.5674	0.0331837	INSR, ITGB2, APOE, LDLR, EGFR	319	73	19157	4.11324	1	0.168687	0.150008
GOTERM_BP_DIRECT	GO:0007229~integrin-mediated signaling pathway	6	1.88088	0.0341269	CDC42, HCK, COL3A1, CD40LG, ITGB2, ABL1	319	108	19157	3.33629	1	0.173253	0.154067
GOTERM_BP_DIRECT	GO:0032092~positive regulation of protein binding	5	1.5674	0.0346379	GSK3B, APP, CAV1, RPL11, RAN	319	74	19157	4.05765	1	0.175383	0.155962
GOTERM_BP_DIRECT	GO:0034613~cellular protein localization	5	1.5674	0.0346379	CDC42, YWHAE, GJA1, CTNNB1, TP53	319	74	19157	4.05765	1	0.175383	0.155962
GOTERM_BP_DIRECT	GO:0014002~astrocyte development	3	0.940439	0.035277	VIM, TLR4, S100A8	319	18	19157	10.0089	1	0.176875	0.157289
GOTERM_BP_DIRECT	GO:0006940~regulation of smooth muscle contraction	3	0.940439	0.035277	CHRM2, CAV1, TNNI3	319	18	19157	10.0089	1	0.176875	0.157289
GOTERM_BP_DIRECT	GO:0043691~reverse cholesterol transport	3	0.940439	0.035277	ABCA1, APOE, CES1	319	18	19157	10.0089	1	0.176875	0.157289
GOTERM_BP_DIRECT	GO:0003085~negative regulation of systemic arterial blood pressure	3	0.940439	0.035277	NPPB, KL, TNF	319	18	19157	10.0089	1	0.176875	0.157289
GOTERM_BP_DIRECT	GO:0007263~nitric oxide mediated signal transduction	3	0.940439	0.035277	NOS2, NOS3, APOE	319	18	19157	10.0089	1	0.176875	0.157289
GOTERM_BP_DIRECT	GO:1903428~positive regulation of reactive oxygen species biosynthetic process	3	0.940439	0.035277	CYBA, TLR4, GRIN1	319	18	19157	10.0089	1	0.176875	0.157289
GOTERM_BP_DIRECT	GO:1901222~regulation of NIK/NF-kappaB signaling	3	0.940439	0.035277	NFKBIA, PTPN22, RELA	319	18	19157	10.0089	1	0.176875	0.157289
GOTERM_BP_DIRECT	GO:0090263~positive regulation of canonical Wnt signaling pathway	6	1.88088	0.0353013	COL1A1, VCP, CAV1, FGF2, EGFR, NFKB1	319	109	19157	3.30569	1	0.176875	0.157289
GOTERM_BP_DIRECT	GO:0007059~chromosome segregation	5	1.5674	0.0361286	UBE2I, BIRC5, TOP1, SLC25A5, NR3C1	319	75	19157	4.00355	1	0.180784	0.160765
GOTERM_BP_DIRECT	GO:0001568~blood vessel development	4	1.25392	0.0363872	COL1A1, COL1A2, MDM2, AHR	319	44	19157	5.45939	1	0.181841	0.161705
GOTERM_BP_DIRECT	GO:0007049~cell cycle	12	3.76176	0.0370001	RB1, RPS6KA3, RASSF1, CSNK2A1, RPS6KA1, MAPK1, BIRC5, AHR, NR3C1, TP53, PPP1CA, MAPK3	319	357	19157	2.0186	1	0.184664	0.164215
GOTERM_BP_DIRECT	GO:0006417~regulation of translation	5	1.5674	0.0376559	APP, FMR1, RPL13A, AKT1, EIF4E	319	76	19157	3.95087	1	0.187693	0.166909
GOTERM_BP_DIRECT	GO:0042742~defense response to bacterium	9	2.82132	0.0378706	IL10, CEBPB, FCER1G, NOS2, MPO, TLR4, S100A8, ELANE, TNFRSF1A	319	229	19157	2.36017	1	0.188518	0.167642
GOTERM_BP_DIRECT	GO:0070527~platelet aggregation	4	1.25392	0.0385219	GNAS, HSPB1, ACTB, PIK3CG	319	45	19157	5.33807	1	0.190937	0.169793
GOTERM_BP_DIRECT	GO:0035162~embryonic hemopoiesis	3	0.940439	0.0390032	MED1, GATA3, HIF1A	319	19	19157	9.4821	1	0.190937	0.169793
GOTERM_BP_DIRECT	GO:0060546~negative regulation of necroptotic process	3	0.940439	0.0390032	CASP8, CAV1, FADD	319	19	19157	9.4821	1	0.190937	0.169793
GOTERM_BP_DIRECT	GO:0010744~positive regulation of macrophage derived foam cell differentiation	3	0.940439	0.0390032	MAPK9, NFKB1, PF4	319	19	19157	9.4821	1	0.190937	0.169793
GOTERM_BP_DIRECT	GO:0035050~embryonic heart tube development	3	0.940439	0.0390032	CDC42, MED1, CTNNB1	319	19	19157	9.4821	1	0.190937	0.169793
GOTERM_BP_DIRECT	GO:0003161~cardiac conduction system development	3	0.940439	0.0390032	CDC42, NPPB, GJA1	319	19	19157	9.4821	1	0.190937	0.169793
GOTERM_BP_DIRECT	GO:0051899~membrane depolarization	3	0.940439	0.0390032	JUN, ADORA2A, CAV1	319	19	19157	9.4821	1	0.190937	0.169793
GOTERM_BP_DIRECT	GO:0043277~apoptotic cell clearance	3	0.940439	0.0390032	ALOX15, RARA, TGM2	319	19	19157	9.4821	1	0.190937	0.169793
GOTERM_BP_DIRECT	GO:0042730~fibrinolysis	3	0.940439	0.0390032	ANXA2, SERPINE1, PLAT	319	19	19157	9.4821	1	0.190937	0.169793
GOTERM_BP_DIRECT	GO:0060340~positive regulation of type I interferon-mediated signaling pathway	3	0.940439	0.0390032	TBK1, IRF3, FADD	319	19	19157	9.4821	1	0.190937	0.169793
GOTERM_BP_DIRECT	GO:0031103~axon regeneration	3	0.940439	0.0390032	DHFR, JUN, BCL2	319	19	19157	9.4821	1	0.190937	0.169793
GOTERM_BP_DIRECT	GO:0009416~response to light stimulus	3	0.940439	0.0390032	TH, FOS, ELK1	319	19	19157	9.4821	1	0.190937	0.169793
GOTERM_BP_DIRECT	GO:0042310~vasoconstriction	3	0.940439	0.0390032	CRP, CAV1, AVP	319	19	19157	9.4821	1	0.190937	0.169793
GOTERM_BP_DIRECT	GO:0042130~negative regulation of T cell proliferation	4	1.25392	0.0407192	IL10, CEBPB, SCGB1A1, IDO1	319	46	19157	5.22203	1	0.198818	0.176802
GOTERM_BP_DIRECT	GO:0045071~negative regulation of viral genome replication	4	1.25392	0.0407192	PARP10, SLPI, TNF, LTF	319	46	19157	5.22203	1	0.198818	0.176802
GOTERM_BP_DIRECT	GO:0031398~positive regulation of protein ubiquitination	5	1.5674	0.0408203	MAPK9, RASSF1, GSK3A, HSPA5, CAV1	319	78	19157	3.84957	1	0.198818	0.176802
GOTERM_BP_DIRECT	GO:0032147~activation of protein kinase activity	5	1.5674	0.0408203	CALCA, PIK3CA, INSR, MAP4K4, VEGFA	319	78	19157	3.84957	1	0.198818	0.176802
GOTERM_BP_DIRECT	GO:0071375~cellular response to peptide hormone stimulus	3	0.940439	0.0428714	POR, CAV1, MDM2	319	20	19157	9.00799	1	0.205676	0.1829
GOTERM_BP_DIRECT	GO:0045780~positive regulation of bone resorption	3	0.940439	0.0428714	SPP1, PPARGC1B, EGFR	319	20	19157	9.00799	1	0.205676	0.1829
GOTERM_BP_DIRECT	GO:0031018~endocrine pancreas development	3	0.940439	0.0428714	IL6, ANXA1, BAK1	319	20	19157	9.00799	1	0.205676	0.1829
GOTERM_BP_DIRECT	GO:0010666~positive regulation of cardiac muscle cell apoptotic process	3	0.940439	0.0428714	PTEN, HMGCR, TP53	319	20	19157	9.00799	1	0.205676	0.1829
GOTERM_BP_DIRECT	GO:0060047~heart contraction	3	0.940439	0.0428714	CDC42, TNNI3, SOD1	319	20	19157	9.00799	1	0.205676	0.1829
GOTERM_BP_DIRECT	GO:0070932~histone H3 deacetylation	3	0.940439	0.0428714	HDAC1, HDAC8, HDAC6	319	20	19157	9.00799	1	0.205676	0.1829
GOTERM_BP_DIRECT	GO:0060716~labyrinthine layer blood vessel development	3	0.940439	0.0428714	MAPK1, AKT1, JUNB	319	20	19157	9.00799	1	0.205676	0.1829
GOTERM_BP_DIRECT	GO:0045445~myoblast differentiation	3	0.940439	0.0428714	RB1, HMGCR, IGF1	319	20	19157	9.00799	1	0.205676	0.1829
GOTERM_BP_DIRECT	GO:0060337~type I interferon signaling pathway	3	0.940439	0.0428714	IRF3, STAT1, JAK1	319	20	19157	9.00799	1	0.205676	0.1829
GOTERM_BP_DIRECT	GO:0033189~response to vitamin A	3	0.940439	0.0428714	CAT, RARA, PPARG	319	20	19157	9.00799	1	0.205676	0.1829
GOTERM_BP_DIRECT	GO:0031929~TOR signaling	3	0.940439	0.0428714	AKT1, GATA3, MTOR	319	20	19157	9.00799	1	0.205676	0.1829
GOTERM_BP_DIRECT	GO:0050901~leukocyte tethering or rolling	3	0.940439	0.0428714	VCAM1, LEP, TNF	319	20	19157	9.00799	1	0.205676	0.1829
GOTERM_BP_DIRECT	GO:2000272~negative regulation of receptor activity	4	1.25392	0.0429785	PTEN, PPARG, PPARA, TNF	319	47	19157	5.11092	1	0.205932	0.183128
GOTERM_BP_DIRECT	GO:0001933~negative regulation of protein phosphorylation	5	1.5674	0.0441312	PTEN, EPHB2, XDH, IL2, MTOR	319	80	19157	3.75333	1	0.211191	0.187805
GOTERM_BP_DIRECT	GO:0007605~sensory perception of sound	7	2.19436	0.0449214	COL1A1, TH, P2RX2, CASP3, BIRC5, ICAM1, SOD1	319	155	19157	2.71208	1	0.214705	0.19093
GOTERM_BP_DIRECT	GO:0007173~epidermal growth factor receptor signaling pathway	4	1.25392	0.0452993	PIK3CA, ABL1, AKT1, EGFR	319	48	19157	5.00444	1	0.215973	0.192058
GOTERM_BP_DIRECT	GO:0030282~bone mineralization	4	1.25392	0.0452993	MMP13, COL1A2, ALOX15, PTGS2	319	48	19157	5.00444	1	0.215973	0.192058
GOTERM_BP_DIRECT	GO:0030865~cortical cytoskeleton organization	3	0.940439	0.046876	RAC2, RAC1, RHOA	319	21	19157	8.57904	1	0.222386	0.19776
GOTERM_BP_DIRECT	GO:0030301~cholesterol transport	3	0.940439	0.046876	CAV1, LDLR, CFTR	319	21	19157	8.57904	1	0.222386	0.19776
GOTERM_BP_DIRECT	GO:0001894~tissue homeostasis	3	0.940439	0.046876	RB1, COL3A1, ACACA	319	21	19157	8.57904	1	0.222386	0.19776
GOTERM_BP_DIRECT	GO:0002042~cell migration involved in sprouting angiogenesis	3	0.940439	0.046876	AKT1, FGF2, VEGFA	319	21	19157	8.57904	1	0.222386	0.19776
GOTERM_BP_DIRECT	GO:0030218~erythrocyte differentiation	4	1.25392	0.047681	CASP3, GATA3, SLC25A5, JAK3	319	49	19157	4.90231	1	0.223258	0.198536
GOTERM_BP_DIRECT	GO:0070433~negative regulation of nucleotide-binding oligomerization domain containing 2 signaling pathway	2	0.626959	0.0489795	TNFAIP3, PTPN22	319	3	19157	40.0355	1	0.223258	0.198536
GOTERM_BP_DIRECT	GO:0090135~actin filament branching	2	0.626959	0.0489795	CDC42, ABL1	319	3	19157	40.0355	1	0.223258	0.198536
GOTERM_BP_DIRECT	GO:1904886~beta-catenin destruction complex disassembly	2	0.626959	0.0489795	GSK3B, PPP1CA	319	3	19157	40.0355	1	0.223258	0.198536
GOTERM_BP_DIRECT	GO:0014854~response to inactivity	2	0.626959	0.0489795	IL10, CAT	319	3	19157	40.0355	1	0.223258	0.198536
GOTERM_BP_DIRECT	GO:1904999~positive regulation of leukocyte adhesion to arterial endothelial cell	2	0.626959	0.0489795	ALOX5, TNF	319	3	19157	40.0355	1	0.223258	0.198536
GOTERM_BP_DIRECT	GO:0070562~regulation of vitamin D receptor signaling pathway	2	0.626959	0.0489795	MED1, SNW1	319	3	19157	40.0355	1	0.223258	0.198536
GOTERM_BP_DIRECT	GO:0002904~positive regulation of B cell apoptotic process	2	0.626959	0.0489795	IL10, BAX	319	3	19157	40.0355	1	0.223258	0.198536
GOTERM_BP_DIRECT	GO:1902339~positive regulation of apoptotic process involved in morphogenesis	2	0.626959	0.0489795	TNFRSF1B, TNFRSF1A	319	3	19157	40.0355	1	0.223258	0.198536
GOTERM_BP_DIRECT	GO:0046038~GMP catabolic process	2	0.626959	0.0489795	HPRT1, XDH	319	3	19157	40.0355	1	0.223258	0.198536
GOTERM_BP_DIRECT	GO:2000635~negative regulation of primary miRNA processing	2	0.626959	0.0489795	IL6, STAT3	319	3	19157	40.0355	1	0.223258	0.198536
GOTERM_BP_DIRECT	GO:2000286~receptor internalization involved in canonical Wnt signaling pathway	2	0.626959	0.0489795	CAV1, RAB5A	319	3	19157	40.0355	1	0.223258	0.198536
GOTERM_BP_DIRECT	GO:0071930~negative regulation of transcription involved in G1/S transition of mitotic cell cycle	2	0.626959	0.0489795	RB1, E2F1	319	3	19157	40.0355	1	0.223258	0.198536
GOTERM_BP_DIRECT	GO:0048145~regulation of fibroblast proliferation	2	0.626959	0.0489795	CREB1, CTNNB1	319	3	19157	40.0355	1	0.223258	0.198536
GOTERM_BP_DIRECT	GO:0001660~fever generation	2	0.626959	0.0489795	IL1A, IL1B	319	3	19157	40.0355	1	0.223258	0.198536
GOTERM_BP_DIRECT	GO:0038189~neuropilin signaling pathway	2	0.626959	0.0489795	CDC42, ABL1	319	3	19157	40.0355	1	0.223258	0.198536
GOTERM_BP_DIRECT	GO:2001141~regulation of RNA biosynthetic process	2	0.626959	0.0489795	MED1, TNFRSF1B	319	3	19157	40.0355	1	0.223258	0.198536
GOTERM_BP_DIRECT	GO:1900100~positive regulation of plasma cell differentiation	2	0.626959	0.0489795	IL10, IL2	319	3	19157	40.0355	1	0.223258	0.198536
GOTERM_BP_DIRECT	GO:0061308~cardiac neural crest cell development involved in heart development	2	0.626959	0.0489795	MAPK1, MAPK3	319	3	19157	40.0355	1	0.223258	0.198536
GOTERM_BP_DIRECT	GO:0061771~response to caloric restriction	2	0.626959	0.0489795	APOE, LDLR	319	3	19157	40.0355	1	0.223258	0.198536
GOTERM_BP_DIRECT	GO:1905906~regulation of amyloid fibril formation	2	0.626959	0.0489795	APP, APOE	319	3	19157	40.0355	1	0.223258	0.198536
GOTERM_BP_DIRECT	GO:0060058~positive regulation of apoptotic process involved in mammary gland involution	2	0.626959	0.0489795	BAX, PML	319	3	19157	40.0355	1	0.223258	0.198536
GOTERM_BP_DIRECT	GO:0061198~fungiform papilla formation	2	0.626959	0.0489795	HDAC1, CTNNB1	319	3	19157	40.0355	1	0.223258	0.198536
GOTERM_BP_DIRECT	GO:0034465~response to carbon monoxide	2	0.626959	0.0489795	IL10, SOD1	319	3	19157	40.0355	1	0.223258	0.198536
GOTERM_BP_DIRECT	GO:2000466~negative regulation of glycogen (starch) synthase activity	2	0.626959	0.0489795	GSK3B, GSK3A	319	3	19157	40.0355	1	0.223258	0.198536
GOTERM_BP_DIRECT	GO:0003340~negative regulation of mesenchymal to epithelial transition involved in metanephros morphogenesis	2	0.626959	0.0489795	STAT1, CTNNB1	319	3	19157	40.0355	1	0.223258	0.198536
GOTERM_BP_DIRECT	GO:0002679~respiratory burst involved in defense response	2	0.626959	0.0489795	MPO, PIK3CG	319	3	19157	40.0355	1	0.223258	0.198536
GOTERM_BP_DIRECT	GO:0044346~fibroblast apoptotic process	2	0.626959	0.0489795	MYC, BAK1	319	3	19157	40.0355	1	0.223258	0.198536
GOTERM_BP_DIRECT	GO:0019087~transformation of host cell by virus	2	0.626959	0.0489795	MYC, INSR	319	3	19157	40.0355	1	0.223258	0.198536
GOTERM_BP_DIRECT	GO:0051004~regulation of lipoprotein lipase activity	2	0.626959	0.0489795	FURIN, PCSK6	319	3	19157	40.0355	1	0.223258	0.198536
GOTERM_BP_DIRECT	GO:1904845~cellular response to L-glutamine	2	0.626959	0.0489795	CYBB, CYBA	319	3	19157	40.0355	1	0.223258	0.198536
GOTERM_BP_DIRECT	GO:0046886~positive regulation of hormone biosynthetic process	2	0.626959	0.0489795	EGR1, HIF1A	319	3	19157	40.0355	1	0.223258	0.198536
GOTERM_BP_DIRECT	GO:1903660~negative regulation of complement-dependent cytotoxicity	2	0.626959	0.0489795	IL4, IL13	319	3	19157	40.0355	1	0.223258	0.198536
GOTERM_BP_DIRECT	GO:0007409~axonogenesis	5	1.5674	0.0493718	APP, CREB1, BCL2, ACTB, IGF1R	319	83	19157	3.61767	1	0.224779	0.199888
GOTERM_BP_DIRECT	GO:0009755~hormone-mediated signaling pathway	4	1.25392	0.0501232	RARA, RARB, PPARG, PPARA	319	50	19157	4.80426	1	0.22766	0.20245
GOTERM_BP_DIRECT	GO:0001817~regulation of cytokine production	4	1.25392	0.0501232	CASP8, SOCS1, GATA3, LTF	319	50	19157	4.80426	1	0.22766	0.20245
GOTERM_BP_DIRECT	GO:0071354~cellular response to interleukin-6	3	0.940439	0.0510114	RELA, NFKB1, ICAM1	319	22	19157	8.18909	1	0.230331	0.204826
GOTERM_BP_DIRECT	GO:0008361~regulation of cell size	3	0.940439	0.0510114	CREB1, RAC1, MTOR	319	22	19157	8.18909	1	0.230331	0.204826
GOTERM_BP_DIRECT	GO:0006123~mitochondrial electron transport, cytochrome c to oxygen	3	0.940439	0.0510114	COX4I1, CYCS, COX6C	319	22	19157	8.18909	1	0.230331	0.204826
GOTERM_BP_DIRECT	GO:0042157~lipoprotein metabolic process	3	0.940439	0.0510114	APP, APOE, PPARA	319	22	19157	8.18909	1	0.230331	0.204826
GOTERM_BP_DIRECT	GO:0043254~regulation of protein complex assembly	3	0.940439	0.0510114	HSPA8, HSP90AA1, APOE	319	22	19157	8.18909	1	0.230331	0.204826
GOTERM_BP_DIRECT	GO:0045600~positive regulation of fat cell differentiation	4	1.25392	0.0526252	CEBPB, CREB1, AKT1, PPARG	319	51	19157	4.71006	1	0.237339	0.211057
GOTERM_BP_DIRECT	GO:0032526~response to retinoic acid	4	1.25392	0.0551864	GJA1, MMP2, RARA, PTGES	319	52	19157	4.61948	1	0.246668	0.219353
GOTERM_BP_DIRECT	GO:0030968~endoplasmic reticulum unfolded protein response	4	1.25392	0.0551864	VCP, CCND1, HSPA5, NFE2L2	319	52	19157	4.61948	1	0.246668	0.219353
GOTERM_BP_DIRECT	GO:0042908~xenobiotic transport	3	0.940439	0.0552721	ABCC4, GJA1, NR1I2	319	23	19157	7.83304	1	0.246668	0.219353
GOTERM_BP_DIRECT	GO:0030031~cell projection assembly	3	0.940439	0.0552721	CDC42, RAC2, RAC1	319	23	19157	7.83304	1	0.246668	0.219353
GOTERM_BP_DIRECT	GO:0090026~positive regulation of monocyte chemotaxis	3	0.940439	0.0552721	CXCL10, APP, SERPINE1	319	23	19157	7.83304	1	0.246668	0.219353
GOTERM_BP_DIRECT	GO:0042554~superoxide anion generation	3	0.940439	0.0552721	CYBB, CYBA, SOD1	319	23	19157	7.83304	1	0.246668	0.219353
GOTERM_BP_DIRECT	GO:0002053~positive regulation of mesenchymal cell proliferation	3	0.940439	0.0552721	STAT1, MYC, CTNNB1	319	23	19157	7.83304	1	0.246668	0.219353
GOTERM_BP_DIRECT	GO:0048260~positive regulation of receptor-mediated endocytosis	3	0.940439	0.0552721	IL4, C3, SERPINE1	319	23	19157	7.83304	1	0.246668	0.219353
GOTERM_BP_DIRECT	GO:0050709~negative regulation of protein secretion	3	0.940439	0.0552721	ANXA1, HMGCR, APOE	319	23	19157	7.83304	1	0.246668	0.219353
GOTERM_BP_DIRECT	GO:0035264~multicellular organism growth	5	1.5674	0.0568685	COL3A1, RARA, RARB, TP53, MTOR	319	87	19157	3.45134	1	0.253203	0.225165
GOTERM_BP_DIRECT	GO:0007596~blood coagulation	5	1.5674	0.0568685	VKORC1, THBD, ADORA2A, PLAT, F3	319	87	19157	3.45134	1	0.253203	0.225165
GOTERM_BP_DIRECT	GO:0048167~regulation of synaptic plasticity	4	1.25392	0.0578061	P2RX3, RARA, PLAT, GRIN1	319	53	19157	4.53232	1	0.25708	0.228612
GOTERM_BP_DIRECT	GO:2000378~negative regulation of reactive oxygen species metabolic process	3	0.940439	0.059653	BCL2, HIF1A, TP53	319	24	19157	7.50666	1	0.263462	0.234287
GOTERM_BP_DIRECT	GO:0002224~toll-like receptor signaling pathway	3	0.940439	0.059653	RPS6KA3, TLR7, TLR4	319	24	19157	7.50666	1	0.263462	0.234287
GOTERM_BP_DIRECT	GO:0002052~positive regulation of neuroblast proliferation	3	0.940439	0.059653	CTNNB1, HIF1A, VEGFA	319	24	19157	7.50666	1	0.263462	0.234287
GOTERM_BP_DIRECT	GO:0032094~response to food	3	0.940439	0.059653	HSD11B2, AKT1, MPO	319	24	19157	7.50666	1	0.263462	0.234287
GOTERM_BP_DIRECT	GO:0048844~artery morphogenesis	3	0.940439	0.059653	APOE, LDLR, VEGFA	319	24	19157	7.50666	1	0.263462	0.234287
GOTERM_BP_DIRECT	GO:0050768~negative regulation of neurogenesis	3	0.940439	0.059653	IL6, IL1B, TNF	319	24	19157	7.50666	1	0.263462	0.234287
GOTERM_BP_DIRECT	GO:0035176~social behavior	4	1.25392	0.0604837	TH, PTEN, AVP, MTOR	319	54	19157	4.44839	1	0.266824	0.237277
GOTERM_BP_DIRECT	GO:0010468~regulation of gene expression	9	2.82132	0.0610665	IL10, APP, PIK3CA, CDK4, MYC, BCL2, AHR, IGF1, HIF1A	319	253	19157	2.13628	1	0.269085	0.239288
GOTERM_BP_DIRECT	GO:0010467~gene expression	4	1.25392	0.0632184	AKT1, APOE, ELK1, IL2	319	55	19157	4.36751	1	0.270786	0.240801
GOTERM_BP_DIRECT	GO:0072332~intrinsic apoptotic signaling pathway by p53 class mediator	3	0.940439	0.0641488	E2F1, BAX, TP53	319	25	19157	7.20639	1	0.270786	0.240801
GOTERM_BP_DIRECT	GO:1905564~positive regulation of vascular endothelial cell proliferation	3	0.940439	0.0641488	STAT3, FGF2, FGFR1	319	25	19157	7.20639	1	0.270786	0.240801
GOTERM_BP_DIRECT	GO:2000353~positive regulation of endothelial cell apoptotic process	3	0.940439	0.0641488	CD40LG, CCL2, FASLG	319	25	19157	7.20639	1	0.270786	0.240801
GOTERM_BP_DIRECT	GO:0051571~positive regulation of histone H3-K4 methylation	3	0.940439	0.0641488	DNMT1, SNW1, CTNNB1	319	25	19157	7.20639	1	0.270786	0.240801
GOTERM_BP_DIRECT	GO:0035404~histone-serine phosphorylation	2	0.626959	0.0647686	PRKAA1, PRKAA2	319	4	19157	30.0266	1	0.270786	0.240801
GOTERM_BP_DIRECT	GO:0060574~intestinal epithelial cell maturation	2	0.626959	0.0647686	CDKN1A, HIF1A	319	4	19157	30.0266	1	0.270786	0.240801
GOTERM_BP_DIRECT	GO:2000676~positive regulation of type B pancreatic cell apoptotic process	2	0.626959	0.0647686	IL6, HDAC1	319	4	19157	30.0266	1	0.270786	0.240801
GOTERM_BP_DIRECT	GO:0045191~regulation of isotype switching	2	0.626959	0.0647686	IL10, IL4	319	4	19157	30.0266	1	0.270786	0.240801
GOTERM_BP_DIRECT	GO:0003177~pulmonary valve development	2	0.626959	0.0647686	TNFRSF1B, TNFRSF1A	319	4	19157	30.0266	1	0.270786	0.240801
GOTERM_BP_DIRECT	GO:0045472~response to ether	2	0.626959	0.0647686	TH, MDM2	319	4	19157	30.0266	1	0.270786	0.240801
GOTERM_BP_DIRECT	GO:0043242~negative regulation of protein complex disassembly	2	0.626959	0.0647686	TNF, HDAC6	319	4	19157	30.0266	1	0.270786	0.240801
GOTERM_BP_DIRECT	GO:0044793~negative regulation by host of viral process	2	0.626959	0.0647686	CRP, LTF	319	4	19157	30.0266	1	0.270786	0.240801
GOTERM_BP_DIRECT	GO:0060745~mammary gland branching involved in pregnancy	2	0.626959	0.0647686	MED1, ESR1	319	4	19157	30.0266	1	0.270786	0.240801
GOTERM_BP_DIRECT	GO:0090170~regulation of Golgi inheritance	2	0.626959	0.0647686	MAPK1, MAPK3	319	4	19157	30.0266	1	0.270786	0.240801
GOTERM_BP_DIRECT	GO:0002068~glandular epithelial cell development	2	0.626959	0.0647686	RARA, RARB	319	4	19157	30.0266	1	0.270786	0.240801
GOTERM_BP_DIRECT	GO:0010957~negative regulation of vitamin D biosynthetic process	2	0.626959	0.0647686	SNAI1, NFKB1	319	4	19157	30.0266	1	0.270786	0.240801
GOTERM_BP_DIRECT	GO:0090400~stress-induced premature senescence	2	0.626959	0.0647686	CDKN1A, MAPK14	319	4	19157	30.0266	1	0.270786	0.240801
GOTERM_BP_DIRECT	GO:0002685~regulation of leukocyte migration	2	0.626959	0.0647686	ANXA1, PTPN22	319	4	19157	30.0266	1	0.270786	0.240801
GOTERM_BP_DIRECT	GO:0048597~post-embryonic camera-type eye morphogenesis	2	0.626959	0.0647686	BAX, BAK1	319	4	19157	30.0266	1	0.270786	0.240801
GOTERM_BP_DIRECT	GO:0060263~regulation of respiratory burst	2	0.626959	0.0647686	RAC2, RAC1	319	4	19157	30.0266	1	0.270786	0.240801
GOTERM_BP_DIRECT	GO:1905908~positive regulation of amyloid fibril formation	2	0.626959	0.0647686	APP, APOE	319	4	19157	30.0266	1	0.270786	0.240801
GOTERM_BP_DIRECT	GO:0002677~negative regulation of chronic inflammatory response	2	0.626959	0.0647686	IL4, TNFAIP3	319	4	19157	30.0266	1	0.270786	0.240801
GOTERM_BP_DIRECT	GO:0045986~negative regulation of smooth muscle contraction	2	0.626959	0.0647686	CALCA, PTGS2	319	4	19157	30.0266	1	0.270786	0.240801
GOTERM_BP_DIRECT	GO:1902948~negative regulation of tau-protein kinase activity	2	0.626959	0.0647686	RB1, IFNG	319	4	19157	30.0266	1	0.270786	0.240801
GOTERM_BP_DIRECT	GO:0003332~negative regulation of extracellular matrix constituent secretion	2	0.626959	0.0647686	TNFRSF1B, TNFRSF1A	319	4	19157	30.0266	1	0.270786	0.240801
GOTERM_BP_DIRECT	GO:0046040~IMP metabolic process	2	0.626959	0.0647686	HPRT1, NT5C2	319	4	19157	30.0266	1	0.270786	0.240801
GOTERM_BP_DIRECT	GO:0060750~epithelial cell proliferation involved in mammary gland duct elongation	2	0.626959	0.0647686	MED1, ESR1	319	4	19157	30.0266	1	0.270786	0.240801
GOTERM_BP_DIRECT	GO:0006154~adenosine catabolic process	2	0.626959	0.0647686	XDH, ADA	319	4	19157	30.0266	1	0.270786	0.240801
GOTERM_BP_DIRECT	GO:0045064~T-helper 2 cell differentiation	2	0.626959	0.0647686	IL4, GATA3	319	4	19157	30.0266	1	0.270786	0.240801
GOTERM_BP_DIRECT	GO:0002520~immune system development	2	0.626959	0.0647686	GATA3, CACNA1C	319	4	19157	30.0266	1	0.270786	0.240801
GOTERM_BP_DIRECT	GO:0000320~re-entry into mitotic cell cycle	2	0.626959	0.0647686	CCND1, MYC	319	4	19157	30.0266	1	0.270786	0.240801
GOTERM_BP_DIRECT	GO:0002906~negative regulation of mature B cell apoptotic process	2	0.626959	0.0647686	MIF, ADA	319	4	19157	30.0266	1	0.270786	0.240801
GOTERM_BP_DIRECT	GO:0070849~response to epidermal growth factor	2	0.626959	0.0647686	MAPK1, MAPK3	319	4	19157	30.0266	1	0.270786	0.240801
GOTERM_BP_DIRECT	GO:0071922~regulation of cohesin loading	2	0.626959	0.0647686	RB1, HDAC8	319	4	19157	30.0266	1	0.270786	0.240801
GOTERM_BP_DIRECT	GO:0030730~sequestering of triglyceride	2	0.626959	0.0647686	IL1B, TNF	319	4	19157	30.0266	1	0.270786	0.240801
GOTERM_BP_DIRECT	GO:0032507~maintenance of protein location in cell	2	0.626959	0.0647686	CD4, CAV1	319	4	19157	30.0266	1	0.270786	0.240801
GOTERM_BP_DIRECT	GO:1904044~response to aldosterone	2	0.626959	0.0647686	CYBB, CYBA	319	4	19157	30.0266	1	0.270786	0.240801
GOTERM_BP_DIRECT	GO:0033590~response to cobalamin	2	0.626959	0.0647686	RELA, EGFR	319	4	19157	30.0266	1	0.270786	0.240801
GOTERM_BP_DIRECT	GO:0070945~neutrophil mediated killing of gram-negative bacterium	2	0.626959	0.0647686	TREM1, ELANE	319	4	19157	30.0266	1	0.270786	0.240801
GOTERM_BP_DIRECT	GO:0071464~cellular response to hydrostatic pressure	2	0.626959	0.0647686	PIK3CA, MYC	319	4	19157	30.0266	1	0.270786	0.240801
GOTERM_BP_DIRECT	GO:0001554~luteolysis	2	0.626959	0.0647686	HSPA5, CASP3	319	4	19157	30.0266	1	0.270786	0.240801
GOTERM_BP_DIRECT	GO:0035437~maintenance of protein localization in endoplasmic reticulum	2	0.626959	0.0647686	GJA1, HSPA5	319	4	19157	30.0266	1	0.270786	0.240801
GOTERM_BP_DIRECT	GO:1903055~positive regulation of extracellular matrix organization	2	0.626959	0.0647686	RB1, ABL1	319	4	19157	30.0266	1	0.270786	0.240801
GOTERM_BP_DIRECT	GO:0071621~granulocyte chemotaxis	2	0.626959	0.0647686	ANXA1, CCL3	319	4	19157	30.0266	1	0.270786	0.240801
GOTERM_BP_DIRECT	GO:1903862~positive regulation of oxidative phosphorylation	2	0.626959	0.0647686	VCP, MYC	319	4	19157	30.0266	1	0.270786	0.240801
GOTERM_BP_DIRECT	GO:2000546~positive regulation of endothelial cell chemotaxis to fibroblast growth factor	2	0.626959	0.0647686	FGF2, FGFR1	319	4	19157	30.0266	1	0.270786	0.240801
GOTERM_BP_DIRECT	GO:0043433~negative regulation of sequence-specific DNA binding transcription factor activity	5	1.5674	0.0649407	RB1, SUMO1, E2F1, HMOX1, ESR1	319	91	19157	3.29963	1	0.271211	0.241178
GOTERM_BP_DIRECT	GO:0043393~regulation of protein binding	3	0.940439	0.0687546	CDC42, APP, HOPX	319	26	19157	6.92923	1	0.284162	0.252695
GOTERM_BP_DIRECT	GO:2000463~positive regulation of excitatory postsynaptic potential	3	0.940439	0.0687546	APP, PTEN, GRIN1	319	26	19157	6.92923	1	0.284162	0.252695
GOTERM_BP_DIRECT	GO:0002092~positive regulation of receptor internalization	3	0.940439	0.0687546	INSR, FMR1, VEGFA	319	26	19157	6.92923	1	0.284162	0.252695
GOTERM_BP_DIRECT	GO:0008045~motor neuron axon guidance	3	0.940439	0.0687546	ERBB2, RAC2, RAC1	319	26	19157	6.92923	1	0.284162	0.252695
GOTERM_BP_DIRECT	GO:0055074~calcium ion homeostasis	3	0.940439	0.0687546	KL, CAV1, GRIN1	319	26	19157	6.92923	1	0.284162	0.252695
GOTERM_BP_DIRECT	GO:0030101~natural killer cell activation	3	0.940439	0.0687546	CASP8, ITGB2, IL2	319	26	19157	6.92923	1	0.284162	0.252695
GOTERM_BP_DIRECT	GO:0002862~negative regulation of inflammatory response to antigenic stimulus	3	0.940439	0.0687546	HCK, FURIN, MAPK14	319	26	19157	6.92923	1	0.284162	0.252695
GOTERM_BP_DIRECT	GO:0019827~stem cell population maintenance	4	1.25392	0.0688562	STAT3, CTNNB1, PADI4, EIF4E	319	57	19157	4.21427	1	0.284162	0.252695
GOTERM_BP_DIRECT	GO:0006879~cellular iron ion homeostasis	4	1.25392	0.0688562	MYC, HMOX1, HIF1A, SOD1	319	57	19157	4.21427	1	0.284162	0.252695
GOTERM_BP_DIRECT	GO:0030514~negative regulation of BMP signaling pathway	4	1.25392	0.0688562	CAV1, HTRA1, ABL1, PPARG	319	57	19157	4.21427	1	0.284162	0.252695
GOTERM_BP_DIRECT	GO:0045165~cell fate commitment	4	1.25392	0.0688562	CASP3, PPARG, GATA3, PML	319	57	19157	4.21427	1	0.284162	0.252695
GOTERM_BP_DIRECT	GO:0007275~multicellular organism development	8	2.50784	0.0706955	ALK, GATM, INSR, ERBB2, EPHB2, EGFR, FGFR1, IGF1R	319	217	19157	2.21395	1	0.291438	0.259166
GOTERM_BP_DIRECT	GO:0042832~defense response to protozoan	3	0.940439	0.0734655	IL10, HRAS, PF4	319	27	19157	6.67259	1	0.301885	0.268456
GOTERM_BP_DIRECT	GO:0051493~regulation of cytoskeleton organization	3	0.940439	0.0734655	MAPK1, S100A8, MAPK3	319	27	19157	6.67259	1	0.301885	0.268456
GOTERM_BP_DIRECT	GO:0048873~homeostasis of number of cells within a tissue	3	0.940439	0.0734655	NOS3, BCL2, BAX	319	27	19157	6.67259	1	0.301885	0.268456
GOTERM_BP_DIRECT	GO:0045860~positive regulation of protein kinase activity	4	1.25392	0.0777224	CDKN1A, CD4, CCR7, TNF	319	60	19157	4.00355	1	0.313507	0.278791
GOTERM_BP_DIRECT	GO:0035987~endodermal cell differentiation	3	0.940439	0.0782768	MMP2, ITGB2, MMP9	319	28	19157	6.43428	1	0.313507	0.278791
GOTERM_BP_DIRECT	GO:0035116~embryonic hindlimb morphogenesis	3	0.940439	0.0782768	MED1, RARB, CTNNB1	319	28	19157	6.43428	1	0.313507	0.278791
GOTERM_BP_DIRECT	GO:0003009~skeletal muscle contraction	3	0.940439	0.0782768	CHUK, TNNI3, TNF	319	28	19157	6.43428	1	0.313507	0.278791
GOTERM_BP_DIRECT	GO:0071398~cellular response to fatty acid	3	0.940439	0.0782768	CREB1, E2F1, LDLR	319	28	19157	6.43428	1	0.313507	0.278791
GOTERM_BP_DIRECT	GO:0042744~hydrogen peroxide catabolic process	3	0.940439	0.0782768	CAT, HBA1, MPO	319	28	19157	6.43428	1	0.313507	0.278791
GOTERM_BP_DIRECT	GO:0045123~cellular extravasation	2	0.626959	0.0802964	ITGB2, TNF	319	5	19157	24.0213	1	0.313507	0.278791
GOTERM_BP_DIRECT	GO:2000535~regulation of entry of bacterium into host cell	2	0.626959	0.0802964	CXCL8, CAV1	319	5	19157	24.0213	1	0.313507	0.278791
GOTERM_BP_DIRECT	GO:0071677~positive regulation of mononuclear cell migration	2	0.626959	0.0802964	IL4, TNF	319	5	19157	24.0213	1	0.313507	0.278791
GOTERM_BP_DIRECT	GO:0038033~positive regulation of endothelial cell chemotaxis by VEGF-activated vascular endothelial growth factor receptor signaling pathway	2	0.626959	0.0802964	HSPB1, VEGFA	319	5	19157	24.0213	1	0.313507	0.278791
GOTERM_BP_DIRECT	GO:1905049~negative regulation of metallopeptidase activity	2	0.626959	0.0802964	TIMP2, TIMP1	319	5	19157	24.0213	1	0.313507	0.278791
GOTERM_BP_DIRECT	GO:0048639~positive regulation of developmental growth	2	0.626959	0.0802964	LEP, INSR	319	5	19157	24.0213	1	0.313507	0.278791
GOTERM_BP_DIRECT	GO:1902262~apoptotic process involved in blood vessel morphogenesis	2	0.626959	0.0802964	BAX, BAK1	319	5	19157	24.0213	1	0.313507	0.278791
GOTERM_BP_DIRECT	GO:0014042~positive regulation of neuron maturation	2	0.626959	0.0802964	BCL2, MTOR	319	5	19157	24.0213	1	0.313507	0.278791
GOTERM_BP_DIRECT	GO:0090335~regulation of brown fat cell differentiation	2	0.626959	0.0802964	LEP, MTOR	319	5	19157	24.0213	1	0.313507	0.278791
GOTERM_BP_DIRECT	GO:0014832~urinary bladder smooth muscle contraction	2	0.626959	0.0802964	P2RX3, P2RX2	319	5	19157	24.0213	1	0.313507	0.278791
GOTERM_BP_DIRECT	GO:0070434~positive regulation of nucleotide-binding oligomerization domain containing 2 signaling pathway	2	0.626959	0.0802964	TLR4, HSPA1A	319	5	19157	24.0213	1	0.313507	0.278791
GOTERM_BP_DIRECT	GO:1903845~negative regulation of cellular response to transforming growth factor beta stimulus	2	0.626959	0.0802964	IL4, PPARG	319	5	19157	24.0213	1	0.313507	0.278791
GOTERM_BP_DIRECT	GO:1990051~activation of protein kinase C activity	2	0.626959	0.0802964	LEP, ABL1	319	5	19157	24.0213	1	0.313507	0.278791
GOTERM_BP_DIRECT	GO:1900103~positive regulation of endoplasmic reticulum unfolded protein response	2	0.626959	0.0802964	BAX, BAK1	319	5	19157	24.0213	1	0.313507	0.278791
GOTERM_BP_DIRECT	GO:0055012~ventricular cardiac muscle cell differentiation	2	0.626959	0.0802964	RARA, RARB	319	5	19157	24.0213	1	0.313507	0.278791
GOTERM_BP_DIRECT	GO:0060011~Sertoli cell proliferation	2	0.626959	0.0802964	BAX, BCL2L2	319	5	19157	24.0213	1	0.313507	0.278791
GOTERM_BP_DIRECT	GO:0003176~aortic valve development	2	0.626959	0.0802964	TNFRSF1B, TNFRSF1A	319	5	19157	24.0213	1	0.313507	0.278791
GOTERM_BP_DIRECT	GO:0010523~negative regulation of calcium ion transport into cytosol	2	0.626959	0.0802964	CALCA, BCL2	319	5	19157	24.0213	1	0.313507	0.278791
GOTERM_BP_DIRECT	GO:0097049~motor neuron apoptotic process	2	0.626959	0.0802964	FAS, FADD	319	5	19157	24.0213	1	0.313507	0.278791
GOTERM_BP_DIRECT	GO:0072734~cellular response to staurosporine	2	0.626959	0.0802964	CASP7, CASP3	319	5	19157	24.0213	1	0.313507	0.278791
GOTERM_BP_DIRECT	GO:0006196~AMP catabolic process	2	0.626959	0.0802964	XDH, ADA	319	5	19157	24.0213	1	0.313507	0.278791
GOTERM_BP_DIRECT	GO:1905244~regulation of modification of synaptic structure	2	0.626959	0.0802964	ABL1, RHOA	319	5	19157	24.0213	1	0.313507	0.278791
GOTERM_BP_DIRECT	GO:0046632~alpha-beta T cell differentiation	2	0.626959	0.0802964	ANXA1, ABL1	319	5	19157	24.0213	1	0.313507	0.278791
GOTERM_BP_DIRECT	GO:1902512~positive regulation of apoptotic DNA fragmentation	2	0.626959	0.0802964	IL6, BAX	319	5	19157	24.0213	1	0.313507	0.278791
GOTERM_BP_DIRECT	GO:1905278~positive regulation of epithelial tube formation	2	0.626959	0.0802964	FGF2, VEGFA	319	5	19157	24.0213	1	0.313507	0.278791
GOTERM_BP_DIRECT	GO:0097411~hypoxia-inducible factor-1alpha signaling pathway	2	0.626959	0.0802964	CYBB, HIF1A	319	5	19157	24.0213	1	0.313507	0.278791
GOTERM_BP_DIRECT	GO:0035509~negative regulation of myosin-light-chain-phosphatase activity	2	0.626959	0.0802964	IKBKB, TNF	319	5	19157	24.0213	1	0.313507	0.278791
GOTERM_BP_DIRECT	GO:0022614~membrane to membrane docking	2	0.626959	0.0802964	VCAM1, ICAM1	319	5	19157	24.0213	1	0.313507	0.278791
GOTERM_BP_DIRECT	GO:0044209~AMP salvage	2	0.626959	0.0802964	HPRT1, ADA	319	5	19157	24.0213	1	0.313507	0.278791
GOTERM_BP_DIRECT	GO:0018119~peptidyl-cysteine S-nitrosylation	2	0.626959	0.0802964	NOS2, S100A8	319	5	19157	24.0213	1	0.313507	0.278791
GOTERM_BP_DIRECT	GO:0002326~B cell lineage commitment	2	0.626959	0.0802964	BCL2, TP53	319	5	19157	24.0213	1	0.313507	0.278791
GOTERM_BP_DIRECT	GO:0042159~lipoprotein catabolic process	2	0.626959	0.0802964	APOE, LDLR	319	5	19157	24.0213	1	0.313507	0.278791
GOTERM_BP_DIRECT	GO:0038110~interleukin-2-mediated signaling pathway	2	0.626959	0.0802964	JAK3, JAK1	319	5	19157	24.0213	1	0.313507	0.278791
GOTERM_BP_DIRECT	GO:0045923~positive regulation of fatty acid metabolic process	2	0.626959	0.0802964	PPARG, PPARA	319	5	19157	24.0213	1	0.313507	0.278791
GOTERM_BP_DIRECT	GO:1902622~regulation of neutrophil migration	2	0.626959	0.0802964	RAC2, RAC1	319	5	19157	24.0213	1	0.313507	0.278791
GOTERM_BP_DIRECT	GO:0070242~thymocyte apoptotic process	2	0.626959	0.0802964	BAX, BAK1	319	5	19157	24.0213	1	0.313507	0.278791
GOTERM_BP_DIRECT	GO:0051246~regulation of protein metabolic process	2	0.626959	0.0802964	APOE, LDLR	319	5	19157	24.0213	1	0.313507	0.278791
GOTERM_BP_DIRECT	GO:0033092~positive regulation of immature T cell proliferation in thymus	2	0.626959	0.0802964	IL1A, IL1B	319	5	19157	24.0213	1	0.313507	0.278791
GOTERM_BP_DIRECT	GO:0032263~GMP salvage	2	0.626959	0.0802964	HPRT1, ADA	319	5	19157	24.0213	1	0.313507	0.278791
GOTERM_BP_DIRECT	GO:0060591~chondroblast differentiation	2	0.626959	0.0802964	RARA, FGF2	319	5	19157	24.0213	1	0.313507	0.278791
GOTERM_BP_DIRECT	GO:0099563~modification of synaptic structure	2	0.626959	0.0802964	CDC42, PGRMC1	319	5	19157	24.0213	1	0.313507	0.278791
GOTERM_BP_DIRECT	GO:2000491~positive regulation of hepatic stellate cell activation	2	0.626959	0.0802964	LEP, RPS6KA1	319	5	19157	24.0213	1	0.313507	0.278791
GOTERM_BP_DIRECT	GO:1905599~positive regulation of low-density lipoprotein receptor activity	2	0.626959	0.0802964	ANXA2, PPARG	319	5	19157	24.0213	1	0.313507	0.278791
GOTERM_BP_DIRECT	GO:0071280~cellular response to copper ion	3	0.940439	0.0831839	BACE1, APP, NFE2L2	319	29	19157	6.21241	1	0.323793	0.287938
GOTERM_BP_DIRECT	GO:0070372~regulation of ERK1 and ERK2 cascade	3	0.940439	0.0831839	IL1B, ERBB2, EGFR	319	29	19157	6.21241	1	0.323793	0.287938
GOTERM_BP_DIRECT	GO:2000045~regulation of G1/S transition of mitotic cell cycle	3	0.940439	0.0831839	CDKN1A, CCND1, E2F1	319	29	19157	6.21241	1	0.323793	0.287938
GOTERM_BP_DIRECT	GO:0001570~vasculogenesis	4	1.25392	0.0838966	CAV1, TNNI3, JUNB, VEGFA	319	62	19157	3.87441	1	0.325577	0.289524
GOTERM_BP_DIRECT	GO:0071902~positive regulation of protein serine/threonine kinase activity	4	1.25392	0.0838966	CD40LG, IFNG, RHOA, LTF	319	62	19157	3.87441	1	0.325577	0.289524
GOTERM_BP_DIRECT	GO:0045665~negative regulation of neuron differentiation	4	1.25392	0.0838966	MED1, APP, EIF4E, RHOA	319	62	19157	3.87441	1	0.325577	0.289524
GOTERM_BP_DIRECT	GO:0051491~positive regulation of filopodium assembly	3	0.940439	0.0881823	CDC42, FMR1, CCR7	319	30	19157	6.00533	1	0.339462	0.301872
GOTERM_BP_DIRECT	GO:0010800~positive regulation of peptidyl-threonine phosphorylation	3	0.940439	0.0881823	APP, GSK3A, MAPK1	319	30	19157	6.00533	1	0.339462	0.301872
GOTERM_BP_DIRECT	GO:0018149~peptide cross-linking	3	0.940439	0.0881823	COL3A1, ANXA1, TGM2	319	30	19157	6.00533	1	0.339462	0.301872
GOTERM_BP_DIRECT	GO:0021983~pituitary gland development	3	0.940439	0.0881823	CREB1, NKX2-1, GLI1	319	30	19157	6.00533	1	0.339462	0.301872
GOTERM_BP_DIRECT	GO:0043153~entrainment of circadian clock by photoperiod	3	0.940439	0.0881823	TP53, PML, PPP1CA	319	30	19157	6.00533	1	0.339462	0.301872
GOTERM_BP_DIRECT	GO:0031069~hair follicle morphogenesis	3	0.940439	0.0881823	BCL2, SNAI1, CTNNB1	319	30	19157	6.00533	1	0.339462	0.301872
GOTERM_BP_DIRECT	GO:0060612~adipose tissue development	3	0.940439	0.0881823	PIK3CA, CDK4, LEP	319	30	19157	6.00533	1	0.339462	0.301872
GOTERM_BP_DIRECT	GO:0032870~cellular response to hormone stimulus	3	0.940439	0.0881823	NCOA2, STAT3, FOS	319	30	19157	6.00533	1	0.339462	0.301872
GOTERM_BP_DIRECT	GO:0007399~nervous system development	11	3.44828	0.0898953	CHRM2, APP, GSK3A, FMR1, STAT3, PTEN, FOS, EPHB2, SDHA, FGF2, VEGFA	319	370	19157	1.78537	1	0.34571	0.307427
GOTERM_BP_DIRECT	GO:0032148~activation of protein kinase B activity	3	0.940439	0.0932675	INSR, IGF1, MTOR	319	31	19157	5.81161	1	0.350992	0.312125
GOTERM_BP_DIRECT	GO:0090314~positive regulation of protein targeting to membrane	3	0.940439	0.0932675	ERBB2, ITGB2, HRAS	319	31	19157	5.81161	1	0.350992	0.312125
GOTERM_BP_DIRECT	GO:0002218~activation of innate immune response	3	0.940439	0.0932675	HSP90AA1, TBK1, TLR4	319	31	19157	5.81161	1	0.350992	0.312125
GOTERM_BP_DIRECT	GO:0048668~collateral sprouting	2	0.626959	0.0955671	ABL1, HDAC6	319	6	19157	20.0178	1	0.350992	0.312125
GOTERM_BP_DIRECT	GO:0006105~succinate metabolic process	2	0.626959	0.0955671	SUCLG2, SDHA	319	6	19157	20.0178	1	0.350992	0.312125
GOTERM_BP_DIRECT	GO:1903169~regulation of calcium ion transmembrane transport	2	0.626959	0.0955671	PTPN22, PIK3CG	319	6	19157	20.0178	1	0.350992	0.312125
GOTERM_BP_DIRECT	GO:1903829~positive regulation of cellular protein localization	2	0.626959	0.0955671	PRKAA1, PRKAA2	319	6	19157	20.0178	1	0.350992	0.312125
GOTERM_BP_DIRECT	GO:0002686~negative regulation of leukocyte migration	2	0.626959	0.0955671	HMOX1, ADA	319	6	19157	20.0178	1	0.350992	0.312125
GOTERM_BP_DIRECT	GO:0007617~mating behavior	2	0.626959	0.0955671	APP, TH	319	6	19157	20.0178	1	0.350992	0.312125
GOTERM_BP_DIRECT	GO:0042092~type 2 immune response	2	0.626959	0.0955671	IL10, IL4	319	6	19157	20.0178	1	0.350992	0.312125
GOTERM_BP_DIRECT	GO:0045906~negative regulation of vasoconstriction	2	0.626959	0.0955671	LEP, MMP2	319	6	19157	20.0178	1	0.350992	0.312125
GOTERM_BP_DIRECT	GO:0070842~aggresome assembly	2	0.626959	0.0955671	VCP, HDAC6	319	6	19157	20.0178	1	0.350992	0.312125
GOTERM_BP_DIRECT	GO:0097187~dentinogenesis	2	0.626959	0.0955671	SERPINE1, HTRA1	319	6	19157	20.0178	1	0.350992	0.312125
GOTERM_BP_DIRECT	GO:0090344~negative regulation of cell aging	2	0.626959	0.0955671	PTEN, MIF	319	6	19157	20.0178	1	0.350992	0.312125
GOTERM_BP_DIRECT	GO:0002925~positive regulation of humoral immune response mediated by circulating immunoglobulin	2	0.626959	0.0955671	LTA, TNF	319	6	19157	20.0178	1	0.350992	0.312125
GOTERM_BP_DIRECT	GO:1904428~negative regulation of tubulin deacetylation	2	0.626959	0.0955671	PRKAA1, PRKAA2	319	6	19157	20.0178	1	0.350992	0.312125
GOTERM_BP_DIRECT	GO:0070257~positive regulation of mucus secretion	2	0.626959	0.0955671	CYBA, EGFR	319	6	19157	20.0178	1	0.350992	0.312125
GOTERM_BP_DIRECT	GO:1903347~negative regulation of bicellular tight junction assembly	2	0.626959	0.0955671	IKBKB, TNF	319	6	19157	20.0178	1	0.350992	0.312125
GOTERM_BP_DIRECT	GO:0072672~neutrophil extravasation	2	0.626959	0.0955671	PECAM1, PIK3CG	319	6	19157	20.0178	1	0.350992	0.312125
GOTERM_BP_DIRECT	GO:1901300~positive regulation of hydrogen peroxide-mediated programmed cell death	2	0.626959	0.0955671	ABL1, HDAC6	319	6	19157	20.0178	1	0.350992	0.312125
GOTERM_BP_DIRECT	GO:1990544~mitochondrial ATP transmembrane transport	2	0.626959	0.0955671	SLC25A5, SLC25A6	319	6	19157	20.0178	1	0.350992	0.312125
GOTERM_BP_DIRECT	GO:0033591~response to L-ascorbic acid	2	0.626959	0.0955671	IL1A, CAT	319	6	19157	20.0178	1	0.350992	0.312125
GOTERM_BP_DIRECT	GO:0010891~negative regulation of sequestering of triglyceride	2	0.626959	0.0955671	PPARG, PPARA	319	6	19157	20.0178	1	0.350992	0.312125
GOTERM_BP_DIRECT	GO:0046850~regulation of bone remodeling	2	0.626959	0.0955671	GJA1, LEP	319	6	19157	20.0178	1	0.350992	0.312125
GOTERM_BP_DIRECT	GO:0043619~regulation of transcription from RNA polymerase II promoter in response to oxidative stress	2	0.626959	0.0955671	HMOX1, HIF1A	319	6	19157	20.0178	1	0.350992	0.312125
GOTERM_BP_DIRECT	GO:1904798~positive regulation of core promoter binding	2	0.626959	0.0955671	IFNG, CTNNB1	319	6	19157	20.0178	1	0.350992	0.312125
GOTERM_BP_DIRECT	GO:0051712~positive regulation of killing of cells of other organism	2	0.626959	0.0955671	IFNG, NOS2	319	6	19157	20.0178	1	0.350992	0.312125
GOTERM_BP_DIRECT	GO:1905460~negative regulation of vascular associated smooth muscle cell apoptotic process	2	0.626959	0.0955671	DNMT1, IGF1	319	6	19157	20.0178	1	0.350992	0.312125
GOTERM_BP_DIRECT	GO:0043615~astrocyte cell migration	2	0.626959	0.0955671	CCL3, CCL2	319	6	19157	20.0178	1	0.350992	0.312125
GOTERM_BP_DIRECT	GO:0033033~negative regulation of myeloid cell apoptotic process	2	0.626959	0.0955671	BCL2, MIF	319	6	19157	20.0178	1	0.350992	0.312125
GOTERM_BP_DIRECT	GO:0090324~negative regulation of oxidative phosphorylation	2	0.626959	0.0955671	TNF, RHOA	319	6	19157	20.0178	1	0.350992	0.312125
GOTERM_BP_DIRECT	GO:0002719~negative regulation of cytokine production involved in immune response	2	0.626959	0.0955671	IL10, TNF	319	6	19157	20.0178	1	0.350992	0.312125
GOTERM_BP_DIRECT	GO:0006066~alcohol metabolic process	2	0.626959	0.0955671	ALDH2, DHRS4	319	6	19157	20.0178	1	0.350992	0.312125
GOTERM_BP_DIRECT	GO:0034775~glutathione transmembrane transport	2	0.626959	0.0955671	ABCC4, GJA1	319	6	19157	20.0178	1	0.350992	0.312125
GOTERM_BP_DIRECT	GO:1903038~negative regulation of leukocyte cell-cell adhesion	2	0.626959	0.0955671	AKT1, PPARA	319	6	19157	20.0178	1	0.350992	0.312125
GOTERM_BP_DIRECT	GO:0031340~positive regulation of vesicle fusion	2	0.626959	0.0955671	ANXA1, ANXA2	319	6	19157	20.0178	1	0.350992	0.312125
GOTERM_BP_DIRECT	GO:0070318~positive regulation of G0 to G1 transition	2	0.626959	0.0955671	MED1, RRM1	319	6	19157	20.0178	1	0.350992	0.312125
GOTERM_BP_DIRECT	GO:0010310~regulation of hydrogen peroxide metabolic process	2	0.626959	0.0955671	RAC2, RAC1	319	6	19157	20.0178	1	0.350992	0.312125
GOTERM_BP_DIRECT	GO:0002322~B cell proliferation involved in immune response	2	0.626959	0.0955671	ABL1, TLR4	319	6	19157	20.0178	1	0.350992	0.312125
GOTERM_BP_DIRECT	GO:0038027~apolipoprotein A-I-mediated signaling pathway	2	0.626959	0.0955671	ABCA1, RHOA	319	6	19157	20.0178	1	0.350992	0.312125
GOTERM_BP_DIRECT	GO:0045347~negative regulation of MHC class II biosynthetic process	2	0.626959	0.0955671	IL10, PF4	319	6	19157	20.0178	1	0.350992	0.312125
GOTERM_BP_DIRECT	GO:0046321~positive regulation of fatty acid oxidation	2	0.626959	0.0955671	PPARG, PPARA	319	6	19157	20.0178	1	0.350992	0.312125
GOTERM_BP_DIRECT	GO:0006924~activation-induced cell death of T cells	2	0.626959	0.0955671	FAS, AKT1	319	6	19157	20.0178	1	0.350992	0.312125
GOTERM_BP_DIRECT	GO:0010656~negative regulation of muscle cell apoptotic process	2	0.626959	0.0955671	HMOX1, IGF1R	319	6	19157	20.0178	1	0.350992	0.312125
GOTERM_BP_DIRECT	GO:0034440~lipid oxidation	2	0.626959	0.0955671	ALOX5, ALOX15	319	6	19157	20.0178	1	0.350992	0.312125
GOTERM_BP_DIRECT	GO:2000427~positive regulation of apoptotic cell clearance	2	0.626959	0.0955671	C3, CCL2	319	6	19157	20.0178	1	0.350992	0.312125
GOTERM_BP_DIRECT	GO:0003100~regulation of systemic arterial blood pressure by endothelin	2	0.626959	0.0955671	NOS3, RHOA	319	6	19157	20.0178	1	0.350992	0.312125
GOTERM_BP_DIRECT	GO:0060071~Wnt signaling pathway, planar cell polarity pathway	3	0.940439	0.0984355	CDC42, RAC1, RHOA	319	32	19157	5.63	1	0.360148	0.320267
GOTERM_BP_DIRECT	GO:0051930~regulation of sensory perception of pain	3	0.940439	0.0984355	IL1A, CCL3, ACP3	319	32	19157	5.63	1	0.360148	0.320267
GOTERM_BP_DIRECT	GO:0043552~positive regulation of phosphatidylinositol 3-kinase activity	3	0.940439	0.0984355	CDC42, CCR7, FGF2	319	32	19157	5.63	1	0.360148	0.320267
GOTERM_BP_DIRECT	GO:0048008~platelet-derived growth factor receptor signaling pathway	3	0.940439	0.0984355	PTEN, ABL1, PLAT	319	32	19157	5.63	1	0.360148	0.320267

## Sheet: common targets MF
Sheet 2: MF results of “intersected common targets of HSSD & influenza”.
Category	Term	Count	%	PValue	Genes	List Total	Pop Hits	Pop Total	Fold Enrichment	Bonferroni	Benjamini	FDR
GOTERM_MF_DIRECT	GO:0042802~identical protein binding	98	30.721	3.58461e-28	RB1, APP, FMR1, FGF2, TNF, ACTB, IGF1R, RASSF1, TBK1, PNP, RUVBL2, AKT1, EPHB2, TGM2, CSNK2A1, MIF, PADI4, HPRT1, RAF1, IL6ST, TP53, CALCA, VCP, HTRA1, GATA3, ACACA, HMOX1, FADD, APOE, JUN, INSR, CAV1, TYR, ESR1, NFKB1, NFKBIA, COL1A1, UCK2, COL1A2, TH, ALB, BCL2, MDM2, BCL2L2, BCL2L1, FGFR1, YWHAE, ALK, PTEN, TNFAIP3, HSPB1, PIK3CG, CASP9, IKBKB, CASP8, ACP3, HSP90AA1, ANXA1, FCER1G, ANXA2, PRMT…	319	1693	18765	3.40508	2.96806e-25	2.48055e-25	2.20193e-25
GOTERM_MF_DIRECT	GO:0019899~enzyme binding	49	15.3605	5.99166e-28	RB1, YWHAE, APP, PTEN, SUMO1, CCND1, AKT1, RAC1, PRMT1, BACE1, POR, CREB1, ADORA2A, SLPI, CAT, RARA, BIRC5, PPARG, RAF1, TP53, CFTR, PCNA, HDAC1, PTGS2, HIF1A, HDAC6, EGFR, RELA, HSPD1, MAPK8, NKX2-1, HMOX1, EIF4E, HSPA8, JUN, UBE2I, HSPA5, STAT1, CAV1, MAPK14, ESR1, NFKB1, NFKBIA, CD4, SNW1, TH, MDM2, CTNNB1, HSPA1A	319	382	18765	7.54554	4.96109e-25	2.48055e-25	2.20193e-25
GOTERM_MF_DIRECT	GO:0005515~protein binding	287	89.9687	1.24221e-22	RB1, APP, RPL3, SERPINE1, ARAF, RPL8, ELK1, ACTB, ICAM1, RPS6KA3, GJA1, RASSF1, PNP, TBK1, MYC, RPS6KA1, AKT1, EPHB2, JUNB, MED1, CSNK2A1, RPL23, MIF, RNASE1, PRKAB1, POR, SLPI, MIP, SUCLG2, PADI4, HPRT1, TP53, CFTR, PTGES, ABCB1, GATA3, HIF1A, C3, SERPINH1, NKX2-1, HMOX1, FADD, APOE, ELANE, ABCA1, EGR1, JUN, INSR, IGF1, TYR, COL1A1, PARP10, COL1A2, SNW1, TH, SNAI1, ADA, BAP1, CDKN1A, SETD7, GLI1…	319	12517	18765	1.34878	1.02855e-19	3.42851e-20	3.04342e-20
GOTERM_MF_DIRECT	GO:0044877~macromolecular complex binding	36	11.2853	4.06429e-15	YWHAE, CDKN1A, CALCA, VCP, PRKAA1, PCNA, HDAC1, ITGB2, RELA, HSPD1, CASP8, CCND1, MYC, CASP3, BAK1, FADD, APOE, RAC1, EPHB2, HRAS, MED1, JUN, CHUK, CAV1, INSR, FOS, MTOR, GRIN1, ADORA2A, CDK4, RARB, SUCLG2, RAF1, PPARA, RAN, BCL2L2	319	412	18765	5.14	3.40128e-12	8.41307e-13	7.46813e-13
GOTERM_MF_DIRECT	GO:0031625~ubiquitin protein ligase binding	31	9.71787	7.90094e-15	RB1, YWHAE, GSK3B, CDKN1A, VCP, ABCB1, RPL11, PTPN22, HIF1A, RELA, HDAC6, EGFR, HSPD1, CASP8, SUMO1, BAG1, JAK1, HSPA8, JUN, HSP90AA1, HSPA5, RPL23, TNFRSF1B, PML, DNAJA1, NFKBIA, BCL2, MDM2, SLC25A5, TP53, HSPA1A	319	304	18765	5.99855	6.52678e-12	1.3084e-12	1.16144e-12
GOTERM_MF_DIRECT	GO:0002020~protease binding	19	5.95611	2.88784e-13	GSK3B, ANXA2, SERPINE1, TNFAIP3, FURIN, MIF, F3, TNF, COL1A1, COL3A1, COL1A2, CASP3, TIMP2, BCL2, FADD, TIMP1, LDLR, TP53, ELANE	319	108	18765	10.3487	2.39101e-10	3.98521e-11	3.5376e-11
GOTERM_MF_DIRECT	GO:0008134~transcription factor binding	24	7.52351	1.01785e-12	RB1, MED1, JUN, UBE2I, HDAC1, STAT3, GATA3, AHR, FOS, HIF1A, ESR1, HDAC6, NFKBIA, SUMO1, CCND1, MYC, E2F1, RARA, CTNNB1, PPARG, PPARA, JUNB, TP53, PPARGC1B	319	207	18765	6.82023	8.42782e-10	1.20397e-10	1.06874e-10
GOTERM_MF_DIRECT	GO:0001223~transcription coactivator binding	13	4.07524	5.92306e-12	MED1, STAT1, RPL23, RORA, GATA3, AHR, HIF1A, ESR1, RELA, NFKB1, CREB1, RARA, PPARA	319	44	18765	17.38	4.90428e-09	6.13037e-10	5.44182e-10
GOTERM_MF_DIRECT	GO:0042803~protein homodimerization activity	41	12.8527	2.10047e-11	APP, CEBPB, FMR1, PON1, ODC1, HSPB1, AHR, PTGS2, RELA, IKBKB, PGRMC1, RUVBL2, AKT1, HMOX1, BAK1, APOE, ACP3, XDH, RAG1, MCL1, HSP90AA1, NOS2, CHUK, STAT1, EPHX2, STAT3, TYR, PML, VEGFA, CD4, IRF3, GLB1, CAT, BCL2, PECAM1, BAX, BIRC5, TKT, BCL2L2, FGFR1, BCL2L1	319	705	18765	3.421	1.73918e-08	1.93243e-09	1.71538e-09
GOTERM_MF_DIRECT	GO:0004712~protein serine/threonine/tyrosine kinase activity	31	9.71787	6.00056e-11	ALK, GSK3B, GSK3A, PRKAA1, PRKAA2, ARAF, EGFR, PIK3CG, AURKB, IGF1R, IKBKB, MAPK9, RPS6KA3, MAPK8, TBK1, ERBB2, RPS6KA1, ABL1, AKT1, EPHB2, JAK3, JAK1, MAP4K4, CSNK2A1, INSR, MTOR, HCK, PIK3CA, CDK4, RAF1, FGFR1	319	430	18765	4.24083	4.96847e-08	4.96847e-09	4.41041e-09
GOTERM_MF_DIRECT	GO:0019901~protein kinase binding	33	10.3448	1.17092e-10	GSK3B, CDKN1A, ITGB2, PTEN, HSPB1, NR3C1, HIF1A, RELA, EGFR, ACTB, CASP9, IKBKB, CDC42, RPS6KA3, SOCS1, CCND1, E2F1, RAC2, AKT1, TNNI3, RAC1, BAD, CAV1, STAT3, ESR1, PRKAB1, RHOA, MTOR, EEF1A1, CD4, CTNNB1, TP53, BCL2L1	319	499	18765	3.89019	9.69521e-08	8.81383e-09	7.82387e-09
GOTERM_MF_DIRECT	GO:0019903~protein phosphatase binding	15	4.70219	4.64962e-10	YWHAE, VCP, BAD, STAT3, MAPK14, EGFR, HSP90B1, MAPK8, TBK1, ERBB2, CTNNB1, PPARG, JAK3, TP53, JAK1	319	92	18765	9.59094	3.84988e-07	3.20824e-08	2.84789e-08
GOTERM_MF_DIRECT	GO:0004672~protein kinase activity	27	8.46395	1.62686e-09	GSK3B, GSK3A, PRKAA1, PRKAA2, ARAF, EGFR, PIK3CG, IKBKB, MAPK9, RPS6KA3, TBK1, CCND1, ERBB2, RPS6KA1, CCL3, ABL1, CCL2, AKT1, MAP4K4, CSNK2A1, CHUK, MAPK14, PRKAB1, MTOR, CDK4, AVP, RAF1	319	378	18765	4.20175	1.34704e-06	1.03619e-07	9.19802e-08
GOTERM_MF_DIRECT	GO:0005524~ATP binding	60	18.8088	2.24433e-09	ALK, GSK3B, GSK3A, ARAF, PIK3CG, ACTB, IGF1R, IKBKB, RPS6KA3, TBK1, RUVBL2, RPS6KA1, AKT1, EPHB2, JAK3, JAK1, TGM2, ABCC4, HSP90AA1, CSNK2A1, CHUK, HCK, PIK3CA, LANCL2, SUCLG2, TOP1, RAF1, CFTR, PRKAA1, VCP, PRKAA2, ABCB1, ACACA, EGFR, AURKB, HSPD1, HSP90B1, MAPK9, MAPK8, ERBB2, ABL1, MAPK1, MAPK3, MAP4K4, ABCA1, HSPA8, RRM1, UBE2I, HSPA5, INSR, MAPK14, MTOR, DNAJA1, UCK2, P2RX3, P2RX2, CDK4, UBA…	319	1540	18765	2.29186	1.8583e-06	1.32736e-07	1.17827e-07
GOTERM_MF_DIRECT	GO:0097718~disordered domain specific binding	10	3.1348	8.44063e-09	RB1, RRM1, HSP90AA1, GJA1, MDM2, CTNNB1, GAPDH, TP53, BCL2L2, HSPA1A	319	37	18765	15.8985	6.98882e-06	4.65923e-07	4.13591e-07
GOTERM_MF_DIRECT	GO:0003700~transcription factor activity, sequence-specific DNA binding	31	9.71787	2.209e-08	CEBPB, NR1I2, RORA, GATA3, AHR, NR3C1, ELK1, HIF1A, RELA, MYC, E2F1, NKX2-1, EGR1, JUN, STAT1, STAT3, FOS, ESR1, SREBF2, NFKB1, NFKB2, CREB1, IRF3, IRF1, ZNF219, SNAI1, RARA, PPARG, PPARA, TP53, NFE2L2	319	553	18765	3.29757	1.82904e-05	1.07889e-06	9.5771e-07
GOTERM_MF_DIRECT	GO:0061629~RNA polymerase II sequence-specific DNA binding transcription factor binding	18	5.64263	2.29007e-08	RB1, GSK3B, JUN, HDAC1, STAT3, HSPB1, GATA3, AHR, FOS, ELK1, HIF1A, CREB1, NKX2-1, CTNNB1, PPARG, PPARA, TP53, NFE2L2	319	188	18765	5.63213	1.89616e-05	1.07889e-06	9.5771e-07
GOTERM_MF_DIRECT	GO:0019904~protein domain specific binding	21	6.58307	2.35657e-08	YWHAE, NCOA2, VCP, HSPA5, INSR, HIF1A, RHOA, MTOR, IRF3, TH, IL1B, MDM2, ABL1, RARA, TNNI3, VIM, TOP1, PPARA, RAN, NFE2L2, TGM2	319	262	18765	4.71494	1.95122e-05	1.07889e-06	9.5771e-07
GOTERM_MF_DIRECT	GO:0097110~scaffold protein binding	12	3.76176	2.47571e-08	YWHAE, IKBKB, CD163, HSP90AA1, GJA1, CASP8, CHUK, NOS3, VIM, IL6ST, TREM1, MAPK3	319	70	18765	10.0842	2.04987e-05	1.07889e-06	9.5771e-07
GOTERM_MF_DIRECT	GO:0051087~chaperone binding	14	4.38871	4.52205e-08	HSPA8, APP, HSPA5, AHSA1, HSPD1, SOD1, DNAJA1, ALB, BAG1, BAX, BIRC5, BAK1, TP53, CFTR	319	110	18765	7.48675	3.74419e-05	1.87213e-06	1.66185e-06
GOTERM_MF_DIRECT	GO:0004674~protein serine/threonine kinase activity	25	7.83699	6.2808e-08	GSK3B, GSK3A, PRKAA1, PRKAA2, ARAF, PIK3CG, AURKB, IKBKB, MAPK9, RPS6KA3, MAPK8, TBK1, RPS6KA1, AKT1, MAPK1, MAPK3, MAP4K4, CSNK2A1, CHUK, MAPK14, MTOR, PIK3CA, CDK4, TOP1, RAF1	319	391	18765	3.76115	5.20037e-05	2.47643e-06	2.19828e-06
GOTERM_MF_DIRECT	GO:0000976~transcription regulatory region sequence-specific DNA binding	19	5.95611	1.21605e-07	EGR1, JUN, CEBPB, STAT3, GATA3, AHR, FOS, GLI1, ELK1, TNF, SREBF2, RELA, NFKB1, IRF3, IRF1, NKX2-1, PPARG, TP53, NFE2L2	319	236	18765	4.73587	0.000100684	4.57676e-06	4.0627e-06
GOTERM_MF_DIRECT	GO:0005125~cytokine activity	17	5.32915	1.60459e-07	IL10, IL13, FASLG, MIF, FGF2, TNF, IL2, VEGFA, IL4, IL1A, IL6, CD40LG, IFNG, IL1B, SPP1, LTA, TIMP1	319	190	18765	5.26324	0.000132851	5.77651e-06	5.1277e-06
GOTERM_MF_DIRECT	GO:0004879~RNA polymerase II transcription factor activity, ligand-activated sequence-specific DNA binding	10	3.1348	2.8018e-07	STAT3, NR1I2, RARA, RARB, PPARG, RORA, AHR, PPARA, NR3C1, ESR1	319	54	18765	10.8934	0.000231963	9.66623e-06	8.58053e-06
GOTERM_MF_DIRECT	GO:0046982~protein heterodimerization activity	23	7.21003	3.37525e-07	YWHAE, APP, CEBPB, CHUK, CAV1, FMR1, CYBB, CYBA, AHR, HIF1A, PML, IKBKB, ERBB2, BCL2, BAX, BIRC5, BAK1, TP53, TLR4, RAN, BCL2L2, MCL1, BCL2L1	319	367	18765	3.68655	0.000279432	1.09679e-05	9.73599e-06
GOTERM_MF_DIRECT	GO:0005102~receptor binding	24	7.52351	3.44402e-07	ABCA1, APP, GSK3A, CALCA, ANXA1, PLA2G1B, CAV1, STAT3, SERPINE1, FASLG, PLAT, C3, NPPB, CXCL10, HCK, GJA1, LTA, RARA, CCL2, AVP, APOE, EPHB2, TLR4, HSPA1A	319	398	18765	3.5472	0.000285125	1.09679e-05	9.73599e-06
GOTERM_MF_DIRECT	GO:0003682~chromatin binding	26	8.15047	4.10345e-07	APP, CEBPB, DNMT1, PRKAA1, PCNA, PRKAA2, FMR1, SETD7, GLI1, MPO, ELK1, RELA, EGFR, NCOA2, MED1, JUN, FOS, ESR1, NFKB1, RARA, CTNNB1, PPARG, TOP1, TP53, RAN, BAP1	319	465	18765	3.28911	0.000339708	1.25839e-05	1.11705e-05
GOTERM_MF_DIRECT	GO:0008233~peptidase activity	12	3.76176	1.38907e-06	BACE1, CASP9, APP, CASP7, CASP8, CASP3, MMP3, FURIN, MMP9, ELANE, BAP1, TGM2	319	103	18765	6.85333	0.00114949	4.10767e-05	3.6463e-05
GOTERM_MF_DIRECT	GO:0016301~kinase activity	17	5.32915	1.65534e-06	ALK, GSK3B, CDKN1A, PRKAA2, CSNK2A1, PRKAB1, EGFR, MTOR, PIK3CG, MAPK9, RPS6KA3, PIK3CA, CDK4, ERBB2, CCL3, ABL1, AKT1	319	226	18765	4.42485	0.00136968	4.63971e-05	4.11858e-05
GOTERM_MF_DIRECT	GO:0001221~transcription cofactor binding	8	2.50784	1.68105e-06	UBE2I, MYC, CTNNB1, PPARG, RORA, FOS, ESR1, NFE2L2	319	35	18765	13.4456	0.00139095	4.63971e-05	4.11858e-05
GOTERM_MF_DIRECT	GO:0042826~histone deacetylase binding	13	4.07524	2.20509e-06	YWHAE, HSP90AA1, CEBPB, HDAC1, HIF1A, RELA, HDAC6, MAPK8, CCND1, RARA, RAC1, TP53, HSPA1A	319	130	18765	5.88245	0.00182415	5.88973e-05	5.2282e-05
GOTERM_MF_DIRECT	GO:0050661~NADP binding	8	2.50784	6.09231e-06	DHFR, POR, SPR, NOS2, NOS3, CAT, HMGCR, GAPDH	319	42	18765	11.2047	0.00503175	0.000157639	0.000139933
GOTERM_MF_DIRECT	GO:0020037~heme binding	13	4.07524	9.75965e-06	NOS2, NOS3, CYBB, CYBA, HBA1, PTGS2, MPO, PTGS1, PGRMC1, CAT, HMOX1, CYCS, IDO1	319	150	18765	5.09812	0.00804846	0.000244878	0.000217374
GOTERM_MF_DIRECT	GO:0003677~DNA binding	44	13.7931	1.34969e-05	APP, CEBPB, DNMT1, PCNA, TNFAIP3, RORA, GATA3, AHR, NR3C1, GLI1, RELA, MYC, E2F1, ABL1, NKX2-1, MAPK1, JUNB, RAG1, RUNX1T1, MED1, EGR1, JUN, STAT1, STAT3, FOS, ESR1, HOPX, NFKB1, PML, NFKB2, CREB1, IRF3, SLPI, IRF1, LEP, ALB, ZNF219, RARB, PPARG, TOP1, PPARA, TP53, LTF, NFE2L2	319	1281	18765	2.02051	0.0111133	0.000328688	0.00029177
GOTERM_MF_DIRECT	GO:0005164~tumor necrosis factor receptor binding	7	2.19436	1.412e-05	CASP8, CD40LG, STAT1, LTA, FASLG, FADD, TNF	319	32	18765	12.8678	0.0116234	0.00033404	0.000296521
GOTERM_MF_DIRECT	GO:0000979~RNA polymerase II core promoter sequence-specific DNA binding	6	1.88088	1.70361e-05	CEBPB, STAT1, HDAC1, RUVBL2, FOS, RELA	319	20	18765	17.6473	0.014007	0.000387922	0.000344351
GOTERM_MF_DIRECT	GO:0070888~E-box binding	8	2.50784	1.75257e-05	HDAC1, MYC, SNAI1, PPARG, GATA3, AHR, HIF1A, SREBF2	319	49	18765	9.60399	0.0144066	0.000387922	0.000344351
GOTERM_MF_DIRECT	GO:0004713~protein tyrosine kinase activity	11	3.44828	1.78032e-05	ALK, HCK, INSR, ERBB2, ABL1, EPHB2, JAK3, EGFR, JAK1, FGFR1, IGF1R	319	110	18765	5.88245	0.014633	0.000387922	0.000344351
GOTERM_MF_DIRECT	GO:0001228~transcriptional activator activity, RNA polymerase II transcription regulatory region sequence-specific binding	23	7.21003	1.91061e-05	EGR1, JUN, CEBPB, STAT3, NR1I2, GATA3, FOS, GLI1, NR3C1, ELK1, HIF1A, ESR1, RELA, NFKB1, NFKB2, CREB1, IRF3, MYC, IRF1, PPARA, JUNB, TP53, NFE2L2	319	471	18765	2.87253	0.0156955	0.000405637	0.000360077
GOTERM_MF_DIRECT	GO:0008009~chemokine activity	8	2.50784	2.00856e-05	CCL24, CXCL10, CXCL11, CXCL8, CCL3, CCL2, CXCL2, PF4	319	50	18765	9.41191	0.0164935	0.000415771	0.000369072
GOTERM_MF_DIRECT	GO:0004714~transmembrane receptor protein tyrosine kinase activity	11	3.44828	2.83188e-05	ALK, HCK, INSR, ERBB2, ABL1, EPHB2, JAK3, EGFR, JAK1, FGFR1, IGF1R	319	116	18765	5.57818	0.0231755	0.000571902	0.000507666
GOTERM_MF_DIRECT	GO:0008201~heparin binding	13	4.07524	3.84345e-05	APP, CXCL8, PCSK6, MPO, FGF2, VEGFA, CXCL10, CXCL11, APOE, ELANE, PF4, FGFR1, LTF	319	172	18765	4.44603	0.0313233	0.000757708	0.000672603
GOTERM_MF_DIRECT	GO:0043565~sequence-specific DNA binding	18	5.64263	4.84703e-05	EGR1, NR1I2, RORA, GLI1, NR3C1, ELK1, HIF1A, ESR1, IRF3, MYC, E2F1, BCL2, RARA, RARB, PPARG, PPARA, RAG1, NFE2L2	319	328	18765	3.22817	0.0393397	0.000933336	0.000828505
GOTERM_MF_DIRECT	GO:0019900~kinase binding	10	3.1348	5.06888e-05	RB1, EEF1A1, CEBPB, SNAI1, FAS, TNFAIP3, CTNNB1, PTPN22, EGFR, AURKB	319	100	18765	5.88245	0.0411028	0.000953871	0.000846733
GOTERM_MF_DIRECT	GO:0035035~histone acetyltransferase binding	6	1.88088	5.44569e-05	EGR1, CEBPB, PCNA, CREB1, STAT1, TP53	319	25	18765	14.1179	0.04409	0.00100201	0.000889463
GOTERM_MF_DIRECT	GO:0000978~RNA polymerase II core promoter proximal region sequence-specific DNA binding	40	12.5392	7.79736e-05	APP, CEBPB, HDAC1, NR1I2, RORA, GATA3, NR3C1, GLI1, ELK1, HIF1A, RELA, HDAC6, MYC, RUVBL2, E2F1, NKX2-1, JUNB, NCOA2, MED1, EGR1, JUN, STAT1, STAT3, FOS, ESR1, SREBF2, NFKB1, NFKB2, CREB1, IRF3, IRF1, ZNF219, SNAI1, RARA, RARB, PPARG, TOP1, PPARA, TP53, NFE2L2	319	1205	18765	1.95268	0.0625245	0.00140353	0.00124588
GOTERM_MF_DIRECT	GO:0001540~beta-amyloid binding	9	2.82132	8.8812e-05	BACE1, PGRMC1, INSR, ITGB2, APOE, EPHB2, TLR4, LDLR, GRIN1	319	84	18765	6.30262	0.0709006	0.00154737	0.00137357
GOTERM_MF_DIRECT	GO:0051879~Hsp90 protein binding	7	2.19436	9.27192e-05	CSNK2A1, AHSA1, AHR, NR3C1, HDAC8, HIF1A, HDAC6	319	44	18765	9.35844	0.0739019	0.00154737	0.00137357
GOTERM_MF_DIRECT	GO:0051434~BH3 domain binding	4	1.25392	9.2839e-05	BCL2, BAX, BCL2L1, MCL1	319	6	18765	39.2163	0.0739937	0.00154737	0.00137357
GOTERM_MF_DIRECT	GO:0004707~MAP kinase activity	5	1.5674	9.53093e-05	MAPK9, MAPK8, MAPK1, MAPK14, MAPK3	319	15	18765	19.6082	0.075886	0.00154737	0.00137357
GOTERM_MF_DIRECT	GO:0045236~CXCR chemokine receptor binding	5	1.5674	9.53093e-05	CXCL10, CXCL11, CXCL8, CXCL2, PF4	319	15	18765	19.6082	0.075886	0.00154737	0.00137357
GOTERM_MF_DIRECT	GO:0005178~integrin binding	12	3.76176	9.71996e-05	APP, COL3A1, VCAM1, CD40LG, IL1B, ITGB2, TIMP2, SPP1, IGF1, FGF2, EGFR, ICAM1	319	161	18765	4.38443	0.0773314	0.00154772	0.00137388
GOTERM_MF_DIRECT	GO:0048156~tau protein binding	7	2.19436	0.000105474	GSK3B, GSK3A, HSP90AA1, PRKAA1, APOE, ACTB, HDAC6	319	45	18765	9.15047	0.0836321	0.00164779	0.00146271
GOTERM_MF_DIRECT	GO:0003735~structural constituent of ribosome	13	4.07524	0.000134971	RPL3, RPL23, RPL10L, RPL11, RPL13A, RPL23A, RPSA, RPL8, RPL7A, RPL37, RPL15, RPL26L1, RPL19	319	196	18765	3.90162	0.105744	0.00203465	0.00180612
GOTERM_MF_DIRECT	GO:0016922~ligand-dependent nuclear receptor binding	7	2.19436	0.000135152	NCOA2, MED1, SNW1, STAT1, NR1I2, CTNNB1, HIF1A	319	47	18765	8.76109	0.105878	0.00203465	0.00180612
GOTERM_MF_DIRECT	GO:0008270~zinc ion binding	31	9.71787	0.000170443	DNMT1, NR1I2, TNFAIP3, RORA, GATA3, NR3C1, HDAC6, RASSF1, CA1, TIMP2, TIMP1, RAG1, EGR1, MMP2, MMP3, MMP9, ESR1, PML, SOD1, CD4, MMP13, ALB, RARA, MDM2, BIRC5, RARB, PPARG, PPARA, TP53, S100A8, ADA	319	865	18765	2.10816	0.131631	0.00252013	0.00223707
GOTERM_MF_DIRECT	GO:0031730~CCR5 chemokine receptor binding	4	1.25392	0.000253462	STAT1, STAT3, CCL3, JAK1	319	8	18765	29.4122	0.189329	0.00368187	0.00326833
GOTERM_MF_DIRECT	GO:0042056~chemoattractant activity	6	1.88088	0.00033173	CXCL10, APP, CCL3, MIF, FGF2, VEGFA	319	36	18765	9.80408	0.240214	0.00473574	0.00420382
GOTERM_MF_DIRECT	GO:0030235~nitric-oxide synthase regulator activity	4	1.25392	0.000375426	HSP90AA1, AKT1, ESR1, EGFR	319	9	18765	26.1442	0.267221	0.00518087	0.00459896
GOTERM_MF_DIRECT	GO:0097200~cysteine-type endopeptidase activity involved in execution phase of apoptosis	4	1.25392	0.000375426	CASP9, CASP7, CASP8, CASP3	319	9	18765	26.1442	0.267221	0.00518087	0.00459896
GOTERM_MF_DIRECT	GO:0004252~serine-type endopeptidase activity	12	3.76176	0.000430501	PRSS1, MMP13, MMP2, MMP3, HTRA1, FURIN, PLAT, PCSK6, F3, MMP9, ELANE, LTF	319	191	18765	3.69578	0.299899	0.00584352	0.00518718
GOTERM_MF_DIRECT	GO:0097153~cysteine-type endopeptidase activity involved in apoptotic process	4	1.25392	0.000529602	CASP9, CASP7, CASP8, CASP3	319	10	18765	23.5298	0.355078	0.00707275	0.00627835
GOTERM_MF_DIRECT	GO:0004175~endopeptidase activity	8	2.50784	0.000642734	BACE1, MMP13, MMP2, MMP3, FURIN, PCSK6, MMP9, ELANE	319	86	18765	5.47204	0.412779	0.00844736	0.00749856
GOTERM_MF_DIRECT	GO:0044389~ubiquitin-like protein ligase binding	5	1.5674	0.000657823	VCP, CEBPB, JUN, SUMO1, STAT1	319	24	18765	12.2551	0.420075	0.00851058	0.00755468
GOTERM_MF_DIRECT	GO:0050750~low-density lipoprotein particle receptor binding	5	1.5674	0.00077275	DNAJA1, CRP, APP, APOE, HSP90B1	319	25	18765	11.7649	0.472752	0.00984364	0.00873801
GOTERM_MF_DIRECT	GO:1990841~promoter-specific chromatin binding	7	2.19436	0.000805741	EGR1, MED1, DNMT1, IRF3, STAT1, HDAC1, TP53	319	65	18765	6.33494	0.486971	0.0101084	0.00897302
GOTERM_MF_DIRECT	GO:0030331~estrogen receptor binding	6	1.88088	0.000949387	MED1, PCNA, CTNNB1, PPARG, ESR1, PPARGC1B	319	45	18765	7.84326	0.544548	0.0117327	0.0104149
GOTERM_MF_DIRECT	GO:0009055~electron carrier activity	7	2.19436	0.0011919	POR, ALDH2, CYBB, CYCS, CYBA, SDHA, IDO1	319	70	18765	5.88245	0.627486	0.0145131	0.012883
GOTERM_MF_DIRECT	GO:0016702~oxidoreductase activity, acting on single donors with incorporation of molecular oxygen, incorporation of two atoms of oxygen	4	1.25392	0.00121544	ALOX5, ALOX15, PTGS2, PTGS1	319	13	18765	18.0998	0.634685	0.0145853	0.0129471
GOTERM_MF_DIRECT	GO:0002039~p53 binding	7	2.19436	0.0012837	GSK3B, HDAC1, SETD7, MDM2, HIF1A, TP53, HSPD1	319	71	18765	5.79959	0.654783	0.0151843	0.0134788
GOTERM_MF_DIRECT	GO:0051082~unfolded protein binding	9	2.82132	0.00153478	DNAJA1, HSPA8, HSP90AA1, HSPA5, RUVBL2, SERPINH1, HSP90B1, HSPD1, HSPA1A	319	128	18765	4.13609	0.719665	0.0178985	0.0158882
GOTERM_MF_DIRECT	GO:0003723~RNA binding	41	12.8527	0.00158851	YWHAE, VCP, DNMT1, RPL3, FMR1, RPL11, HSPB1, SLC3A2, NR3C1, RPL8, HSPD1, HSP90B1, RPL7A, RNASEH1, SUMO1, SERPINH1, RPL37, RPL15, JUNB, EIF4E, PPARGC1B, RPL19, HSPA8, JUN, HSP90AA1, UBE2I, ANXA2, PRMT1, RPL23, RPL13A, RPL23A, RPSA, TUFM, EEF1A1, SNW1, UBA1, TOP1, SLC25A5, RAN, RPL26L1, HSPA1A	319	1452	18765	1.66102	0.731883	0.0182679	0.016216
GOTERM_MF_DIRECT	GO:0034617~tetrahydrobiopterin binding	3	0.940439	0.00167943	NOS2, TH, NOS3	319	4	18765	44.1183	0.751358	0.0190489	0.0169094
GOTERM_MF_DIRECT	GO:0051059~NF-kappaB binding	5	1.5674	0.00224738	NFKBIA, GSK3B, HDAC1, ANXA4, RELA	319	33	18765	8.9128	0.844782	0.0246453	0.0218772
GOTERM_MF_DIRECT	GO:0005123~death receptor binding	4	1.25392	0.0022919	CASP8, CASP3, FASLG, FADD	319	16	18765	14.7061	0.850412	0.0246453	0.0218772
GOTERM_MF_DIRECT	GO:0005159~insulin-like growth factor receptor binding	4	1.25392	0.0022919	SOCS1, INSR, GNAS, IGF1	319	16	18765	14.7061	0.850412	0.0246453	0.0218772
GOTERM_MF_DIRECT	GO:0051393~alpha-actinin binding	4	1.25392	0.0022919	ADORA2A, RARA, PPARG, CACNA1C	319	16	18765	14.7061	0.850412	0.0246453	0.0218772
GOTERM_MF_DIRECT	GO:0035174~histone serine kinase activity	3	0.940439	0.00276772	PRKAA1, PRKAA2, AURKB	319	5	18765	35.2947	0.899223	0.0289843	0.0257288
GOTERM_MF_DIRECT	GO:0048248~CXCR3 chemokine receptor binding	3	0.940439	0.00276772	CXCL10, CXCL11, PF4	319	5	18765	35.2947	0.899223	0.0289843	0.0257288
GOTERM_MF_DIRECT	GO:0051721~protein phosphatase 2A binding	5	1.5674	0.00280041	STAT1, BCL2, AKT1, HMGCR, TP53	319	35	18765	8.40349	0.901922	0.0289843	0.0257288
GOTERM_MF_DIRECT	GO:0046983~protein dimerization activity	10	3.1348	0.0029389	IL10, NCOA2, APP, MYC, STAT3, E2F1, AHR, APOE, HIF1A, SREBF2	319	174	18765	3.38072	0.912576	0.0300421	0.0266678
GOTERM_MF_DIRECT	GO:0045296~cadherin binding	14	4.38871	0.0029955	YWHAE, HSPA8, HSPA5, STAT1, AHSA1, RPL23A, SLC3A2, EGFR, RPL7A, PKP2, CTNNB1, RPL15, RAN, HSPA1A	319	316	18765	2.60615	0.916591	0.0302472	0.0268499
GOTERM_MF_DIRECT	GO:1990837~sequence-specific double-stranded DNA binding	20	6.26959	0.00310269	EGR1, JUN, CEBPB, NR1I2, GATA3, AHR, FOS, NR3C1, ELK1, ESR1, SREBF2, NFKB2, CREB1, IRF3, E2F1, SNAI1, ABL1, RARA, RARB, JUNB	319	556	18765	2.11599	0.923695	0.0309522	0.0274757
GOTERM_MF_DIRECT	GO:0001046~core promoter sequence-specific DNA binding	4	1.25392	0.00325697	HDAC1, MYC, NR3C1, TP53	319	18	18765	13.0721	0.932873	0.0321044	0.0284985
GOTERM_MF_DIRECT	GO:0005525~GTP binding	16	5.01567	0.003399	INSR, RHOA, RAB11A, TUFM, CDC42, EEF1A1, LANCL2, RAC2, GNAS, SUCLG2, RAC1, HRAS, RAB5A, RAN, RAB7A, TGM2	319	397	18765	2.37076	0.940345	0.0331103	0.0293914
GOTERM_MF_DIRECT	GO:0051219~phosphoprotein binding	5	1.5674	0.00343999	RB1, YWHAE, TBK1, PLAT, MTOR	319	37	18765	7.94925	0.942342	0.0331199	0.0293999
GOTERM_MF_DIRECT	GO:0047485~protein N-terminus binding	8	2.50784	0.00363057	RASSF1, CSNK2A1, HDAC1, MDM2, TDRD7, TP53, RELA, HSPA1A	319	116	18765	4.05686	0.950786	0.034553	0.0306721
GOTERM_MF_DIRECT	GO:0008013~beta-catenin binding	7	2.19436	0.00382512	GSK3B, GJA1, RUVBL2, CTNNB1, RORA, ESR1, HDAC6	319	88	18765	4.67922	0.958134	0.0358604	0.0318326
GOTERM_MF_DIRECT	GO:0000977~RNA polymerase II regulatory region sequence-specific DNA binding	15	4.70219	0.00385456	RB1, EGR1, CEBPB, STAT1, NR1I2, RORA, GLI1, NR3C1, HIF1A, RELA, NFKB1, IRF1, NKX2-1, SNAI1, RARA	319	364	18765	2.42408	0.959146	0.0358604	0.0318326
GOTERM_MF_DIRECT	GO:0055131~C3HC4-type RING finger domain binding	3	0.940439	0.00410516	DNAJA1, HSPA8, HSPA1A	319	6	18765	29.4122	0.966829	0.0373524	0.033157
GOTERM_MF_DIRECT	GO:0019834~phospholipase A2 inhibitor activity	3	0.940439	0.00410516	ANXA1, ANXA2, SCGB1A1	319	6	18765	29.4122	0.966829	0.0373524	0.033157
GOTERM_MF_DIRECT	GO:0001227~transcriptional repressor activity, RNA polymerase II transcription regulatory region sequence-specific binding	14	4.38871	0.00433248	JUN, CEBPB, GATA3, NR3C1, SREBF2, RELA, NFKB1, IRF3, MYC, ZNF219, SNAI1, PPARG, PPARA, TP53	319	330	18765	2.49558	0.972542	0.0389923	0.0346127
GOTERM_MF_DIRECT	GO:0005126~cytokine receptor binding	4	1.25392	0.00511311	IL13, MIF, JAK3, JAK1	319	21	18765	11.2047	0.985657	0.0455231	0.04041
GOTERM_MF_DIRECT	GO:0031072~heat shock protein binding	6	1.88088	0.00554885	HSPA8, HSPA5, ITGB2, BAG1, BAK1, HSPA1A	319	67	18765	5.26786	0.990021	0.0483626	0.0429306
GOTERM_MF_DIRECT	GO:0050660~flavin adenine dinucleotide binding	6	1.88088	0.00554885	POR, NOS2, NOS3, CYBB, SDHA, XDH	319	67	18765	5.26786	0.990021	0.0483626	0.0429306
GOTERM_MF_DIRECT	GO:0043027~cysteine-type endopeptidase inhibitor activity involved in apoptotic process	4	1.25392	0.005847	RPS6KA3, RPS6KA1, BIRC5, AVP	319	22	18765	10.6954	0.992215	0.0504304	0.0447661
GOTERM_MF_DIRECT	GO:0044183~protein binding involved in protein folding	5	1.5674	0.00593794	HSPA8, HSP90AA1, HSPA5, HSPB1, HSPA1A	319	43	18765	6.84005	0.992783	0.0506867	0.0449936
GOTERM_MF_DIRECT	GO:0003714~transcription corepressor activity	10	3.1348	0.00637238	RB1, PARP10, MED1, SNW1, CCND1, HDAC1, RUVBL2, ELANE, HSPA1A, RUNX1T1	319	196	18765	3.00125	0.994974	0.0538401	0.0477929
GOTERM_MF_DIRECT	GO:1990782~protein tyrosine kinase binding	5	1.5674	0.00698244	HSP90AA1, CD4, GJA1, PTEN, PTPN22	319	45	18765	6.53605	0.996978	0.0578146	0.0513209
GOTERM_MF_DIRECT	GO:0001222~transcription corepressor binding	5	1.5674	0.00698244	STAT1, HDAC1, RORA, ESR1, HDAC6	319	45	18765	6.53605	0.996978	0.0578146	0.0513209
GOTERM_MF_DIRECT	GO:0001618~virus receptor activity	6	1.88088	0.00938942	CD4, RPSA, LDLR, EGFR, HSPA1A, ICAM1	319	76	18765	4.64404	0.999595	0.0765818	0.0679802
GOTERM_MF_DIRECT	GO:0034618~arginine binding	3	0.940439	0.00952647	NOS2, NOS3, PADI4	319	9	18765	19.6082	0.999639	0.0765818	0.0679802
GOTERM_MF_DIRECT	GO:1990948~ubiquitin ligase inhibitor activity	3	0.940439	0.00952647	RPL23, RPL11, RPL37	319	9	18765	19.6082	0.999639	0.0765818	0.0679802
GOTERM_MF_DIRECT	GO:0019003~GDP binding	6	1.88088	0.00990584	SUCLG2, HRAS, RAB5A, RHOA, RAN, RAB7A	319	77	18765	4.58372	0.999737	0.0788657	0.0700076
GOTERM_MF_DIRECT	GO:0023026~MHC class II protein complex binding	4	1.25392	0.0104353	YWHAE, HSPA8, HSP90AA1, CD4	319	27	18765	8.71473	0.999831	0.0822901	0.0730474
GOTERM_MF_DIRECT	GO:0046332~SMAD binding	5	1.5674	0.0108227	COL3A1, SNW1, COL1A2, CTNNB1, PML	319	51	18765	5.7671	0.999878	0.0845398	0.0750444
GOTERM_MF_DIRECT	GO:0005031~tumor necrosis factor-activated receptor activity	3	0.940439	0.0117757	FAS, TNFRSF1B, TNFRSF1A	319	10	18765	17.6473	0.999945	0.0886388	0.078683
GOTERM_MF_DIRECT	GO:0001094~TFIID-class transcription factor binding	3	0.940439	0.0117757	RUVBL2, AHR, TP53	319	10	18765	17.6473	0.999945	0.0886388	0.078683
GOTERM_MF_DIRECT	GO:0097199~cysteine-type endopeptidase activity involved in apoptotic signaling pathway	3	0.940439	0.0117757	CASP9, CASP8, CASP3	319	10	18765	17.6473	0.999945	0.0886388	0.078683
GOTERM_MF_DIRECT	GO:0004859~phospholipase inhibitor activity	3	0.940439	0.0117757	ANXA1, ANXA2, ANXA4	319	10	18765	17.6473	0.999945	0.0886388	0.078683
GOTERM_MF_DIRECT	GO:0051787~misfolded protein binding	4	1.25392	0.0127166	HSPA8, HSPA5, HDAC6, HSPA1A	319	29	18765	8.11372	0.999975	0.0948587	0.0842043
GOTERM_MF_DIRECT	GO:0005496~steroid binding	4	1.25392	0.0139555	HSD11B2, PGRMC1, NR3C1, ESR1	319	30	18765	7.84326	0.999991	0.102476	0.0909656
GOTERM_MF_DIRECT	GO:0008097~5S rRNA binding	3	0.940439	0.0142327	RPL3, RPL11, MDM2	319	11	18765	16.043	0.999993	0.102476	0.0909656
GOTERM_MF_DIRECT	GO:0008144~drug binding	3	0.940439	0.0142327	DHFR, NR1I2, PPARA	319	11	18765	16.043	0.999993	0.102476	0.0909656
GOTERM_MF_DIRECT	GO:0048407~platelet-derived growth factor binding	3	0.940439	0.0142327	COL1A1, COL3A1, COL1A2	319	11	18765	16.043	0.999993	0.102476	0.0909656
GOTERM_MF_DIRECT	GO:0004888~transmembrane signaling receptor activity	9	2.82132	0.0150659	THBD, CD4, ERBB2, PECAM1, FAS, TLR7, TLR4, EGFR, ICAM1	319	188	18765	2.81606	0.999997	0.107539	0.0954606
GOTERM_MF_DIRECT	GO:0003924~GTPase activity	13	4.07524	0.0161104	RHOA, RAB11A, TUFM, CDC42, EEF1A1, RAC2, GNAS, RAC1, HRAS, RAB5A, RAN, RAB7A, TGM2	319	348	18765	2.19747	0.999999	0.114012	0.101206
GOTERM_MF_DIRECT	GO:0030374~ligand-dependent nuclear receptor transcription coactivator activity	5	1.5674	0.0167649	NCOA2, MED1, ELK1, FGF2, PPARGC1B	319	58	18765	5.07107	0.999999	0.115577	0.102596
GOTERM_MF_DIRECT	GO:0032041~NAD-dependent histone deacetylase activity (H3-K14 specific)	3	0.940439	0.0168899	HDAC1, HDAC8, HDAC6	319	12	18765	14.7061	0.999999	0.115577	0.102596
GOTERM_MF_DIRECT	GO:0043560~insulin receptor substrate binding	3	0.940439	0.0168899	PIK3CA, INSR, IGF1R	319	12	18765	14.7061	0.999999	0.115577	0.102596
GOTERM_MF_DIRECT	GO:0097371~MDM2/MDM4 family protein binding	3	0.940439	0.0168899	RPL37, PPARA, TP53	319	12	18765	14.7061	0.999999	0.115577	0.102596
GOTERM_MF_DIRECT	GO:0000981~RNA polymerase II transcription factor activity, sequence-specific DNA binding	33	10.3448	0.0176045	CEBPB, NR1I2, RORA, GATA3, AHR, NR3C1, GLI1, ELK1, HIF1A, RELA, MYC, E2F1, NKX2-1, JUNB, EGR1, JUN, STAT1, STAT3, FOS, ESR1, SREBF2, NFKB1, NFKB2, CREB1, IRF3, IRF1, ZNF219, RARA, RARB, PPARG, PPARA, TP53, NFE2L2	319	1279	18765	1.51775	1	0.11948	0.10606
GOTERM_MF_DIRECT	GO:0005507~copper ion binding	5	1.5674	0.0177507	IL1A, ALB, TYR, TP53, SOD1	319	59	18765	4.98512	1	0.119493	0.106071
GOTERM_MF_DIRECT	GO:0051117~ATPase binding	6	1.88088	0.018475	ABCA1, RUVBL2, CAV1, RAC1, ESR1, EGFR	319	90	18765	3.92163	1	0.123366	0.109509
GOTERM_MF_DIRECT	GO:0015562~efflux transmembrane transporter activity	3	0.940439	0.0227752	ABCC4, GJA1, ABCB1	319	14	18765	12.6052	1	0.149756	0.132936
GOTERM_MF_DIRECT	GO:0004601~peroxidase activity	4	1.25392	0.022789	HBA1, PTGS2, MPO, PTGS1	319	36	18765	6.53605	1	0.149756	0.132936
GOTERM_MF_DIRECT	GO:0008083~growth factor activity	8	2.50784	0.0232651	IL10, IL4, IL6, TIMP1, IGF1, FGF2, IL2, VEGFA	319	166	18765	2.83491	1	0.151681	0.134644
GOTERM_MF_DIRECT	GO:0008022~protein C-terminus binding	9	2.82132	0.0245494	PRKAA1, PCNA, ERBB2, ABL1, TNFAIP3, CTNNB1, PPARG, HRAS, SREBF2	319	206	18765	2.57	1	0.157573	0.139875
GOTERM_MF_DIRECT	GO:0005516~calmodulin binding	9	2.82132	0.0245494	EEF1A1, NOS2, MIP, NOS3, FAS, AKT1, CACNA1C, EGFR, GRIN1	319	206	18765	2.57	1	0.157573	0.139875
GOTERM_MF_DIRECT	GO:0016709~oxidoreductase activity, acting on paired donors, with incorporation or reduction of molecular oxygen, NAD(P)H as one donor, and incorporation of one atom of oxygen	3	0.940439	0.0293742	POR, NOS2, NOS3	319	16	18765	11.0296	1	0.184634	0.163896
GOTERM_MF_DIRECT	GO:0001216~bacterial-type RNA polymerase transcriptional activator activity, sequence-specific DNA binding	3	0.940439	0.0293742	E2F1, HIF1A, TP53	319	16	18765	11.0296	1	0.184634	0.163896
GOTERM_MF_DIRECT	GO:0046872~metal ion binding	58	18.1818	0.0294345	CDKN1A, PRSS1, ITGB2, ARAF, GLI1, MPO, TIMP2, RPL37, TIMP1, JUNB, JAK1, RAG1, TGM2, CYBB, CYBA, HBA1, CAT, BIRC5, SUCLG2, PPARG, HPRT1, RAF1, TKT, TP53, IDO1, PRKAA1, PRKAA2, HDAC1, PON1, FURIN, CACNA1C, HDAC8, NT5C2, PTGS2, ACACA, AURKB, PTGS1, PGRMC1, HMOX1, TNNI3, BAK1, RUNX1T1, EGR1, NOS2, NOS3, ESR1, SOD1, PPP1CA, DNAJA1, COL1A1, COL3A1, COL1A2, ZNF219, ALB, SNAI1, GNAS, MDM2, CYCS	319	2633	18765	1.29579	1	0.184634	0.163896
GOTERM_MF_DIRECT	GO:0004867~serine-type endopeptidase inhibitor activity	6	1.88088	0.0308898	APP, ANXA2, SLPI, SERPINE1, SERPINH1, FURIN	319	103	18765	3.42667	1	0.1915	0.169991
GOTERM_MF_DIRECT	GO:0031490~chromatin DNA binding	5	1.5674	0.0309916	MED1, RUVBL2, STAT3, RARA, RELA	319	70	18765	4.20175	1	0.1915	0.169991
GOTERM_MF_DIRECT	GO:0001664~G-protein coupled receptor binding	5	1.5674	0.032419	DNAJA1, HSPA8, APP, GNAS, HSPA1A	319	71	18765	4.14257	1	0.198836	0.176503
GOTERM_MF_DIRECT	GO:0010181~FMN binding	3	0.940439	0.0329243	POR, NOS2, NOS3	319	17	18765	10.3808	1	0.200189	0.177704
GOTERM_MF_DIRECT	GO:0004666~prostaglandin-endoperoxide synthase activity	2	0.626959	0.0336066	PTGS2, PTGS1	319	2	18765	58.8245	1	0.200189	0.177704
GOTERM_MF_DIRECT	GO:0050405~[acetyl-CoA carboxylase] kinase activity	2	0.626959	0.0336066	PRKAA1, PRKAA2	319	2	18765	58.8245	1	0.200189	0.177704
GOTERM_MF_DIRECT	GO:0047322~[hydroxymethylglutaryl-CoA reductase (NADPH)] kinase activity	2	0.626959	0.0336066	PRKAA1, PRKAA2	319	2	18765	58.8245	1	0.200189	0.177704
GOTERM_MF_DIRECT	GO:0098641~cadherin binding involved in cell-cell adhesion	3	0.940439	0.0366328	ANXA1, ANXA2, PPP1CA	319	18	18765	9.80408	1	0.21512	0.190958
GOTERM_MF_DIRECT	GO:0004708~MAP kinase kinase activity	3	0.940439	0.0366328	MAPK1, MAPK14, MAPK3	319	18	18765	9.80408	1	0.21512	0.190958
GOTERM_MF_DIRECT	GO:0001784~phosphotyrosine binding	4	1.25392	0.0383177	HCK, ABL1, MAPK1, MAPK3	319	44	18765	5.34768	1	0.22343	0.198335
GOTERM_MF_DIRECT	GO:0034185~apolipoprotein binding	3	0.940439	0.0404931	ABCA1, APP, HSPD1	319	19	18765	9.28807	1	0.234464	0.208129
GOTERM_MF_DIRECT	GO:0016491~oxidoreductase activity	9	2.82132	0.0409415	POR, NOS2, GSTO1, NOS3, CYBB, TYR, SDHA, XDH, DHRS4	319	228	18765	2.32202	1	0.235414	0.208972
GOTERM_MF_DIRECT	GO:0000287~magnesium ion binding	9	2.82132	0.0418879	RPS6KA3, RNASEH1, EPHX2, RPS6KA1, ABL1, SUCLG2, HPRT1, TKT, RAN	319	229	18765	2.31188	1	0.239194	0.212328
GOTERM_MF_DIRECT	GO:0030544~Hsp70 protein binding	4	1.25392	0.0428589	DNAJA1, CREB1, BAX, HDAC8	319	46	18765	5.11517	1	0.239941	0.212991
GOTERM_MF_DIRECT	GO:0004715~non-membrane spanning protein tyrosine kinase activity	4	1.25392	0.0428589	HCK, ABL1, JAK3, JAK1	319	46	18765	5.11517	1	0.239941	0.212991
GOTERM_MF_DIRECT	GO:0016787~hydrolase activity	10	3.1348	0.042888	VCP, POR, ALOX5, EPHX2, SLC3A2, NT5C2, HDAC8, TNFRSF1B, CFTR, HDAC6	319	272	18765	2.16266	1	0.239941	0.212991
GOTERM_MF_DIRECT	GO:0004407~histone deacetylase activity	3	0.940439	0.0444993	HDAC1, HDAC8, HDAC6	319	20	18765	8.82367	1	0.247285	0.21951
GOTERM_MF_DIRECT	GO:0003690~double-stranded DNA binding	6	1.88088	0.0461222	STAT1, MYC, MAPK1, PPARG, TOP1, EGFR	319	115	18765	3.0691	1	0.254594	0.225999
GOTERM_MF_DIRECT	GO:0016209~antioxidant activity	3	0.940439	0.0486452	ALB, CAT, APOE	319	21	18765	8.40349	1	0.258674	0.22962
GOTERM_MF_DIRECT	GO:1990381~ubiquitin-specific protease binding	3	0.940439	0.0486452	VCP, SUMO1, PTEN	319	21	18765	8.40349	1	0.258674	0.22962
GOTERM_MF_DIRECT	GO:0005543~phospholipid binding	6	1.88088	0.0490268	SEC14L2, ANXA1, BAD, PON1, APOE, F3	319	117	18765	3.01664	1	0.258674	0.22962
GOTERM_MF_DIRECT	GO:0004517~nitric-oxide synthase activity	2	0.626959	0.0499853	NOS2, NOS3	319	3	18765	39.2163	1	0.258674	0.22962
GOTERM_MF_DIRECT	GO:0035033~histone deacetylase regulator activity	2	0.626959	0.0499853	MAPK8, TP53	319	3	18765	39.2163	1	0.258674	0.22962
GOTERM_MF_DIRECT	GO:0005009~insulin-activated receptor activity	2	0.626959	0.0499853	INSR, IGF1R	319	3	18765	39.2163	1	0.258674	0.22962
GOTERM_MF_DIRECT	GO:0008384~IkappaB kinase activity	2	0.626959	0.0499853	IKBKB, CHUK	319	3	18765	39.2163	1	0.258674	0.22962
GOTERM_MF_DIRECT	GO:0051022~Rho GDP-dissociation inhibitor binding	2	0.626959	0.0499853	RAC1, RHOA	319	3	18765	39.2163	1	0.258674	0.22962
GOTERM_MF_DIRECT	GO:0004705~JUN kinase activity	2	0.626959	0.0499853	MAPK9, MAPK8	319	3	18765	39.2163	1	0.258674	0.22962
GOTERM_MF_DIRECT	GO:0051425~PTB domain binding	2	0.626959	0.0499853	APP, INSR	319	3	18765	39.2163	1	0.258674	0.22962
GOTERM_MF_DIRECT	GO:0050321~tau-protein kinase activity	3	0.940439	0.052925	GSK3B, GSK3A, PRKAA1	319	22	18765	8.02152	1	0.270506	0.240123
GOTERM_MF_DIRECT	GO:0019789~SUMO transferase activity	3	0.940439	0.052925	UBE2I, MDM2, PML	319	22	18765	8.02152	1	0.270506	0.240123
GOTERM_MF_DIRECT	GO:0004709~MAP kinase kinase kinase activity	3	0.940439	0.0618638	ARAF, RAF1, EGFR	319	24	18765	7.35306	1	0.310444	0.275575
GOTERM_MF_DIRECT	GO:0070412~R-SMAD binding	3	0.940439	0.0618638	JUN, PPARG, FOS	319	24	18765	7.35306	1	0.310444	0.275575
GOTERM_MF_DIRECT	GO:0005158~insulin receptor binding	3	0.940439	0.0618638	APP, IGF1, IGF1R	319	24	18765	7.35306	1	0.310444	0.275575
GOTERM_MF_DIRECT	GO:0005544~calcium-dependent phospholipid binding	4	1.25392	0.0635402	ANXA1, ANXA2, ANXA4, ANXA13	319	54	18765	4.35737	1	0.316936	0.281338
GOTERM_MF_DIRECT	GO:0090722~receptor-receptor interaction	2	0.626959	0.0660872	FGF2, FGFR1	319	4	18765	29.4122	1	0.320001	0.284059
GOTERM_MF_DIRECT	GO:0051400~BH domain binding	2	0.626959	0.0660872	BAK1, BCL2L2	319	4	18765	29.4122	1	0.320001	0.284059
GOTERM_MF_DIRECT	GO:0052642~lysophosphatidic acid phosphatase activity	2	0.626959	0.0660872	EPHX2, ACP3	319	4	18765	29.4122	1	0.320001	0.284059
GOTERM_MF_DIRECT	GO:0035877~death effector domain binding	2	0.626959	0.0660872	CASP8, FADD	319	4	18765	29.4122	1	0.320001	0.284059
GOTERM_MF_DIRECT	GO:0004052~arachidonate 12-lipoxygenase activity	2	0.626959	0.0660872	ALOX5, ALOX15	319	4	18765	29.4122	1	0.320001	0.284059
GOTERM_MF_DIRECT	GO:0005080~protein kinase C binding	4	1.25392	0.0693125	PKP2, ABL1, HSPB1, AKT1	319	56	18765	4.20175	1	0.333667	0.29619
GOTERM_MF_DIRECT	GO:0048306~calcium-dependent protein binding	5	1.5674	0.0711612	ANXA1, ANXA2, ANXA4, TNNI3, S100A8	319	92	18765	3.19698	1	0.339155	0.301062
GOTERM_MF_DIRECT	GO:0015267~channel activity	3	0.940439	0.0712717	MIP, BCL2, BAX	319	26	18765	6.78744	1	0.339155	0.301062
GOTERM_MF_DIRECT	GO:0042626~ATPase activity, coupled to transmembrane movement of substances	4	1.25392	0.0722846	ABCA1, ABCC4, ABCB1, CFTR	319	57	18765	4.12803	1	0.342009	0.303595
GOTERM_MF_DIRECT	GO:0000987~core promoter proximal region sequence-specific DNA binding	4	1.25392	0.0753129	E2F1, GATA3, AHR, TP53	319	58	18765	4.05686	1	0.354173	0.314393
GOTERM_MF_DIRECT	GO:0017025~TBP-class protein binding	3	0.940439	0.0761386	RUVBL2, AHR, ESR1	319	27	18765	6.53605	1	0.354173	0.314393
GOTERM_MF_DIRECT	GO:0004364~glutathione transferase activity	3	0.940439	0.0761386	GSTO1, GSTA2, PTGES	319	27	18765	6.53605	1	0.354173	0.314393
GOTERM_MF_DIRECT	GO:0038191~neuropilin binding	2	0.626959	0.0819171	ABL1, VEGFA	319	5	18765	23.5298	1	0.358875	0.318566
GOTERM_MF_DIRECT	GO:0034186~apolipoprotein A-I binding	2	0.626959	0.0819171	ABCA1, HSPD1	319	5	18765	23.5298	1	0.358875	0.318566
GOTERM_MF_DIRECT	GO:0044388~small protein activating enzyme binding	2	0.626959	0.0819171	UBE2I, SUMO1	319	5	18765	23.5298	1	0.358875	0.318566
GOTERM_MF_DIRECT	GO:0005471~ATP:ADP antiporter activity	2	0.626959	0.0819171	SLC25A5, SLC25A6	319	5	18765	23.5298	1	0.358875	0.318566
GOTERM_MF_DIRECT	GO:0035004~phosphatidylinositol 3-kinase activity	2	0.626959	0.0819171	PIK3CA, PIK3CG	319	5	18765	23.5298	1	0.358875	0.318566
GOTERM_MF_DIRECT	GO:0010856~adenylate cyclase activator activity	2	0.626959	0.0819171	GNAS, RAF1	319	5	18765	23.5298	1	0.358875	0.318566
GOTERM_MF_DIRECT	GO:0043120~tumor necrosis factor binding	2	0.626959	0.0819171	TNFRSF1B, TNFRSF1A	319	5	18765	23.5298	1	0.358875	0.318566
GOTERM_MF_DIRECT	GO:0050897~cobalt ion binding	2	0.626959	0.0819171	BIRC5, PML	319	5	18765	23.5298	1	0.358875	0.318566
GOTERM_MF_DIRECT	GO:0034634~glutathione transmembrane transporter activity	2	0.626959	0.0819171	ABCC4, GJA1	319	5	18765	23.5298	1	0.358875	0.318566
GOTERM_MF_DIRECT	GO:0005134~interleukin-2 receptor binding	2	0.626959	0.0819171	GATA3, IL2	319	5	18765	23.5298	1	0.358875	0.318566
GOTERM_MF_DIRECT	GO:0043559~insulin binding	2	0.626959	0.0819171	INSR, IGF1R	319	5	18765	23.5298	1	0.358875	0.318566
GOTERM_MF_DIRECT	GO:0016791~phosphatase activity	4	1.25392	0.0847264	EPHX2, PTPN22, ACP3, PPP1CA	319	61	18765	3.85734	1	0.369229	0.327758
GOTERM_MF_DIRECT	GO:0005201~extracellular matrix structural constituent	6	1.88088	0.0858764	COL1A1, COL3A1, CD4, COL1A2, MATN1, MUC5AC	319	138	18765	2.55758	1	0.371623	0.329883
GOTERM_MF_DIRECT	GO:0048020~CCR chemokine receptor binding	3	0.940439	0.0861735	CCL24, CCL3, CCL2	319	29	18765	6.08529	1	0.371623	0.329883
GOTERM_MF_DIRECT	GO:0044325~ion channel binding	6	1.88088	0.0879158	YWHAE, CAV1, FMR1, PKP2, CTNNB1, BAK1	319	139	18765	2.53918	1	0.377172	0.334809
GOTERM_MF_DIRECT	GO:0046875~ephrin receptor binding	3	0.940439	0.0913319	APP, ABL1, PIK3CG	319	30	18765	5.88245	1	0.389808	0.346026
GOTERM_MF_DIRECT	GO:0005506~iron ion binding	6	1.88088	0.0920698	TH, ALOX5, ALOX15, HBA1, XDH, LTF	319	141	18765	2.50317	1	0.390129	0.34631
GOTERM_MF_DIRECT	GO:0038023~signaling receptor activity	8	2.50784	0.0923494	THBD, CD4, ITGB2, FAS, TREM1, TLR4, GRIN1, ICAM1	319	227	18765	2.07311	1	0.390129	0.34631
GOTERM_MF_DIRECT	GO:0004064~arylesterase activity	2	0.626959	0.0974795	CA1, PON1	319	6	18765	19.6082	1	0.395652	0.351213
GOTERM_MF_DIRECT	GO:0008422~beta-glucosidase activity	2	0.626959	0.0974795	KL, LCT	319	6	18765	19.6082	1	0.395652	0.351213
GOTERM_MF_DIRECT	GO:0051525~NFAT protein binding	2	0.626959	0.0974795	MAPK14, PPARA	319	6	18765	19.6082	1	0.395652	0.351213
GOTERM_MF_DIRECT	GO:0048406~nerve growth factor binding	2	0.626959	0.0974795	FURIN, PCSK6	319	6	18765	19.6082	1	0.395652	0.351213
GOTERM_MF_DIRECT	GO:0033612~receptor serine/threonine kinase binding	2	0.626959	0.0974795	MDM2, FADD	319	6	18765	19.6082	1	0.395652	0.351213
GOTERM_MF_DIRECT	GO:0048273~mitogen-activated protein kinase p38 binding	2	0.626959	0.0974795	PRMT1, MAPK14	319	6	18765	19.6082	1	0.395652	0.351213
GOTERM_MF_DIRECT	GO:0070180~large ribosomal subunit rRNA binding	2	0.626959	0.0974795	RPL23, RPL19	319	6	18765	19.6082	1	0.395652	0.351213
GOTERM_MF_DIRECT	GO:0050544~arachidonic acid binding	2	0.626959	0.0974795	PPARG, S100A8	319	6	18765	19.6082	1	0.395652	0.351213

## Sheet: common targets CC
Sheet 3: CC results of “intersected common targets of HSSD & influenza”.
Category	Term	Count	%	PValue	Genes	List Total	Pop Hits	Pop Total	Fold Enrichment	Bonferroni	Benjamini	FDR
GOTERM_CC_DIRECT	GO:0005829~cytosol	181	56.7398	7.52211e-30	RB1, APP, RPL3, FMR1, RPL10L, ARAF, AHR, NR3C1, HNMT, RPL8, ACTB, RPS6KA3, GJA1, TBK1, PNP, CCND1, RUVBL2, RPS6KA1, AKT1, RPL37, EPHB2, TGM2, CSNK2A1, RPL23, RPSA, MIF, PRKAB1, EEF1A1, POR, PADI4, HPRT1, RAF1, TP53, CFTR, S100A8, IDO1, CES1, VCP, ALOX15, HTRA1, HIF1A, ACACA, HSP90B1, SEC14L2, SOCS1, BAG1, ABL1, HMOX1, FADD, PPARGC1B, ELANE, MCL1, HSPA8, CD163, JUN, UBE2I, HSPA5, EPHX2, TYR, ESR1,…	319	5388	20163	2.12332	3.90398e-27	3.90398e-27	3.23451e-27
GOTERM_CC_DIRECT	GO:0032991~macromolecular complex	53	16.6144	3.43891e-21	ALK, APP, CDKN1A, RPL3, AHR, NR3C1, TNF, ACTB, NPPB, CASP9, CASP8, MYC, AKT1, NCOA2, HSP90AA1, ANXA1, ANXA2, RPL23, CAT, RARA, PECAM1, BIRC5, PADI4, TP53, CFTR, LTF, VCP, HDAC1, RPL11, PTGS2, HIF1A, HDAC6, EGFR, HSPD1, HSP90B1, C3, CDC42, ABL1, E2F1, MAPK1, MAPK3, HSPA5, STAT1, CAV1, ESR1, RAB11A, SOD1, ALB, BCL2, MDM2, CTNNB1, RAN, HSPA1A	319	691	20163	4.848	1.78479e-18	8.92396e-19	7.39365e-19
GOTERM_CC_DIRECT	GO:0070062~extracellular exosome	96	30.094	1.38444e-20	YWHAE, ALK, APP, RPL3, SERPINE1, ITGB2, TNFAIP3, HSPB1, PLAT, FASLG, HNMT, MPO, ACTB, ICAM1, CA1, PNP, SPR, ALDH2, RUVBL2, RAC2, TIMP1, ACP3, RAC1, TGM2, HSP90AA1, ANXA1, ANXA2, GSTO1, RPL23, ANXA4, ANXA13, AHSA1, RPSA, MIF, HBA1, RNASE1, MMP9, RHOA, MUC5AC, TUFM, EEF1A1, SLPI, CAT, PECAM1, HPRT1, TKT, IL6ST, GAPDH, S100A8, RAB7A, LTF, VCP, PCNA, ABCB1, PON1, RPL11, HTRA1, FURIN, SLC3A2, HSPD1, H…	319	2217	20163	2.73697	7.18527e-18	2.39509e-18	1.98437e-18
GOTERM_CC_DIRECT	GO:0005737~cytoplasm	162	50.7837	2.91387e-20	APP, RPL3, FMR1, PLAT, AHR, NR3C1, HNMT, RPL8, FGF2, ACTB, IGF1R, NPPB, RPS6KA3, GJA1, RASSF1, TBK1, PNP, CCND1, RUVBL2, RPS6KA1, AKT1, RPL23, ANXA13, RPSA, MIF, PRKAB1, EEF1A1, PKP2, PADI4, HPRT1, RAF1, TP53, CFTR, IDO1, CES1, CALCA, VCP, CACNA1C, HIF1A, SEC14L2, SOCS1, RNASEH1, BAG1, ABL1, FADD, APOE, ELANE, MCL1, EGR1, HSPA8, UBE2I, HSPA5, TDRD7, TYR, ESR1, HOPX, NFKB1, NFKB2, PARP10, NFKBIA, …	319	5375	20163	1.90503	1.5123e-17	3.78074e-18	3.13241e-18
GOTERM_CC_DIRECT	GO:0005615~extracellular space	83	26.0188	1.04755e-17	APP, PRSS1, CXCL8, SERPINE1, HSPB1, PLAT, FASLG, PCSK6, MPO, FGF2, TNF, CXCL2, ACTB, ICAM1, NPPB, THBD, TIMP2, TIMP1, ACP3, IL10, ANXA1, ANXA2, MMP2, IL13, ANXA13, MMP3, MIF, HBA1, MMP9, F3, MUC5AC, TNFRSF1A, EEF1A1, IL1A, MMP13, IFNG, SLPI, IL1B, CAT, PECAM1, LTA, AVP, IL6ST, S100A8, LTF, CRP, CALCA, PLA2G1B, PON1, HTRA1, EGFR, HSPD1, C3, ALOX5, SPP1, CCL3, SERPINH1, CCL2, HMOX1, APOE, XDH, ELAN…	319	1906	20163	2.75245	5.43679e-15	1.08736e-15	9.00894e-16
GOTERM_CC_DIRECT	GO:0005654~nucleoplasm	122	38.2445	1.72718e-15	RB1, FMR1, RORA, AHR, NR3C1, HNMT, MPO, ELK1, ACTB, RPS6KA3, GJA1, TBK1, CCND1, MYC, RUVBL2, RPS6KA1, AKT1, EPHB2, JUNB, RAG1, MED1, CSNK2A1, RPL23, ANXA13, RPSA, MIF, PRKAB1, PKP2, PADI4, TP53, VCP, DNMT1, ABCB1, GATA3, HIF1A, SEC14L2, HSD11B2, SOCS1, ABL1, NKX2-1, HMOX1, PPARGC1B, MCL1, EGR1, HSPA8, JUN, UBE2I, ESR1, NFKB1, NFKB2, NFKBIA, SNW1, CDK4, BCL2, MDM2, SNAI1, UBA1, RAB5A, BAP1, NFE2L2…	319	3851	20163	2.0024	9.21929e-13	1.49401e-13	1.23782e-13
GOTERM_CC_DIRECT	GO:0005576~extracellular region	84	26.3323	2.03876e-15	APP, PRSS1, CXCL8, SERPINE1, PTEN, PLAT, FASLG, PCSK6, MPO, TREM1, FGF2, TNF, CXCL2, NPPB, PNP, TIMP2, TIMP1, EPHB2, IL10, HSP90AA1, ANXA1, ANXA2, MMP2, IL13, MMP3, MIF, HBA1, TNFRSF1B, MMP9, MUC5AC, TNFRSF1A, EEF1A1, IL1A, MMP13, IFNG, SLPI, IL1B, CAT, MATN1, AVP, IL6ST, S100A8, LTF, CRP, CALCA, VCP, PLA2G1B, PON1, HTRA1, FURIN, ABO, HSP90B1, C3, ALOX5, SPP1, CCL3, CCL2, MAPK1, APOE, ELANE, KL, …	319	2116	20163	2.50916	1.03717e-12	1.51159e-13	1.25238e-13
GOTERM_CC_DIRECT	GO:0005634~nucleus	157	49.2163	2.59534e-14	RB1, APP, RPL3, FMR1, RPL10L, RORA, AHR, NR3C1, MPO, FGF2, ELK1, ACTB, IGF1R, NPPB, GJA1, RASSF1, PNP, CCND1, MYC, RUVBL2, AKT1, RAG1, TGM2, MED1, CSNK2A1, RPSA, CYBA, PRKAB1, EEF1A1, PKP2, PADI4, TP53, CFTR, S100A8, CALCA, VCP, DNMT1, GATA3, HIF1A, HSP90B1, SEC14L2, BAG1, ABL1, NKX2-1, HMOX1, FADD, APOE, PPARGC1B, MCL1, EGR1, HSPA8, JUN, UBE2I, HSPA5, TYR, ESR1, HOPX, NFKB1, NFKB2, PARP10, NFKBI…	319	5848	20163	1.6969	1.34832e-11	1.68372e-12	1.39499e-12
GOTERM_CC_DIRECT	GO:0005925~focal adhesion	33	10.3448	2.19879e-13	YWHAE, RPL3, ITGB2, HSPB1, RPL8, EGFR, ACTB, HSP90B1, ICAM1, CDC42, RPL7A, GJA1, RAC2, MAPK1, RAC1, JAK1, TGM2, MAPK3, MAP4K4, RPL19, HSPA8, ANXA1, HSPA5, RPL23, CAV1, RPL13A, CYBA, RHOA, HCK, CAT, CTNNB1, VIM, HSPA1A	319	422	20163	4.94272	1.14089e-10	1.26797e-11	1.05053e-11
GOTERM_CC_DIRECT	GO:0045121~membrane raft	26	8.15047	2.5798e-13	APP, FURIN, TNF, EGFR, HSPD1, ICAM1, IKBKB, GJA1, CASP8, CASP3, SERPINH1, FADD, ABCA1, ANXA2, CAV1, ANXA13, TNFRSF1B, TNFRSF1A, BACE1, CD4, P2RX3, PECAM1, FAS, SLC25A5, IL6ST, RAB5A	319	251	20163	6.54733	1.3391e-10	1.33891e-11	1.10931e-11
GOTERM_CC_DIRECT	GO:0016020~membrane	88	27.5862	5.3733e-13	YWHAE, APP, FMR1, COX4I1, RPL10L, ITGB2, PCSK6, RPL8, TNF, PIK3CG, ACTB, IGF1R, ICAM1, RPL7A, CCND1, RUVBL2, RAC2, RAC1, JAK3, HRAS, JAK1, ABCC4, MED1, HSP90AA1, ANXA2, RPL23, RPL13A, RPSA, CYBA, FOS, HBA1, TNFRSF1B, SREBF2, TNFRSF1A, TUFM, BACE1, EEF1A1, POR, ADORA2A, PIK3CA, CAT, LTA, SLC25A5, LCT, IL6ST, GAPDH, CFTR, SLC25A6, PTGES, ABCB1, ALOX15, RPL11, FURIN, SLC3A2, ABO, EGFR, HSPD1, HSP90B…	319	2518	20163	2.20898	2.78884e-10	2.53522e-11	2.10047e-11
GOTERM_CC_DIRECT	GO:0048471~perinuclear region of cytoplasm	43	13.4796	1.16407e-12	APP, CDKN1A, VCP, HDAC1, FMR1, ODC1, PTPN22, FASLG, HDAC6, EGFR, HSP90B1, ALOX5, ERBB2, ABL1, SPP1, HMOX1, HRAS, EIF4E, TGM2, ABCA1, HSPA8, HSP90AA1, NOS2, ANXA2, STAT1, CAV1, ANXA4, TYR, TNFRSF1B, RAB11A, DNAJA1, TH, PIK3CA, GLB1, CDK4, GNAS, RARA, CTNNB1, PPARG, GAPDH, TLR4, PTGES, HSPA1A	319	754	20163	3.60464	6.04152e-10	5.03458e-11	4.17124e-11
GOTERM_CC_DIRECT	GO:0043025~neuronal cell body	31	9.71787	1.50433e-12	CHRM2, CALCA, GSK3A, PRKAA1, PRKAA2, HDAC1, FMR1, ELK1, TNF, IGF1R, CDC42, PGRMC1, CASP3, ABL1, TIMP2, APOE, EPHB2, RRM1, HSP90AA1, CYBB, CYBA, TNFRSF1B, MTOR, SOD1, BACE1, ADORA2A, P2RX3, P2RX2, IL6ST, RAB5A, ADA	319	398	20163	4.92315	7.80759e-10	6.00573e-11	4.97585e-11
GOTERM_CC_DIRECT	GO:0009986~cell surface	39	12.2257	1.70683e-12	APP, ABCB1, PLA2G1B, ITGB2, PLAT, FURIN, SLC3A2, PCSK6, TNF, EGFR, HSPD1, ICAM1, C3, THBD, TIMP2, CCR7, EPHB2, LDLR, ELANE, FCER1G, ANXA1, VCAM1, HSPA5, ANXA2, ANXA4, MIF, F3, GRIN1, TNFRSF1A, VEGFA, BACE1, IL1A, CD40LG, RARA, FAS, TLR4, ADA, CFTR, LTF	319	634	20163	3.88812	8.85859e-10	6.32747e-11	5.24241e-11
GOTERM_CC_DIRECT	GO:0005739~mitochondrion	58	18.1818	4.08823e-11	APP, GSK3B, GSK3A, COX4I1, PTEN, ARAF, NR3C1, ELK1, CASP9, GJA1, CASP8, ALDH2, MYC, AKT1, CCR7, TGM2, HSP90AA1, MMP2, SDHA, TNFRSF1A, TUFM, POR, IRF3, CAT, SUCLG2, RAF1, SLC25A5, TP53, SLC25A6, RAB7A, HSPD1, MAPK9, MAPK8, ABL1, MAPK1, BAK1, PPARGC1B, MCL1, MAPK3, RRM1, HSPA5, BAD, MAPK14, COX6C, NFKB1, DHRS4, SOD1, DHFR, DNAJA1, GATM, TH, BCL2, CYCS, BAX, UBA1, BCL2L2, BCL2L1, HSPA1A	319	1410	20163	2.6	2.12179e-08	1.41453e-09	1.17196e-09
GOTERM_CC_DIRECT	GO:0022625~cytosolic large ribosomal subunit	12	3.76176	1.80306e-09	RPL7A, RPL3, RPL23, RPL10L, RPL11, RPL13A, RPL23A, RPL37, RPL15, RPL8, RPL26L1, RPL19	319	59	20163	12.8556	9.3579e-07	5.84869e-08	4.84574e-08
GOTERM_CC_DIRECT	GO:0000785~chromatin	43	13.4796	1.75042e-08	RB1, CEBPB, PCNA, HDAC1, NR1I2, RORA, GATA3, AHR, NR3C1, ELK1, HIF1A, RELA, ACTB, MYC, E2F1, NKX2-1, JUNB, TGM2, NCOA2, MED1, EGR1, JUN, STAT1, STAT3, FOS, ESR1, SREBF2, HOPX, NFKB1, PML, NFKB2, SNW1, CREB1, IRF3, CDK4, IRF1, RARA, RARB, PPARG, PPARA, TP53, RAN, NFE2L2	319	1032	20163	2.63362	9.08466e-06	5.34394e-07	4.42754e-07
GOTERM_CC_DIRECT	GO:0030141~secretory granule	13	4.07524	3.68339e-08	PLA2G1B, PLAT, CYBA, MPO, HSPD1, VEGFA, CDC42, COL1A1, IL1B, SCGB1A1, AVP, ELANE, LTF	319	96	20163	8.55927	1.91166e-05	1.06204e-06	8.7992e-07
GOTERM_CC_DIRECT	GO:1904813~ficolin-1-rich granule lumen	14	4.38871	8.36099e-08	HSPA8, VCP, HSP90AA1, MIF, MAPK14, MMP9, EEF1A1, PNP, GLB1, ALOX5, CAT, TIMP2, MAPK1, HSPA1A	319	124	20163	7.13626	4.33926e-05	2.28387e-06	1.89222e-06
GOTERM_CC_DIRECT	GO:0098794~postsynapse	13	4.07524	2.07992e-07	GSK3B, GSK3A, FMR1, PLAT, RPL8, RHOA, P2RX3, P2RX2, ABL1, AKT1, RAC1, EPHB2, EIF4E	319	112	20163	7.33651	0.000107942	5.39739e-06	4.47182e-06
GOTERM_CC_DIRECT	GO:0005886~plasma membrane	120	37.6176	2.61654e-07	CHRM2, APP, SERPINE1, TNF, ACTB, ICAM1, IGF1R, GJA1, AKT1, EPHB2, TGM2, CSNK2A1, ANXA13, CYBB, RPSA, CYBA, MIF, EEF1A1, MIP, PKP2, SUCLG2, RAF1, IL6ST, CFTR, S100A8, ABCB1, ALOX15, HTRA1, CACNA1C, HSP90B1, C3, FADD, APOE, ABCA1, KL, HSPA8, CD163, JUN, VCAM1, HSPA5, INSR, CAV1, ESR1, NFKBIA, MDM2, GNAS, RAB5A, ADA, NFE2L2, FGFR1, YWHAE, ALK, GSK3B, ITGB2, PTEN, HSPB1, FASLG, PCSK6, TREM1, PIK3CG, …	319	4979	20163	1.52336	0.000135789	6.4666e-06	5.35769e-06
GOTERM_CC_DIRECT	GO:0005901~caveola	11	3.44828	3.56251e-07	HCK, NOS3, CAV1, INSR, HMOX1, MAPK1, FASLG, PTGS2, HDAC6, IGF1R, MAPK3	319	77	20163	9.02956	0.000184877	7.74616e-06	6.41782e-06
GOTERM_CC_DIRECT	GO:0022626~cytosolic ribosome	11	3.44828	3.56251e-07	RPL7A, RPL3, RPL23, RPL11, RPL13A, RPSA, RPL23A, RPL37, RPL15, RPL8, RPL19	319	77	20163	9.02956	0.000184877	7.74616e-06	6.41782e-06
GOTERM_CC_DIRECT	GO:0043235~receptor complex	17	5.32915	3.58204e-07	ALK, APP, INSR, ITGB2, EGFR, IGF1R, TNFRSF1A, P2RX3, P2RX2, ERBB2, TLR7, PPARG, EPHB2, IL6ST, LDLR, TLR4, FGFR1	319	216	20163	4.97462	0.000185891	7.74616e-06	6.41782e-06
GOTERM_CC_DIRECT	GO:0005667~transcription factor complex	17	5.32915	7.42231e-07	RB1, NCOA2, JUN, STAT3, NR1I2, AHR, FOS, HIF1A, ESR1, RELA, CREB1, CDK4, NKX2-1, RARA, CTNNB1, JUNB, TP53	319	228	20163	4.71279	0.000385144	1.54087e-05	1.27664e-05
GOTERM_CC_DIRECT	GO:0030424~axon	21	6.58307	9.02116e-07	GSK3B, APP, GSK3A, PRKAA1, PRKAA2, STAT1, INSR, FMR1, RHOA, ACTB, HDAC6, RAB11A, IGF1R, BACE1, MAPK8, CREB1, TH, MAPK1, VIM, EPHB2, RAB5A	319	352	20163	3.77087	0.000468089	1.80076e-05	1.49196e-05
GOTERM_CC_DIRECT	GO:0030425~dendrite	24	7.52351	1.11888e-06	CHRM2, HSPA8, GSK3B, PRKAA1, PRKAA2, STAT1, FMR1, CYBB, CYBA, CACNA1C, ELK1, MTOR, HDAC6, GRIN1, BACE1, ADORA2A, TH, ABL1, RARA, AVP, APOE, EPHB2, IL6ST, RAB5A	319	457	20163	3.3194	0.00058053	2.15073e-05	1.78192e-05
GOTERM_CC_DIRECT	GO:0090575~RNA polymerase II transcription factor complex	12	3.76176	1.75884e-06	CEBPB, JUN, CREB1, STAT1, STAT3, RARA, E2F1, PPARG, FOS, HIF1A, JUNB, NFE2L2	319	113	20163	6.71224	0.000912422	3.26013e-05	2.70107e-05
GOTERM_CC_DIRECT	GO:0005788~endoplasmic reticulum lumen	19	5.95611	2.05382e-06	APP, HSPA5, PTGS2, HSP90B1, BACE1, C3, COL1A1, COL3A1, IL6, CD4, COL1A2, ALB, SERPINH1, SPP1, MAPK1, TIMP1, APOE, CES1, MAPK3	319	307	20163	3.91183	0.00106537	3.62135e-05	3.00035e-05
GOTERM_CC_DIRECT	GO:0034774~secretory granule lumen	12	3.76176	2.09327e-06	EEF1A1, C3, HSPA8, VCP, HSP90AA1, PNP, ALOX5, CAT, MIF, MAPK14, NFKB1, S100A8	319	115	20163	6.5955	0.00108582	3.62135e-05	3.00035e-05
GOTERM_CC_DIRECT	GO:0097136~Bcl-2 family protein complex	5	1.5674	4.04319e-06	BAX, BAK1, BCL2L2, BCL2L1, MCL1	319	8	20163	39.5043	0.00209622	6.76908e-05	5.60829e-05
GOTERM_CC_DIRECT	GO:0042470~melanosome	11	3.44828	5.33787e-06	YWHAE, HSPA8, HSP90AA1, HSPA5, ANXA2, SLC3A2, RAC1, TYR, RAB5A, RAN, HSP90B1	319	103	20163	6.75025	0.00276653	8.65735e-05	7.17276e-05
GOTERM_CC_DIRECT	GO:0098978~glutamatergic synapse	20	6.26959	6.80447e-06	CHRM2, YWHAE, HSPA8, GSK3B, VCP, STAT3, PLAT, MAPK14, RHOA, MTOR, RELA, ACTB, RAB11A, PPP1CA, ADORA2A, RAC1, APOE, EPHB2, HRAS, EIF4E	319	368	20163	3.43516	0.0035253	0.000107016	8.86643e-05
GOTERM_CC_DIRECT	GO:0005741~mitochondrial outer membrane	14	4.38871	1.0138e-05	BAD, MTOR, PGRMC1, GJA1, CASP8, BCL2, RAC2, BAX, HMOX1, BAK1, RAF1, BCL2L2, MCL1, BCL2L1	319	189	20163	4.68199	0.00524784	0.000154754	0.000128216
GOTERM_CC_DIRECT	GO:0005769~early endosome	17	5.32915	1.36984e-05	APP, ANXA1, VCAM1, ANXA2, HSPD1, BACE1, GJA1, CD4, ERBB2, MAPK1, APOE, RAB5A, LDLR, TLR4, CFTR, LTF, MAPK3	319	286	20163	3.75705	0.0070843	0.000203127	0.000168294
GOTERM_CC_DIRECT	GO:0005783~endoplasmic reticulum	38	11.9122	1.51398e-05	APP, VCP, RPL10L, FURIN, HMGCR, PTGS2, PCSK6, HSP90B1, GJA1, PGRMC1, ABL1, SERPINH1, HMOX1, BAK1, APOE, TGM2, VKORC1, KL, VCAM1, HSPA5, CAV1, AHSA1, FOS, SREBF2, BACE1, POR, COL1A2, MIP, CAT, ALB, BCL2, BAX, TLR7, LCT, TP53, BCL2L1, HSPA1A, CES1	319	1112	20163	2.15995	0.00782684	0.000218266	0.000180837
GOTERM_CC_DIRECT	GO:0005764~lysosome	17	5.32915	2.55234e-05	HSPA8, INSR, TNFAIP3, TYR, MPO, MTOR, SOD1, BACE1, HCK, GJA1, IL1B, CAT, TLR7, ACP3, LDLR, ADA, RAB7A	319	301	20163	3.56982	0.0131595	0.000358018	0.000296624
GOTERM_CC_DIRECT	GO:0005635~nuclear envelope	13	4.07524	5.98447e-05	RRM1, UBE2I, INSR, CYBB, MTOR, SUMO1, MYC, ALOX5, SCGB1A1, RAC2, BAX, RAN, MAPK3	319	193	20163	4.25746	0.0305829	0.000817353	0.000677191
GOTERM_CC_DIRECT	GO:0031982~vesicle	12	3.76176	7.63287e-05	ANXA1, ANXA2, SPP1, AKT1, MIF, TKT, GAPDH, RHOA, ABO, ACTB, RAB11A, HSPA1A	319	168	20163	4.51478	0.0388416	0.00101576	0.000841573
GOTERM_CC_DIRECT	GO:0016324~apical plasma membrane	18	5.64263	8.57063e-05	ABCC4, KL, PRKAA1, ANXA1, ABCB1, CAV1, ANXA13, PTEN, SLC3A2, CYBA, EGFR, GJA1, P2RX2, MIP, ERBB2, GNAS, LCT, CFTR	319	369	20163	3.08326	0.0435086	0.00111204	0.000921343
GOTERM_CC_DIRECT	GO:0009897~external side of plasma membrane	20	6.26959	9.3952e-05	ABCA1, CD163, VCAM1, FCER1G, INSR, ITGB2, IL13, FASLG, TNF, ICAM1, CXCL10, THBD, CD4, CD40LG, FAS, CCR7, IL6ST, LDLR, TLR4, ADA	319	446	20163	2.83439	0.0475935	0.0011893	0.00098535
GOTERM_CC_DIRECT	GO:0045335~phagocytic vesicle	8	2.50784	9.66288e-05	ABCA1, CDC42, VIM, RAB5A, ELANE, MTOR, RAB11A, RAB7A	319	68	20163	7.43611	0.0489159	0.00119406	0.000989295
GOTERM_CC_DIRECT	GO:0030669~clathrin-coated endocytic vesicle membrane	8	2.50784	0.00011632	CHRM2, CD4, AVP, APOE, RAB5A, LDLR, EGFR, CFTR	319	70	20163	7.22365	0.0585872	0.00140396	0.0011632
GOTERM_CC_DIRECT	GO:0031264~death-inducing signaling complex	4	1.25392	0.000129774	CASP8, CASP3, FAS, FADD	319	7	20163	36.1182	0.0651385	0.00153074	0.00126824
GOTERM_CC_DIRECT	GO:0005789~endoplasmic reticulum membrane	32	10.0313	0.00036153	VCP, HMGCR, PTGS2, EGFR, HSP90B1, PTGS1, CDC42, HSD11B2, GJA1, RAC2, HMOX1, RAC1, HRAS, ABCA1, VKORC1, HSPA5, CAV1, CYBB, CYBA, SREBF2, RHOA, MTOR, DHRS4, GRIN1, POR, CD4, BCL2, BAX, TLR7, TKT, CFTR, PTGES	319	1017	20163	1.98881	0.17111	0.00416965	0.00345462
GOTERM_CC_DIRECT	GO:0005794~Golgi apparatus	33	10.3448	0.000519345	APP, PRKAA2, ABO, PTGS1, GJA1, SPP1, MAPK1, APOE, EPHB2, HRAS, LDLR, MAPK3, ABCA1, VCAM1, NOS3, CAV1, CYBB, CYBA, ESR1, RAB11A, BACE1, PARP10, COL1A1, HCK, P2RX3, SLPI, GLB1, CAT, ALB, RAF1, TLR4, RAB7A, NFE2L2	319	1086	20163	1.92065	0.236323	0.00585957	0.00485475
GOTERM_CC_DIRECT	GO:0010008~endosome membrane	13	4.07524	0.000547896	ANXA1, INSR, FURIN, EGFR, BACE1, ERBB2, TLR7, UBA1, RAB5A, LDLR, TLR4, CFTR, RAB7A	319	245	20163	3.35384	0.247562	0.00605017	0.00501267
GOTERM_CC_DIRECT	GO:0045202~synapse	19	5.95611	0.000610555	CHRM2, APP, RPL3, FMR1, PTEN, SLC3A2, EGFR, ACTB, TUFM, GRIN1, RPS6KA3, PGRMC1, MAPK8, RPS6KA1, MDM2, MAPK1, CTNNB1, RPL37, RPL19	319	477	20163	2.51768	0.271651	0.00660162	0.00546955
GOTERM_CC_DIRECT	GO:0031093~platelet alpha granule lumen	7	2.19436	0.000653024	APP, ALB, SERPINE1, TIMP1, IGF1, PF4, VEGFA	319	67	20163	6.60371	0.287539	0.00691672	0.00573061
GOTERM_CC_DIRECT	GO:0031012~extracellular matrix	13	4.07524	0.000806372	MMP2, MMP3, MUC5AC, VEGFA, COL1A1, COL3A1, MMP13, COL1A2, TIMP2, MATN1, TIMP1, APOE, TGM2	319	256	20163	3.20973	0.342082	0.00837014	0.0069348
GOTERM_CC_DIRECT	GO:0005811~lipid particle	8	2.50784	0.00110219	HSD11B2, VCP, ANXA2, CAV1, ALOX15, GAPDH, RAB7A, CES1	319	101	20163	5.00649	0.435803	0.0112164	0.00929297
GOTERM_CC_DIRECT	GO:0043197~dendritic spine	10	3.1348	0.00137792	CDC42, APP, P2RX3, FMR1, PTEN, RAC1, EPHB2, RHOA, GRIN1, PPP1CA	319	167	20163	3.78484	0.511118	0.0136372	0.0112986
GOTERM_CC_DIRECT	GO:0005887~integral component of plasma membrane	39	12.2257	0.00139752	CHRM2, ALK, APP, FASLG, CACNA1C, TNF, EGFR, IGF1R, ICAM1, THBD, GJA1, PGRMC1, ERBB2, EPHB2, LDLR, ABCA1, KL, CD163, FCER1G, VCAM1, CAV1, INSR, CYBB, F3, GRIN1, TNFRSF1A, BACE1, CD4, CD40LG, ADORA2A, P2RX3, P2RX2, MIP, PECAM1, LCT, SLC25A5, TLR4, CFTR, FGFR1	319	1448	20163	1.7024	0.516071	0.0136372	0.0112986
GOTERM_CC_DIRECT	GO:0005768~endosome	14	4.38871	0.0014189	ABCA1, APP, ANXA1, ANXA2, CAV1, CYBA, RHOA, EGFR, RAB11A, BACE1, TLR7, JAK3, RAB5A, JAK1	319	311	20163	2.84533	0.521419	0.0136372	0.0112986
GOTERM_CC_DIRECT	GO:0005777~peroxisome	8	2.50784	0.00180882	NOS2, EPHX2, CAT, VIM, TKT, XDH, DHRS4, SOD1	319	110	20163	4.59687	0.609226	0.0170686	0.0141416
GOTERM_CC_DIRECT	GO:0043195~terminal bouton	6	1.88088	0.00187055	HSPA8, CALCA, P2RX3, TH, RAB5A, GRIN1	319	56	20163	6.77217	0.62157	0.017336	0.0143631
GOTERM_CC_DIRECT	GO:0016363~nuclear matrix	8	2.50784	0.0020052	CEBPB, SNW1, ALOX5, RUVBL2, VIM, TP53, PML, RUNX1T1	319	112	20163	4.51478	0.647161	0.0181944	0.0150744
GOTERM_CC_DIRECT	GO:0043005~neuron projection	15	4.70219	0.00204906	HDAC1, FMR1, PTEN, FOS, HNMT, PTGS2, PTGS1, GRIN1, CDC42, PGRMC1, CASP8, TH, FADD, VIM, EPHB2	319	364	20163	2.60468	0.655117	0.0181944	0.0150744
GOTERM_CC_DIRECT	GO:0072562~blood microparticle	9	2.82132	0.00206835	C3, HSPA8, PRSS1, PON1, ALB, APOE, HBA1, ACTB, HSPA1A	319	144	20163	3.95043	0.65856	0.0181944	0.0150744
GOTERM_CC_DIRECT	GO:0099524~postsynaptic cytosol	4	1.25392	0.00224267	HSPA8, PTEN, EIF4E, MTOR	319	17	20163	14.8722	0.688156	0.0193991	0.0160725
GOTERM_CC_DIRECT	GO:0098685~Schaffer collateral - CA1 synapse	7	2.19436	0.00239831	CDC42, P2RX3, STAT3, CTNNB1, PLAT, ACTB, RAB11A	319	86	20163	5.14475	0.712409	0.0201143	0.016665
GOTERM_CC_DIRECT	GO:0035976~transcription factor AP-1 complex	3	0.940439	0.00240287	JUN, FOS, JUNB	319	5	20163	37.9241	0.71309	0.0201143	0.016665
GOTERM_CC_DIRECT	GO:0071682~endocytic vesicle lumen	4	1.25392	0.00266	HSP90AA1, APOE, HBA1, HSP90B1	319	18	20163	14.046	0.74902	0.0219134	0.0181556
GOTERM_CC_DIRECT	GO:0005791~rough endoplasmic reticulum	6	1.88088	0.00293509	APP, P2RX3, MYC, SCGB1A1, CYBB, HSPD1	319	62	20163	6.1168	0.782499	0.0238017	0.0197201
GOTERM_CC_DIRECT	GO:0017053~transcriptional repressor complex	6	1.88088	0.00314771	JUN, CCND1, HDAC1, MDM2, TP53, ELANE	319	63	20163	6.0197	0.805289	0.0250479	0.0207526
GOTERM_CC_DIRECT	GO:0035578~azurophil granule lumen	7	2.19436	0.00318529	C3, VCP, ANXA2, GLB1, MAPK1, MPO, ELANE	319	91	20163	4.86207	0.809061	0.0250479	0.0207526
GOTERM_CC_DIRECT	GO:0031265~CD95 death-inducing signaling complex	3	0.940439	0.00356678	CASP8, FAS, FADD	319	6	20163	31.6034	0.843464	0.0276293	0.0228913
GOTERM_CC_DIRECT	GO:0016323~basolateral plasma membrane	11	3.44828	0.00431341	ABCA1, ABCC4, ANXA1, ANXA2, CAV1, ERBB2, ANXA13, CTNNB1, SLC3A2, LDLR, EGFR	319	235	20163	2.95862	0.893914	0.0329215	0.027276
GOTERM_CC_DIRECT	GO:0031965~nuclear membrane	11	3.44828	0.00457371	CCND1, SUMO1, CDK4, ALOX5, ANXA4, BCL2, ABL1, GAPDH, EGFR, PML, BCL2L1	319	237	20163	2.93365	0.907376	0.0344023	0.0285028
GOTERM_CC_DIRECT	GO:0032993~protein-DNA complex	5	1.5674	0.00588486	MED1, CTNNB1, FOS, TOP1, NFE2L2	319	46	20163	6.87031	0.953265	0.0436321	0.0361499
GOTERM_CC_DIRECT	GO:0016605~PML body	7	2.19436	0.00670599	RB1, UBE2I, SUMO1, PTEN, TP53, PML, MTOR	319	106	20163	4.17404	0.969564	0.0490198	0.0406137
GOTERM_CC_DIRECT	GO:0042995~cell projection	9	2.82132	0.00700119	CDC42, HCK, RRM1, FMR1, PTEN, SPP1, RAC2, RAC1, RHOA	319	176	20163	3.23217	0.973915	0.0504669	0.0418127
GOTERM_CC_DIRECT	GO:0045177~apical part of cell	6	1.88088	0.00740547	CDC42, APP, VCAM1, CTNNB1, PLAT, LDLR	319	77	20163	4.92521	0.978884	0.0526498	0.0436212
GOTERM_CC_DIRECT	GO:0005840~ribosome	9	2.82132	0.0085876	RPS6KA3, RPL3, RPL23, RPL11, RPL13A, RPL23A, RPL37, RPL15, RPL8	319	182	20163	3.12562	0.988624	0.0602292	0.0499009
GOTERM_CC_DIRECT	GO:0005782~peroxisomal matrix	5	1.5674	0.00969259	NOS2, EPHX2, CAT, HSPD1, DHRS4	319	53	20163	5.96291	0.993623	0.0670728	0.0555709
GOTERM_CC_DIRECT	GO:0036464~cytoplasmic ribonucleoprotein granule	6	1.88088	0.0100865	CDC42, SOCS1, FMR1, RAC1, EIF4E, ACTB	319	83	20163	4.56917	0.994812	0.0688799	0.0570682
GOTERM_CC_DIRECT	GO:0005641~nuclear envelope lumen	3	0.940439	0.0102631	APP, ALOX5, PTGES	319	10	20163	18.9621	0.995271	0.0691762	0.0573136
GOTERM_CC_DIRECT	GO:0012506~vesicle membrane	4	1.25392	0.0104839	NOS2, NOS3, ANXA4, ACP3	319	29	20163	8.71819	0.995788	0.0697582	0.0577958
GOTERM_CC_DIRECT	GO:0009898~cytoplasmic side of plasma membrane	5	1.5674	0.0117202	IKBKB, CHUK, TH, PTEN, PTPN22	319	56	20163	5.64347	0.997799	0.076997	0.0637933
GOTERM_CC_DIRECT	GO:0031588~nucleotide-activated protein kinase complex	3	0.940439	0.0124141	PRKAA1, PRKAA2, PRKAB1	319	11	20163	17.2382	0.998471	0.0805366	0.0667259
GOTERM_CC_DIRECT	GO:0031410~cytoplasmic vesicle	12	3.76176	0.0134152	SOCS1, TH, ANXA4, CAV1, ERBB2, ANXA13, RAC2, RAC1, RHOA, RAB11A, FGFR1, SOD1	319	321	20163	2.36287	0.999097	0.0859565	0.0712164
GOTERM_CC_DIRECT	GO:1990904~ribonucleoprotein complex	8	2.50784	0.0145642	HSPA8, RUVBL2, FMR1, RPL13A, VIM, GAPDH, ACTB, HSPA1A	319	162	20163	3.12133	0.999507	0.0921807	0.0763732
GOTERM_CC_DIRECT	GO:0030877~beta-catenin destruction complex	3	0.940439	0.0147431	GSK3B, GSK3A, CTNNB1	319	12	20163	15.8017	0.999551	0.0921888	0.0763799
GOTERM_CC_DIRECT	GO:0042788~polysomal ribosome	4	1.25392	0.0149483	RPL7A, RPL11, RPL8, RPL19	319	33	20163	7.66144	0.999597	0.0923593	0.0765212
GOTERM_CC_DIRECT	GO:0016604~nuclear body	12	3.76176	0.0158345	NCOA2, CDKN1A, PCNA, SNW1, SUMO1, NR1I2, MDM2, ABL1, FAS, TKT, HIF1A, TP53	319	329	20163	2.30542	0.999747	0.0960444	0.0795743
GOTERM_CC_DIRECT	GO:0005581~collagen trimer	6	1.88088	0.0159149	COL1A1, COL3A1, MMP13, COL1A2, SERPINH1, TIMP1	319	93	20163	4.07786	0.999758	0.0960444	0.0795743
GOTERM_CC_DIRECT	GO:0035580~specific granule lumen	5	1.5674	0.0165465	SLPI, TIMP2, NFKB1, ELANE, LTF	319	62	20163	5.09733	0.999827	0.0987087	0.0817818
GOTERM_CC_DIRECT	GO:0046930~pore complex	3	0.940439	0.017244	BCL2, BAX, BAK1	319	13	20163	14.5862	0.99988	0.1017	0.0842603
GOTERM_CC_DIRECT	GO:0055037~recycling endosome	7	2.19436	0.0183905	BACE1, APP, TNF, CFTR, RAN, RAB11A, LTF	319	132	20163	3.35188	0.999935	0.107244	0.0888532
GOTERM_CC_DIRECT	GO:0043204~perikaryon	8	2.50784	0.0197301	APP, TH, FMR1, MAPK1, CACNA1C, TOP1, HDAC6, PPP1CA	319	172	20163	2.93986	0.999968	0.113777	0.0942662
GOTERM_CC_DIRECT	GO:0000791~euchromatin	5	1.5674	0.0203643	JUN, CREB1, RUVBL2, CTNNB1, ESR1	319	66	20163	4.7884	0.999977	0.116144	0.0962269
GOTERM_CC_DIRECT	GO:0031234~extrinsic component of cytoplasmic side of plasma membrane	5	1.5674	0.0224598	HCK, ALOX15, AKT1, RAC1, RHOA	319	68	20163	4.64757	0.999992	0.126703	0.104975
GOTERM_CC_DIRECT	GO:0000307~cyclin-dependent protein kinase holoenzyme complex	4	1.25392	0.0233717	CDKN1A, PCNA, CCND1, CDK4	319	39	20163	6.48276	0.999995	0.130429	0.108062
GOTERM_CC_DIRECT	GO:0030496~midbody	8	2.50784	0.0252355	CDC42, HSPA5, ANXA2, BIRC5, RHOA, AURKB, RAN, HSP90B1	319	181	20163	2.79367	0.999998	0.139332	0.115439
GOTERM_CC_DIRECT	GO:0005770~late endosome	7	2.19436	0.0268309	BACE1, HSPA8, INSR, MAPK1, LDLR, RAB7A, MAPK3	319	144	20163	3.07256	0.999999	0.146581	0.121445
GOTERM_CC_DIRECT	GO:0043231~intracellular membrane-bounded organelle	23	7.21003	0.0281756	ABCA1, VCP, HSPA5, PON1, TYR, MPO, SREBF2, RHOA, RAB11A, PTGS1, IGF1R, HCK, POR, GJA1, TBK1, GLB1, CAT, SNAI1, RAC2, PPARG, RAC1, GAPDH, RAB5A	319	899	20163	1.61708	1	0.152324	0.126203
GOTERM_CC_DIRECT	GO:0030670~phagocytic vesicle membrane	5	1.5674	0.0295127	RAC2, CYBB, CYBA, RAB5A, RAB7A	319	74	20163	4.27074	1	0.15728	0.130309
GOTERM_CC_DIRECT	GO:0097145~BAK complex	2	0.626959	0.031295	BAX, BAK1	319	2	20163	63.2069	1	0.15728	0.130309
GOTERM_CC_DIRECT	GO:0097128~cyclin D1-CDK4 complex	2	0.626959	0.031295	CCND1, CDK4	319	2	20163	63.2069	1	0.15728	0.130309
GOTERM_CC_DIRECT	GO:1990777~lipoprotein particle	2	0.626959	0.031295	APP, APOE	319	2	20163	63.2069	1	0.15728	0.130309
GOTERM_CC_DIRECT	GO:0070557~PCNA-p21 complex	2	0.626959	0.031295	CDKN1A, PCNA	319	2	20163	63.2069	1	0.15728	0.130309
GOTERM_CC_DIRECT	GO:0033256~I-kappaB/NF-kappaB complex	2	0.626959	0.031295	NFKBIA, NFKB1	319	2	20163	63.2069	1	0.15728	0.130309
GOTERM_CC_DIRECT	GO:0005584~collagen type I trimer	2	0.626959	0.031295	COL1A1, COL1A2	319	2	20163	63.2069	1	0.15728	0.130309
GOTERM_CC_DIRECT	GO:0005771~multivesicular body	4	1.25392	0.0319881	BACE1, GJA1, HDAC6, RAB11A	319	44	20163	5.74608	1	0.15728	0.130309
GOTERM_CC_DIRECT	GO:0033162~melanosome membrane	3	0.940439	0.0321227	TH, TYR, RAB7A	319	18	20163	10.5345	1	0.15728	0.130309
GOTERM_CC_DIRECT	GO:0031143~pseudopodium	3	0.940439	0.0321227	MAPK1, RAF1, MAPK3	319	18	20163	10.5345	1	0.15728	0.130309
GOTERM_CC_DIRECT	GO:0005815~microtubule organizing center	7	2.19436	0.0375112	CDC42, RASSF1, MAPK1, VIM, NR3C1, TP53, BCL2L1	319	156	20163	2.83621	1	0.181947	0.150746
GOTERM_CC_DIRECT	GO:0005942~phosphatidylinositol 3-kinase complex	3	0.940439	0.0465484	SOCS1, PIK3CA, PIK3CG	319	22	20163	8.61912	1	0.215822	0.178812
GOTERM_CC_DIRECT	GO:0035189~Rb-E2F complex	2	0.626959	0.0465744	RB1, E2F1	319	3	20163	42.1379	1	0.215822	0.178812
GOTERM_CC_DIRECT	GO:0005896~interleukin-6 receptor complex	2	0.626959	0.0465744	IL6, IL6ST	319	3	20163	42.1379	1	0.215822	0.178812
GOTERM_CC_DIRECT	GO:0043293~apoptosome	2	0.626959	0.0465744	CASP9, CYCS	319	3	20163	42.1379	1	0.215822	0.178812
GOTERM_CC_DIRECT	GO:0060205~cytoplasmic vesicle lumen	2	0.626959	0.0465744	FASLG, ADA	319	3	20163	42.1379	1	0.215822	0.178812
GOTERM_CC_DIRECT	GO:0000228~nuclear chromosome	4	1.25392	0.0510811	JUN, BIRC5, TOP1, HDAC8	319	53	20163	4.77033	1	0.232914	0.192973
GOTERM_CC_DIRECT	GO:0005912~adherens junction	7	2.19436	0.0511604	ANXA1, ANXA2, PKP2, CTNNB1, ACTB, PPP1CA, VEGFA	319	168	20163	2.63362	1	0.232914	0.192973
GOTERM_CC_DIRECT	GO:0035579~specific granule membrane	5	1.5674	0.0558996	PGRMC1, ITGB2, CYBB, CYBA, TNFRSF1B	319	91	20163	3.47291	1	0.252277	0.209016
GOTERM_CC_DIRECT	GO:0051233~spindle midzone	3	0.940439	0.0586283	CDC42, APP, AURKB	319	25	20163	7.58483	1	0.259979	0.215397
GOTERM_CC_DIRECT	GO:0005884~actin filament	5	1.5674	0.0596274	HCK, ANXA1, RAC2, RAC1, ACTB	319	93	20163	3.39822	1	0.259979	0.215397
GOTERM_CC_DIRECT	GO:0005899~insulin receptor complex	2	0.626959	0.0616135	INSR, IGF1R	319	4	20163	31.6034	1	0.259979	0.215397
GOTERM_CC_DIRECT	GO:0035867~alphav-beta3 integrin-IGF-1-IGF1R complex	2	0.626959	0.0616135	IGF1, IGF1R	319	4	20163	31.6034	1	0.259979	0.215397
GOTERM_CC_DIRECT	GO:0097452~GAIT complex	2	0.626959	0.0616135	RPL13A, GAPDH	319	4	20163	31.6034	1	0.259979	0.215397
GOTERM_CC_DIRECT	GO:1990812~growth cone filopodium	2	0.626959	0.0616135	APP, FMR1	319	4	20163	31.6034	1	0.259979	0.215397
GOTERM_CC_DIRECT	GO:0002947~tumor necrosis factor receptor superfamily complex	2	0.626959	0.0616135	TNFRSF1B, TNFRSF1A	319	4	20163	31.6034	1	0.259979	0.215397
GOTERM_CC_DIRECT	GO:0005944~phosphatidylinositol 3-kinase complex, class IB	2	0.626959	0.0616135	PIK3CA, PIK3CG	319	4	20163	31.6034	1	0.259979	0.215397
GOTERM_CC_DIRECT	GO:0015630~microtubule cytoskeleton	7	2.19436	0.0639533	DNAJA1, RASSF1, BIRC5, AKT1, GAPDH, AURKB, HDAC6	319	178	20163	2.48566	1	0.267676	0.221774
GOTERM_CC_DIRECT	GO:0005790~smooth endoplasmic reticulum	3	0.940439	0.0672129	APP, HSPA5, TH	319	27	20163	7.02299	1	0.276853	0.229377
GOTERM_CC_DIRECT	GO:0034364~high-density lipoprotein particle	3	0.940439	0.0672129	APP, PON1, APOE	319	27	20163	7.02299	1	0.276853	0.229377
GOTERM_CC_DIRECT	GO:0005657~replication fork	3	0.940439	0.0716517	DNMT1, PCNA, TP53	319	28	20163	6.77217	1	0.288503	0.239029
GOTERM_CC_DIRECT	GO:0001891~phagocytic cup	3	0.940439	0.0716517	ANXA1, TNF, TLR4	319	28	20163	6.77217	1	0.288503	0.239029
GOTERM_CC_DIRECT	GO:0101003~ficolin-1-rich granule membrane	4	1.25392	0.0717088	FCER1G, ITGB2, RAC1, RHOA	319	61	20163	4.14471	1	0.288503	0.239029
GOTERM_CC_DIRECT	GO:0001726~ruffle	5	1.5674	0.0736835	ANXA2, ABL1, GNAS, TLR4, RAB5A	319	100	20163	3.16034	1	0.293014	0.242767
GOTERM_CC_DIRECT	GO:0005730~nucleolus	29	9.09091	0.0739592	CDKN1A, RPL3, FMR1, SETD7, RPL11, RPL7A, RPS6KA3, SUMO1, MYC, ABL1, HMOX1, RPL19, MED1, HSPA8, STAT1, RPL23, RPL13A, RPL23A, SDHA, PML, PPP1CA, PARP10, EEF1A1, CDK4, RARA, MDM2, TOP1, TP53, RAN	319	1332	20163	1.37613	1	0.293014	0.242767
GOTERM_CC_DIRECT	GO:0097180~serine protease inhibitor complex	2	0.626959	0.0764162	SERPINE1, PLAT	319	5	20163	25.2828	1	0.293778	0.2434
GOTERM_CC_DIRECT	GO:0098591~external side of apical plasma membrane	2	0.626959	0.0764162	ABCC4, ABCB1	319	5	20163	25.2828	1	0.293778	0.2434
GOTERM_CC_DIRECT	GO:0046696~lipopolysaccharide receptor complex	2	0.626959	0.0764162	TLR4, HSPD1	319	5	20163	25.2828	1	0.293778	0.2434
GOTERM_CC_DIRECT	GO:0097013~phagocytic vesicle lumen	2	0.626959	0.0764162	MPO, LTF	319	5	20163	25.2828	1	0.293778	0.2434
GOTERM_CC_DIRECT	GO:0099056~integral component of presynaptic membrane	4	1.25392	0.0773666	CHRM2, P2RX3, ADORA2A, EPHB2	319	63	20163	4.01314	1	0.295245	0.244615
GOTERM_CC_DIRECT	GO:1904115~axon cytoplasm	4	1.25392	0.0802669	HSPB1, HIF1A, HDAC6, SOD1	319	64	20163	3.95043	1	0.304077	0.251933
GOTERM_CC_DIRECT	GO:0005856~cytoskeleton	14	4.38871	0.0826651	NOS3, HSPB1, RHOA, ACTB, HCK, CASP8, RAC2, MAPK1, VIM, RAC1, JAK3, S100A8, JAK1, MAPK3	319	535	20163	1.65401	1	0.308895	0.255925
GOTERM_CC_DIRECT	GO:0030027~lamellipodium	7	2.19436	0.0833244	PIK3CA, RAC2, CTNNB1, AKT1, RAC1, RHOA, ACTB	319	191	20163	2.31648	1	0.308895	0.255925
GOTERM_CC_DIRECT	GO:0005911~cell-cell junction	7	2.19436	0.0833244	CDC42, APP, PKP2, PECAM1, CTNNB1, AKT1, ACTB	319	191	20163	2.31648	1	0.308895	0.255925
GOTERM_CC_DIRECT	GO:0043679~axon terminus	4	1.25392	0.0862067	CHRM2, FMR1, ELK1, RAB5A	319	66	20163	3.83072	1	0.317314	0.2629
GOTERM_CC_DIRECT	GO:0005943~phosphatidylinositol 3-kinase complex, class IA	2	0.626959	0.0909861	PIK3CA, PIK3CG	319	6	20163	21.069	1	0.323437	0.267973
GOTERM_CC_DIRECT	GO:0097342~ripoptosome	2	0.626959	0.0909861	CASP8, FADD	319	6	20163	21.069	1	0.323437	0.267973
GOTERM_CC_DIRECT	GO:0032133~chromosome passenger complex	2	0.626959	0.0909861	BIRC5, AURKB	319	6	20163	21.069	1	0.323437	0.267973
GOTERM_CC_DIRECT	GO:0034363~intermediate-density lipoprotein particle	2	0.626959	0.0909861	APP, APOE	319	6	20163	21.069	1	0.323437	0.267973
GOTERM_CC_DIRECT	GO:0035749~myelin sheath adaxonal region	2	0.626959	0.0909861	ANXA2, PTEN	319	6	20163	21.069	1	0.323437	0.267973

## Sheet: common targets KEGG
Sheet 3: KEGG results of “intersected common targets of HSSD & influenza”.
Category	Term	Count	%	PValue	Genes	List Total	Pop Hits	Pop Total	Fold Enrichment	Bonferroni	Benjamini	FDR
KEGG_PATHWAY	hsa05417:Lipid and atherosclerosis	61	19.1223	4.00299e-39	GSK3B, CXCL8, FASLG, TNF, CXCL2, ICAM1, CASP9, IKBKB, CASP7, TBK1, CASP8, CASP3, AKT1, RAC1, HRAS, HSP90AA1, CHUK, MMP3, CYBB, CYBA, FOS, MMP9, RHOA, TNFRSF1A, PIK3CA, IRF3, IL1B, PPARG, TLR4, TP53, RELA, HSPD1, HSP90B1, CDC42, MAPK9, MAPK8, CCL3, CCL2, MAPK1, LDLR, MAPK3, ABCA1, HSPA8, JUN, VCAM1, HSPA5, BAD, NOS3, STAT3, MAPK14, NFKB1, NFKBIA, IL6, CD40LG, BCL2, CYCS, BAX, FAS, NFE2L2, BCL2L1, …	282	215	8142	8.19169	1.18889e-36	1.18889e-36	5.12382e-37
KEGG_PATHWAY	hsa05200:Pathways in cancer	89	27.8997	2.08181e-38	RB1, ALK, GSK3B, CDKN1A, CXCL8, PTEN, ARAF, FASLG, GLI1, FGF2, ELK1, IGF1R, CASP9, IKBKB, RASSF1, CASP7, CASP8, CCND1, MYC, CASP3, RAC2, AKT1, RAC1, JAK3, HRAS, JAK1, HSP90AA1, CHUK, GSTO1, MMP2, IL13, FOS, MMP9, RHOA, IFNG, PIK3CA, RARA, RARB, BIRC5, PPARG, RAF1, IL6ST, TP53, HDAC1, PTGS2, HIF1A, EGFR, RELA, HSP90B1, CDC42, MAPK9, MAPK8, ERBB2, ABL1, E2F1, HMOX1, MAPK1, BAK1, FADD, MAPK3, RUNX1T…	282	531	8142	4.83924	6.18297e-36	3.09148e-36	1.33236e-36
KEGG_PATHWAY	hsa05167:Kaposi sarcoma-associated herpesvirus infection	54	16.9279	5.72752e-34	RB1, GSK3B, CDKN1A, CXCL8, FGF2, CXCL2, PIK3CG, ICAM1, CASP9, IKBKB, TBK1, CASP8, CCND1, MYC, CASP3, AKT1, RAC1, HRAS, JAK1, CHUK, FOS, TNFRSF1A, HCK, CREB1, PIK3CA, IRF3, RAF1, IL6ST, TP53, PTGS2, HIF1A, RELA, C3, MAPK9, MAPK8, E2F1, MAPK1, BAK1, FADD, MAPK3, JUN, STAT1, STAT3, MAPK14, MTOR, NFKB1, VEGFA, NFKBIA, IL6, CDK4, CYCS, BAX, CTNNB1, FAS	282	194	8142	8.03663	1.70107e-31	5.67025e-32	2.44374e-32
KEGG_PATHWAY	hsa04933:AGE-RAGE signaling pathway in diabetic complications	39	12.2257	1.87483e-30	CXCL8, SERPINE1, TNF, RELA, ICAM1, CDC42, THBD, MAPK9, MAPK8, CCND1, CASP3, CCL2, AKT1, MAPK1, RAC1, HRAS, MAPK3, EGR1, JUN, VCAM1, NOS3, STAT1, MMP2, STAT3, CYBB, MAPK14, F3, NFKB1, VEGFA, COL1A1, IL1A, COL3A1, IL6, COL1A2, PIK3CA, CDK4, IL1B, BCL2, BAX	282	100	8142	11.2602	5.56824e-28	1.39206e-28	5.99945e-29
KEGG_PATHWAY	hsa05161:Hepatitis B	47	14.7335	2.70602e-30	RB1, CDKN1A, PCNA, CXCL8, ARAF, FASLG, ELK1, TNF, RELA, CASP9, IKBKB, MAPK9, MAPK8, CASP8, TBK1, MYC, CASP3, E2F1, AKT1, MAPK1, FADD, HRAS, JAK3, JAK1, MAPK3, JUN, CHUK, STAT1, BAD, STAT3, FOS, MAPK14, MMP9, NFKB1, NFKBIA, IL6, CREB1, IRF3, PIK3CA, BCL2, BAX, BIRC5, FAS, CYCS, RAF1, TP53, TLR4	282	162	8142	8.37654	8.03688e-28	1.60738e-28	6.92741e-29
KEGG_PATHWAY	hsa05418:Fluid shear stress and atherosclerosis	44	13.7931	4.61113e-30	PRKAA1, PRKAA2, PLAT, TNF, RELA, ACTB, HSP90B1, ICAM1, IKBKB, THBD, MAPK9, MAPK8, SUMO1, RAC2, CCL2, AKT1, HMOX1, RAC1, JUN, HSP90AA1, VCAM1, CHUK, GSTO1, NOS3, MMP2, CAV1, CYBA, FOS, MAPK14, MMP9, RHOA, NFKB1, TNFRSF1A, VEGFA, IL1A, IFNG, PIK3CA, IL1B, GSTA2, BCL2, PECAM1, CTNNB1, TP53, NFE2L2	282	139	8142	9.13945	1.36951e-27	2.28251e-28	9.83708e-29
KEGG_PATHWAY	hsa04657:IL-17 signaling pathway	37	11.5987	5.03609e-29	GSK3B, CEBPB, CXCL8, TNFAIP3, PTGS2, TNF, CXCL2, RELA, HSP90B1, IKBKB, MAPK9, MAPK8, CASP8, TBK1, CASP3, CCL2, MAPK1, FADD, MAPK3, JUN, HSP90AA1, CHUK, IL13, MMP3, FOS, MAPK14, MMP9, MUC5AC, NFKB1, IL4, NFKBIA, CXCL10, IL6, MMP13, IFNG, IL1B, S100A8	282	94	8142	11.3646	1.49572e-26	2.13674e-27	9.20885e-28
KEGG_PATHWAY	hsa05162:Measles	43	13.4796	6.64122e-29	GSK3B, TNFAIP3, FASLG, RELA, CASP9, IKBKB, MAPK9, MAPK8, CASP8, TBK1, CCND1, CASP3, AKT1, BAK1, FADD, JAK3, JAK1, HSPA8, JUN, CSNK2A1, CHUK, STAT1, BAD, STAT3, FOS, IL2, NFKB1, NFKBIA, IL1A, IL6, IRF3, PIK3CA, CDK4, IL1B, BCL2, BAX, FAS, CYCS, TLR7, TP53, TLR4, BCL2L1, HSPA1A	282	139	8142	8.93173	1.97244e-26	2.46555e-27	1.0626e-27
KEGG_PATHWAY	hsa05163:Human cytomegalovirus infection	52	16.3009	2.00794e-28	RB1, GSK3B, CDKN1A, CXCL8, FASLG, ELK1, TNF, CASP9, IKBKB, TBK1, CASP8, CCND1, MYC, CASP3, RAC2, AKT1, RAC1, HRAS, JAK1, CHUK, RHOA, TNFRSF1A, CREB1, PIK3CA, IRF3, IL1B, RAF1, TP53, PTGS2, EGFR, RELA, CCL3, E2F1, CCL2, MAPK1, BAK1, FADD, MAPK3, STAT3, MAPK14, MTOR, NFKB1, VEGFA, NFKBIA, IL6, CDK4, GNAS, MDM2, CYCS, BAX, CTNNB1, FAS	282	225	8142	6.67272	5.96358e-26	6.62619e-27	2.85573e-27
KEGG_PATHWAY	hsa05160:Hepatitis C	44	13.7931	1.27285e-27	RB1, YWHAE, GSK3B, CDKN1A, ARAF, FASLG, TNF, RELA, EGFR, CASP9, IKBKB, CASP8, TBK1, CCND1, MYC, CASP3, E2F1, AKT1, MAPK1, BAK1, FADD, HRAS, LDLR, JAK1, MAPK3, CHUK, STAT1, BAD, STAT3, NFKB1, TNFRSF1A, NFKBIA, CXCL10, IFNG, IRF3, PIK3CA, CDK4, BAX, CTNNB1, FAS, CYCS, RAF1, PPARA, TP53	282	157	8142	8.09161	3.78036e-25	3.78036e-26	1.62925e-26
KEGG_PATHWAY	hsa05212:Pancreatic cancer	33	10.3448	1.89626e-27	RB1, CDKN1A, ARAF, RELA, EGFR, CASP9, IKBKB, CDC42, MAPK9, MAPK8, CCND1, ERBB2, E2F1, RAC2, AKT1, MAPK1, BAK1, RAC1, JAK1, MAPK3, CHUK, STAT1, BAD, STAT3, MTOR, NFKB1, VEGFA, PIK3CA, CDK4, BAX, RAF1, TP53, BCL2L1	282	76	8142	12.5367	5.63188e-25	5.11989e-26	2.20655e-26
KEGG_PATHWAY	hsa05215:Prostate cancer	36	11.2853	3.46189e-27	RB1, GSK3B, CDKN1A, PTEN, ARAF, PLAT, RELA, EGFR, HSP90B1, IGF1R, CASP9, IKBKB, CCND1, ERBB2, E2F1, AKT1, MAPK1, HRAS, MAPK3, HSP90AA1, CHUK, BAD, MMP3, IGF1, MMP9, MTOR, NFKB1, NFKBIA, CREB1, PIK3CA, BCL2, MDM2, CTNNB1, RAF1, TP53, FGFR1	282	97	8142	10.7155	1.02818e-24	8.56818e-26	3.69268e-26
KEGG_PATHWAY	hsa04668:TNF signaling pathway	38	11.9122	4.22136e-27	CEBPB, TNFAIP3, PTGS2, TNF, CXCL2, RELA, ICAM1, IKBKB, MAPK9, CASP7, MAPK8, CASP8, CASP3, CCL2, AKT1, MAPK1, FADD, JUNB, MAPK3, JUN, VCAM1, CHUK, MMP3, FOS, MAPK14, TNFRSF1B, MMP9, NFKB1, TNFRSF1A, NFKBIA, CXCL10, IL6, CREB1, PIK3CA, IRF1, IL1B, LTA, FAS	282	112	8142	9.79597	1.25374e-24	9.64418e-26	4.15641e-26
KEGG_PATHWAY	hsa05164:Influenza A	42	13.1661	6.52588e-24	PRSS1, CXCL8, FASLG, TNF, RELA, ACTB, ICAM1, CASP9, IKBKB, CASP8, TBK1, CASP3, CCL2, AKT1, MAPK1, BAK1, FADD, JAK1, MAPK3, CHUK, STAT1, NFKB1, PML, RAB11A, TNFRSF1A, NFKBIA, IL1A, CXCL10, IL6, IFNG, IRF3, PIK3CA, CDK4, IL1B, BAX, FAS, CYCS, TLR7, RAF1, SLC25A5, TLR4, SLC25A6	282	171	8142	7.09145	1.93819e-21	1.38442e-22	5.96652e-23
KEGG_PATHWAY	hsa05169:Epstein-Barr virus infection	44	13.7931	7.65623e-23	RB1, CDKN1A, HDAC1, TNFAIP3, TNF, RELA, ICAM1, CASP9, IKBKB, MAPK9, MAPK8, CASP8, TBK1, CCND1, MYC, CASP3, E2F1, AKT1, BAK1, FADD, RAC1, JAK3, JAK1, JUN, CHUK, STAT1, STAT3, MAPK14, NFKB1, NFKB2, NFKBIA, CXCL10, IL6, SNW1, IRF3, PIK3CA, CDK4, BCL2, MDM2, BAX, FAS, CYCS, VIM, TP53	282	202	8142	6.28902	2.2739e-20	1.51593e-21	6.53332e-22
KEGG_PATHWAY	hsa05142:Chagas disease	33	10.3448	9.48335e-23	CXCL8, SERPINE1, FASLG, TNF, RELA, C3, IKBKB, MAPK9, MAPK8, CASP8, CCL3, CCL2, AKT1, MAPK1, FADD, MAPK3, IL10, JUN, NOS2, CHUK, FOS, MAPK14, IL2, NFKB1, TNFRSF1A, NFKBIA, IL6, IFNG, PIK3CA, IL1B, GNAS, FAS, TLR4	282	102	8142	9.34105	2.81655e-20	1.76035e-21	7.58668e-22
KEGG_PATHWAY	hsa05145:Toxoplasmosis	34	10.6583	1.84565e-22	TNF, RELA, PIK3CG, CASP9, IKBKB, MAPK9, MAPK8, CASP8, SOCS1, CASP3, ALOX5, AKT1, MAPK1, LDLR, JAK1, MAPK3, IL10, HSPA8, NOS2, CHUK, STAT1, BAD, STAT3, MAPK14, NFKB1, TNFRSF1A, NFKBIA, CD40LG, IFNG, BCL2, CYCS, TLR4, BCL2L1, HSPA1A	282	112	8142	8.76482	5.48159e-20	3.22447e-21	1.38967e-21
KEGG_PATHWAY	hsa01522:Endocrine resistance	32	10.0313	3.45558e-22	RB1, CDKN1A, ARAF, EGFR, IGF1R, MAPK9, MAPK8, CCND1, ERBB2, E2F1, AKT1, MAPK1, HRAS, MAPK3, MED1, JUN, BAD, MMP2, IGF1, FOS, MAPK14, MMP9, ESR1, MTOR, PIK3CA, CDK4, BCL2, GNAS, MDM2, BAX, RAF1, TP53	282	98	8142	9.4277	1.02631e-19	5.70171e-21	2.4573e-21
KEGG_PATHWAY	hsa05171:Coronavirus disease - COVID-19	46	14.4201	3.96011e-22	RPL3, CXCL8, RPL10L, RPL11, RPL8, TNF, RELA, EGFR, C3, IKBKB, MAPK9, RPL7A, MAPK8, TBK1, CCL2, MAPK1, RPL37, RPL15, JAK1, MAPK3, RPL19, JUN, CHUK, STAT1, RPL23, MMP3, STAT3, CYBB, RPL13A, RPL23A, RPSA, FOS, MAPK14, IL2, NFKB1, TNFRSF1A, NFKBIA, CXCL10, IL6, IRF3, PIK3CA, IL1B, TLR7, IL6ST, TLR4, RPL26L1	282	232	8142	5.72469	1.17615e-19	6.19028e-21	2.66787e-21
KEGG_PATHWAY	hsa05210:Colorectal cancer	30	9.40439	1.04538e-21	GSK3B, CDKN1A, ARAF, EGFR, CASP9, MAPK9, MAPK8, CCND1, MYC, CASP3, RAC2, AKT1, MAPK1, BAK1, RAC1, HRAS, MAPK3, JUN, BAD, FOS, RHOA, MTOR, PIK3CA, BCL2, BAX, BIRC5, CTNNB1, CYCS, RAF1, TP53	282	86	8142	10.0717	3.10478e-19	1.55239e-20	6.69044e-21
KEGG_PATHWAY	hsa04932:Non-alcoholic fatty liver disease	37	11.5987	1.40867e-20	GSK3B, GSK3A, PRKAA1, CXCL8, PRKAA2, COX4I1, FASLG, TNF, RELA, IKBKB, CDC42, MAPK9, CASP7, MAPK8, CASP8, CASP3, AKT1, RAC1, JUN, INSR, FOS, COX6C, MAPK14, SDHA, PRKAB1, NFKB1, TNFRSF1A, IL1A, IL6, PIK3CA, IL1B, LEP, BAX, FAS, CYCS, PPARG, PPARA	282	155	8142	6.89211	4.18376e-18	1.99227e-19	8.5862e-20
KEGG_PATHWAY	hsa05205:Proteoglycans in cancer	41	12.8527	7.87539e-20	CDKN1A, ARAF, FASLG, FGF2, ELK1, HIF1A, TNF, EGFR, ACTB, IGF1R, CDC42, CCND1, MYC, CASP3, ERBB2, AKT1, MAPK1, RAC1, HRAS, MAPK3, MMP2, CAV1, STAT3, IGF1, MAPK14, MMP9, ESR1, RHOA, MTOR, PPP1CA, VEGFA, COL1A1, COL1A2, PIK3CA, MDM2, CTNNB1, FAS, RAF1, TP53, TLR4, FGFR1	282	205	8142	5.77447	2.33899e-17	1.06318e-18	4.58204e-19
KEGG_PATHWAY	hsa04151:PI3K-Akt signaling pathway	53	16.6144	8.88384e-20	CHRM2, YWHAE, GSK3B, CDKN1A, PTEN, FASLG, FGF2, PIK3CG, IGF1R, CASP9, IKBKB, CCND1, MYC, AKT1, RAC1, JAK3, HRAS, JAK1, HSP90AA1, CHUK, CREB1, PIK3CA, RAF1, TLR4, TP53, PRKAA1, PRKAA2, EGFR, RELA, HSP90B1, ERBB2, SPP1, MAPK1, EIF4E, MCL1, MAPK3, BAD, NOS3, INSR, IGF1, MTOR, NFKB1, IL2, VEGFA, IL4, COL1A1, IL6, COL1A2, CDK4, BCL2, MDM2, FGFR1, BCL2L1	282	354	8142	4.3227	2.6385e-17	1.14717e-18	4.94405e-19
KEGG_PATHWAY	hsa04210:Apoptosis	34	10.6583	1.4537e-19	FASLG, TNF, RELA, ACTB, CASP9, IKBKB, MAPK9, CASP7, MAPK8, CASP8, CASP3, AKT1, MAPK1, BAK1, FADD, HRAS, MCL1, MAPK3, JUN, CHUK, BAD, FOS, NFKB1, TNFRSF1A, NFKBIA, PIK3CA, BCL2, BAX, BIRC5, FAS, CYCS, RAF1, TP53, BCL2L1	282	136	8142	7.21809	4.31748e-17	1.79895e-18	7.75306e-19
KEGG_PATHWAY	hsa04620:Toll-like receptor signaling pathway	30	9.40439	4.09444e-19	CXCL8, TNF, RELA, IKBKB, MAPK9, MAPK8, CASP8, TBK1, CCL3, SPP1, AKT1, MAPK1, FADD, RAC1, MAPK3, JUN, CHUK, STAT1, FOS, MAPK14, NFKB1, NFKBIA, CXCL10, CXCL11, IL6, IRF3, PIK3CA, IL1B, TLR7, TLR4	282	104	8142	8.32856	1.21605e-16	4.8642e-18	2.09635e-18
KEGG_PATHWAY	hsa04659:Th17 cell differentiation	30	9.40439	1.28566e-18	RORA, GATA3, AHR, HIF1A, RELA, IKBKB, MAPK9, MAPK8, MAPK1, JAK3, JAK1, MAPK3, JUN, HSP90AA1, CHUK, STAT1, STAT3, FOS, MAPK14, IL2, MTOR, NFKB1, IL4, NFKBIA, CD4, IL6, IFNG, IL1B, RARA, IL6ST	282	108	8142	8.02009	3.81841e-16	1.46862e-17	6.32941e-18
KEGG_PATHWAY	hsa05220:Chronic myeloid leukemia	26	8.15047	1.47823e-18	RB1, CDKN1A, HDAC1, ARAF, RELA, IKBKB, CCND1, MYC, E2F1, ABL1, AKT1, MAPK1, BAK1, HRAS, MAPK3, CHUK, BAD, NFKB1, NFKBIA, PIK3CA, CDK4, MDM2, BAX, RAF1, TP53, BCL2L1	282	76	8142	9.87738	4.39035e-16	1.62605e-17	7.00791e-18
KEGG_PATHWAY	hsa05166:Human T-cell leukemia virus 1 infection	41	12.8527	1.57426e-18	RB1, CDKN1A, ITGB2, PTEN, ELK1, TNF, RELA, ICAM1, IKBKB, MAPK9, MAPK8, CCND1, MYC, E2F1, AKT1, MAPK1, HRAS, JAK3, JAK1, MAPK3, EGR1, JUN, CHUK, FOS, IL2, NFKB1, TNFRSF1A, NFKB2, NFKBIA, CD4, IL6, CREB1, PIK3CA, CDK4, LTA, BAX, SLC25A5, TP53, RAN, BCL2L1, SLC25A6	282	222	8142	5.33228	4.67555e-16	1.66984e-17	7.19661e-18
KEGG_PATHWAY	hsa05135:Yersinia infection	33	10.3448	1.81683e-18	GSK3B, CXCL8, TNF, RELA, ACTB, IKBKB, CDC42, MAPK9, RPS6KA3, MAPK8, TBK1, RPS6KA1, RAC2, CCL2, AKT1, MAPK1, RAC1, MAPK3, IL10, JUN, CHUK, FOS, MAPK14, RHOA, IL2, NFKB1, NFKBIA, CD4, IL6, IRF3, PIK3CA, IL1B, TLR4	282	137	8142	6.95465	5.39599e-16	1.86069e-17	8.01912e-18
KEGG_PATHWAY	hsa05132:Salmonella infection	43	13.4796	2.57864e-18	CXCL8, TNF, RELA, PIK3CG, ACTB, HSP90B1, IKBKB, CDC42, MAPK9, CASP7, MAPK8, CASP8, MYC, CASP3, AKT1, MAPK1, BAK1, FADD, RAC1, HRAS, MAPK3, JUN, HSP90AA1, ANXA2, CHUK, FOS, MAPK14, RHOA, NFKB1, TNFRSF1A, NFKBIA, IL6, PIK3CA, IL1B, BCL2, BAX, CTNNB1, CYCS, RAF1, GAPDH, RAB5A, TLR4, RAB7A	282	249	8142	4.98599	7.65856e-16	2.55285e-17	1.10022e-17
KEGG_PATHWAY	hsa05152:Tuberculosis	37	11.5987	2.72045e-18	CEBPB, ITGB2, TNF, RELA, HSPD1, CASP9, C3, MAPK9, MAPK8, CASP8, CASP3, AKT1, MAPK1, FADD, JAK1, MAPK3, IL10, FCER1G, NOS2, STAT1, BAD, MAPK14, RHOA, NFKB1, TNFRSF1A, IL1A, IL6, CREB1, IFNG, IL1B, BCL2, BAX, CYCS, RAF1, RAB5A, TLR4, RAB7A	282	180	8142	5.93487	8.07973e-16	2.60636e-17	1.12328e-17
KEGG_PATHWAY	hsa04936:Alcoholic liver disease	33	10.3448	5.67906e-18	GSK3B, PRKAA1, CXCL8, PRKAA2, FASLG, TNF, CXCL2, RELA, ACACA, C3, IKBKB, MAPK9, MAPK8, CASP8, TBK1, CCND1, ALDH2, CASP3, AKT1, FADD, CHUK, MAPK14, PRKAB1, NFKB1, TNFRSF1A, NFKBIA, IL6, IRF3, IL1B, CTNNB1, FAS, PPARA, TLR4	282	142	8142	6.70977	1.68668e-15	5.27088e-17	2.27162e-17
KEGG_PATHWAY	hsa05219:Bladder cancer	20	6.26959	1.08462e-17	RB1, CDKN1A, CXCL8, MMP2, ARAF, MMP9, EGFR, VEGFA, RASSF1, CCND1, CDK4, MYC, ERBB2, MDM2, E2F1, MAPK1, RAF1, HRAS, TP53, MAPK3	282	41	8142	14.0841	3.22132e-15	9.76158e-17	4.20701e-17
KEGG_PATHWAY	hsa05140:Leishmaniasis	25	7.83699	3.03773e-17	ITGB2, PTGS2, ELK1, TNF, RELA, C3, MAPK1, JAK1, MAPK3, IL10, JUN, NOS2, STAT1, CYBB, CYBA, FOS, MAPK14, NFKB1, IL4, NFKBIA, EEF1A1, IL1A, IFNG, IL1B, TLR4	282	77	8142	9.37414	9.02205e-15	2.65355e-16	1.14362e-16
KEGG_PATHWAY	hsa04068:FoxO signaling pathway	31	9.71787	4.05457e-17	CDKN1A, PRKAA1, PRKAA2, SETD7, PTEN, ARAF, FASLG, EGFR, IGF1R, IKBKB, MAPK9, MAPK8, CCND1, AKT1, MAPK1, HRAS, RAG1, MAPK3, IL10, CHUK, PRMT1, INSR, STAT3, IGF1, MAPK14, PRKAB1, IL6, PIK3CA, CAT, MDM2, RAF1	282	131	8142	6.83239	1.20421e-14	3.4406e-16	1.48282e-16
KEGG_PATHWAY	hsa04625:C-type lectin receptor signaling pathway	28	8.77743	5.35877e-17	PTGS2, TNF, RELA, IKBKB, MAPK9, MAPK8, CASP8, AKT1, MAPK1, HRAS, MAPK3, IL10, JUN, FCER1G, CHUK, STAT1, MAPK14, RHOA, IL2, NFKB1, NFKB2, NFKBIA, IL6, PIK3CA, IRF1, IL1B, MDM2, RAF1	282	104	8142	7.77332	1.59155e-14	4.42099e-16	1.90534e-16
KEGG_PATHWAY	hsa05134:Legionellosis	22	6.89655	6.23649e-17	HSPA8, VCP, CXCL8, ITGB2, CXCL2, TNF, RELA, NFKB1, HSPD1, NFKB2, CASP9, C3, NFKBIA, EEF1A1, CASP7, IL6, CASP8, IL1B, CASP3, CYCS, TLR4, HSPA1A	282	57	8142	11.1437	3.29736e-14	5.00605e-16	2.15749e-16
KEGG_PATHWAY	hsa05223:Non-small cell lung cancer	24	7.52351	7.69403e-17	RB1, ALK, CDKN1A, BAD, STAT3, ARAF, EGFR, CASP9, RASSF1, PIK3CA, CCND1, CDK4, ERBB2, E2F1, BAX, AKT1, MAPK1, RARB, BAK1, RAF1, HRAS, JAK3, TP53, MAPK3	282	72	8142	9.62411	3.29736e-14	6.01349e-16	2.59167e-16
KEGG_PATHWAY	hsa05170:Human immunodeficiency virus 1 infection	38	11.9122	1.00067e-16	FASLG, TNF, RELA, CASP9, IKBKB, MAPK9, MAPK8, CASP8, TBK1, CASP3, RAC2, AKT1, MAPK1, BAK1, FADD, RAC1, HRAS, MAPK3, JUN, CHUK, BAD, FOS, MAPK14, TNFRSF1B, MTOR, NFKB1, TNFRSF1A, NFKBIA, CD4, IRF3, PIK3CA, BCL2, BAX, FAS, CYCS, RAF1, TLR4, BCL2L1	282	212	8142	5.17523	3.29736e-14	7.62049e-16	3.28425e-16
KEGG_PATHWAY	hsa05235:PD-L1 expression and PD-1 checkpoint pathway in cancer	26	8.15047	1.03994e-16	ALK, PTEN, HIF1A, RELA, EGFR, IKBKB, AKT1, MAPK1, HRAS, JAK1, MAPK3, JUN, CSNK2A1, CHUK, STAT1, STAT3, FOS, MAPK14, MTOR, NFKB1, NFKBIA, CD4, IFNG, PIK3CA, RAF1, TLR4	282	89	8142	8.43462	3.29736e-14	7.72154e-16	3.3278e-16
KEGG_PATHWAY	hsa04066:HIF-1 signaling pathway	28	8.77743	1.95407e-16	CDKN1A, SERPINE1, HIF1A, RELA, EGFR, IGF1R, ERBB2, AKT1, HMOX1, MAPK1, TIMP1, EIF4E, MAPK3, NOS2, NOS3, INSR, STAT3, CYBB, IGF1, MTOR, NFKB1, VEGFA, IL6, IFNG, PIK3CA, BCL2, GAPDH, TLR4	282	109	8142	7.41675	6.59472e-14	1.41551e-15	6.10051e-16
KEGG_PATHWAY	hsa04010:MAPK signaling pathway	44	13.7931	2.29343e-16	ARAF, HSPB1, FASLG, CACNA1C, FGF2, ELK1, TNF, RELA, EGFR, IGF1R, IKBKB, CDC42, MAPK9, RPS6KA3, MAPK8, MYC, CASP3, ERBB2, RPS6KA1, RAC2, AKT1, MAPK1, RAC1, HRAS, MAPK3, MAP4K4, HSPA8, JUN, CHUK, INSR, IGF1, FOS, MAPK14, NFKB1, TNFRSF1A, NFKB2, VEGFA, IL1A, IL1B, FAS, RAF1, TP53, FGFR1, HSPA1A	282	294	8142	4.32103	6.59472e-14	1.62178e-15	6.9895e-16
KEGG_PATHWAY	hsa05133:Pertussis	24	7.52351	2.96011e-16	IL10, JUN, CXCL8, NOS2, ITGB2, FOS, MAPK14, TNF, RHOA, RELA, NFKB1, C3, IL1A, MAPK9, CASP7, IL6, MAPK8, IRF3, IL1B, CASP3, IRF1, MAPK1, TLR4, MAPK3	282	76	8142	9.11758	9.89209e-14	2.04454e-15	8.81149e-16
KEGG_PATHWAY	hsa05208:Chemical carcinogenesis - reactive oxygen species	38	11.9122	6.60156e-16	COX4I1, PTEN, ARAF, AHR, HIF1A, RELA, EGFR, IKBKB, MAPK9, MAPK8, ABL1, AKT1, HMOX1, MAPK1, RAC1, HRAS, MAPK3, JUN, CHUK, GSTO1, BAD, EPHX2, CYBA, FOS, COX6C, MAPK14, SDHA, NFKB1, SOD1, VEGFA, NFKBIA, PIK3CA, GSTA2, CAT, RAF1, SLC25A5, SLC25A6, NFE2L2	282	223	8142	4.91995	1.97842e-13	4.45605e-15	1.92045e-15
KEGG_PATHWAY	hsa04660:T cell receptor signaling pathway	27	8.46395	6.77258e-16	GSK3B, TNF, RELA, IKBKB, CDC42, MAPK9, MAPK8, AKT1, MAPK1, HRAS, MAPK3, IL10, JUN, CHUK, FOS, MAPK14, RHOA, IL2, NFKB1, IL4, NFKBIA, CD4, CD40LG, IFNG, PIK3CA, CDK4, RAF1	282	104	8142	7.4957	1.97842e-13	4.4699e-15	1.92642e-15
KEGG_PATHWAY	hsa01521:EGFR tyrosine kinase inhibitor resistance	24	7.52351	8.76999e-16	GSK3B, BAD, STAT3, PTEN, ARAF, IGF1, FGF2, EGFR, MTOR, IGF1R, VEGFA, IL6, PIK3CA, ERBB2, BCL2, BAX, AKT1, MAPK1, RAF1, HRAS, EIF4E, JAK1, BCL2L1, MAPK3	282	79	8142	8.77134	2.63789e-13	5.66236e-15	2.44034e-15
KEGG_PATHWAY	hsa05165:Human papillomavirus infection	46	14.4201	9.39194e-16	RB1, GSK3B, CDKN1A, HDAC1, PTEN, FASLG, PTGS2, TNF, RELA, EGFR, IKBKB, CDC42, CASP8, TBK1, CCND1, CASP3, E2F1, SPP1, AKT1, MAPK1, BAK1, FADD, HRAS, JAK1, MAPK3, CHUK, STAT1, BAD, MTOR, NFKB1, TNFRSF1A, VEGFA, COL1A1, CREB1, COL1A2, IRF3, PIK3CA, CDK4, IRF1, GNAS, MDM2, BAX, CTNNB1, FAS, RAF1, TP53	282	331	8142	4.01247	2.63789e-13	5.9349e-15	2.5578e-15
KEGG_PATHWAY	hsa05218:Melanoma	23	7.21003	1.17854e-15	RB1, CDKN1A, BAD, PTEN, ARAF, IGF1, FGF2, EGFR, IGF1R, PIK3CA, CCND1, CDK4, MDM2, E2F1, BAX, AKT1, MAPK1, BAK1, RAF1, HRAS, TP53, FGFR1, MAPK3	282	72	8142	9.22311	3.6271e-13	7.2922e-15	3.14277e-15
KEGG_PATHWAY	hsa01524:Platinum drug resistance	23	7.21003	1.58999e-15	CDKN1A, GSTO1, BAD, FASLG, CASP9, CASP8, PIK3CA, CASP3, GSTA2, ERBB2, MDM2, BCL2, FAS, BAX, BIRC5, AKT1, MAPK1, CYCS, BAK1, FADD, TP53, BCL2L1, MAPK3	282	73	8142	9.09676	4.61631e-13	9.63731e-15	4.15345e-15
KEGG_PATHWAY	hsa05213:Endometrial cancer	21	6.58307	1.67848e-15	GSK3B, CDKN1A, BAD, PTEN, ARAF, ELK1, EGFR, CASP9, PIK3CA, CCND1, MYC, ERBB2, BAX, AKT1, MAPK1, CTNNB1, BAK1, RAF1, HRAS, TP53, MAPK3	282	58	8142	10.4538	4.94604e-13	9.97015e-15	4.2969e-15
KEGG_PATHWAY	hsa05222:Small cell lung cancer	25	7.83699	2.98078e-15	RB1, CDKN1A, PTEN, PTGS2, RELA, CASP9, IKBKB, CCND1, MYC, CASP3, E2F1, AKT1, BAK1, NOS2, CHUK, NFKB1, NFKBIA, PIK3CA, CDK4, BCL2, BAX, RARB, CYCS, TP53, BCL2L1	282	92	8142	7.84574	8.90288e-13	1.73586e-14	7.48116e-15
KEGG_PATHWAY	hsa05203:Viral carcinogenesis	35	10.9718	9.39373e-15	RB1, YWHAE, CDKN1A, HDAC1, HDAC8, RELA, HDAC6, C3, CDC42, CASP8, CCND1, CASP3, MAPK1, BAK1, RAC1, HRAS, JAK3, JAK1, MAPK3, JUN, BAD, STAT3, RHOA, NFKB1, NFKB2, NFKBIA, SNW1, CREB1, IRF3, PIK3CA, CDK4, MDM2, BAX, IL6ST, TP53	282	204	8142	4.95359	2.80276e-12	5.36527e-14	2.3123e-14
KEGG_PATHWAY	hsa05224:Breast cancer	30	9.40439	1.05425e-14	RB1, GSK3B, CDKN1A, PTEN, ARAF, FGF2, EGFR, IGF1R, CCND1, MYC, ERBB2, E2F1, AKT1, MAPK1, BAK1, HRAS, MAPK3, JUN, IGF1, FOS, ESR1, MTOR, NFKB2, PIK3CA, CDK4, BAX, CTNNB1, RAF1, TP53, FGFR1	282	147	8142	5.89231	3.13249e-12	5.90776e-14	2.54611e-14
KEGG_PATHWAY	hsa04380:Osteoclast differentiation	28	8.77743	1.61713e-14	TNF, RELA, IKBKB, MAPK9, MAPK8, SOCS1, AKT1, MAPK1, RAC1, JUNB, JAK1, MAPK3, JUN, CHUK, STAT1, CYBA, FOS, MAPK14, NFKB1, TNFRSF1A, NFKB2, NFKBIA, IL1A, CREB1, IFNG, PIK3CA, IL1B, PPARG	282	128	8142	6.31582	4.81415e-12	8.73794e-14	3.76585e-14
KEGG_PATHWAY	hsa04931:Insulin resistance	26	8.15047	1.61814e-14	GSK3B, PRKAA1, PRKAA2, PTEN, TNF, RELA, IKBKB, MAPK9, RPS6KA3, MAPK8, RPS6KA1, AKT1, PPARGC1B, NOS3, INSR, STAT3, PRKAB1, MTOR, NFKB1, TNFRSF1A, PPP1CA, NFKBIA, IL6, CREB1, PIK3CA, PPARA	282	108	8142	6.95075	4.81415e-12	8.73794e-14	3.76585e-14
KEGG_PATHWAY	hsa05130:Pathogenic Escherichia coli infection	34	10.6583	2.06609e-14	CXCL8, FASLG, TNF, RELA, ACTB, CASP9, IKBKB, CDC42, MAPK9, CASP7, MAPK8, CASP8, CASP3, ABL1, MAPK1, BAK1, FADD, RAC1, MAPK3, JUN, CHUK, FOS, MAPK14, RHOA, NFKB1, TNFRSF1A, NFKBIA, IL6, IL1B, BAX, FAS, CYCS, GAPDH, TLR4	282	197	8142	4.98304	6.13309e-12	1.08499e-13	4.67607e-14
KEGG_PATHWAY	hsa04722:Neurotrophin signaling pathway	27	8.46395	2.08231e-14	YWHAE, GSK3B, FASLG, RELA, IKBKB, CDC42, MAPK9, RPS6KA3, MAPK8, RPS6KA1, ABL1, AKT1, MAPK1, RAC1, HRAS, MAPK3, JUN, BAD, MAPK14, RHOA, NFKB1, NFKBIA, PIK3CA, BCL2, BAX, RAF1, TP53	282	119	8142	6.55087	6.19904e-12	1.08499e-13	4.67607e-14
KEGG_PATHWAY	hsa05207:Chemical carcinogenesis - receptor activation	35	10.9718	3.05352e-14	RB1, AHR, CACNA1C, FGF2, RELA, EGFR, HSP90B1, RPS6KA3, CCND1, MYC, RPS6KA1, E2F1, AKT1, MAPK1, HRAS, MAPK3, JUN, HSP90AA1, GSTO1, BAD, EPHX2, STAT3, FOS, ESR1, MTOR, NFKB1, VEGFA, CREB1, PIK3CA, GSTA2, BCL2, GNAS, BIRC5, RAF1, PPARA	282	212	8142	4.76666	9.06775e-12	1.56361e-13	6.7388e-14
KEGG_PATHWAY	hsa04621:NOD-like receptor signaling pathway	32	10.0313	1.14504e-13	YWHAE, CXCL8, TNFAIP3, TNF, CXCL2, RELA, IKBKB, MAPK9, MAPK8, CASP8, TBK1, CCL2, MAPK1, FADD, JAK1, MAPK3, JUN, HSP90AA1, CHUK, STAT1, CYBB, CYBA, MAPK14, RHOA, NFKB1, NFKBIA, IL6, IRF3, IL1B, BCL2, TLR4, BCL2L1	282	184	8142	5.02128	3.39958e-11	5.76404e-13	2.48416e-13
KEGG_PATHWAY	hsa05022:Pathways of neurodegeneration - multiple diseases	52	16.3009	1.66845e-13	APP, GSK3B, COX4I1, ARAF, FASLG, TNF, CASP9, CASP7, TBK1, CASP8, CASP3, RAC1, HRAS, CSNK2A1, CYBB, TNFRSF1B, SDHA, TNFRSF1A, IL1A, IL1B, CAT, RAF1, SLC25A5, SLC25A6, VCP, CACNA1C, PTGS2, RELA, MAPK9, MAPK8, MAPK1, BAK1, FADD, MAPK3, NOS2, HSPA5, BAD, MAPK14, COX6C, MTOR, NFKB1, GRIN1, SOD1, IL6, BCL2, CYCS, BAX, CTNNB1, FAS, UBA1, RAB5A, BCL2L1	282	476	8142	3.15412	4.95594e-11	8.2588e-13	3.55935e-13
KEGG_PATHWAY	hsa04062:Chemokine signaling pathway	32	10.0313	3.76939e-13	GSK3B, GSK3A, CXCL8, CXCL2, RELA, PIK3CG, IKBKB, CDC42, CCL3, RAC2, CCL2, AKT1, MAPK1, CCR7, RAC1, HRAS, JAK3, MAPK3, CCL24, CHUK, STAT1, BAD, STAT3, RHOA, NFKB1, NFKBIA, CXCL10, HCK, CXCL11, PIK3CA, RAF1, PF4	282	192	8142	4.81206	1.11945e-10	1.83526e-12	7.90955e-13
KEGG_PATHWAY	hsa05225:Hepatocellular carcinoma	30	9.40439	3.93706e-13	RB1, GSK3B, CDKN1A, PTEN, ARAF, ELK1, EGFR, ACTB, IGF1R, CCND1, MYC, E2F1, AKT1, HMOX1, MAPK1, BAK1, HRAS, MAPK3, GSTO1, BAD, MTOR, PIK3CA, CDK4, GSTA2, BAX, CTNNB1, RAF1, TP53, BCL2L1, NFE2L2	282	168	8142	5.15578	1.16924e-10	1.88598e-12	8.12811e-13
KEGG_PATHWAY	hsa05214:Glioma	21	6.58307	4.27072e-13	RB1, CDKN1A, PTEN, ARAF, IGF1, EGFR, MTOR, IGF1R, PIK3CA, CCND1, CDK4, MDM2, E2F1, BAX, AKT1, MAPK1, BAK1, RAF1, HRAS, TP53, MAPK3	282	75	8142	8.08426	1.2685e-10	2.01334e-12	8.67701e-13
KEGG_PATHWAY	hsa05221:Acute myeloid leukemia	20	6.26959	4.94349e-13	CHUK, BAD, STAT3, ARAF, MPO, MTOR, RELA, NFKB1, PML, IKBKB, PIK3CA, CCND1, MYC, RARA, AKT1, MAPK1, RAF1, HRAS, MAPK3, RUNX1T1	282	67	8142	8.61861	1.46832e-10	2.29409e-12	9.88699e-13
KEGG_PATHWAY	hsa05010:Alzheimer disease	45	14.1066	9.71207e-13	APP, GSK3B, COX4I1, ARAF, CACNA1C, PTGS2, TNF, RELA, CASP9, IKBKB, MAPK9, CASP7, MAPK8, CASP8, CASP3, AKT1, MAPK1, FADD, APOE, HRAS, MAPK3, NOS2, CSNK2A1, CHUK, BAD, INSR, CYBB, COX6C, SDHA, MTOR, NFKB1, GRIN1, TNFRSF1A, BACE1, IL1A, IL6, PIK3CA, IL1B, CTNNB1, FAS, CYCS, RAF1, SLC25A5, GAPDH, SLC25A6	282	384	8142	3.38348	2.88453e-10	4.43767e-12	1.91253e-12
KEGG_PATHWAY	hsa04917:Prolactin signaling pathway	20	6.26959	1.18348e-12	GSK3B, STAT1, STAT3, FOS, MAPK14, ESR1, RELA, NFKB1, MAPK9, MAPK8, SOCS1, PIK3CA, TH, CCND1, IRF1, AKT1, MAPK1, RAF1, HRAS, MAPK3	282	70	8142	8.24924	3.51499e-10	5.32565e-12	2.29523e-12
KEGG_PATHWAY	hsa04926:Relaxin signaling pathway	26	8.15047	1.21636e-12	RELA, EGFR, MAPK9, MAPK8, AKT1, MAPK1, HRAS, MAPK3, JUN, NOS2, NOS3, MMP2, FOS, MAPK14, MMP9, NFKB1, VEGFA, NFKBIA, COL1A1, COL3A1, MMP13, CREB1, COL1A2, PIK3CA, GNAS, RAF1	282	129	8142	5.81923	3.61259e-10	5.39192e-12	2.32379e-12
KEGG_PATHWAY	hsa05131:Shigellosis	35	10.9718	2.86991e-12	GSK3B, GSK3A, CXCL8, TNF, RELA, EGFR, ACTB, C3, IKBKB, CDC42, MAPK9, MAPK8, TBK1, AKT1, MAPK1, RAC1, MAPK3, JUN, CHUK, MAPK14, RHOA, MTOR, NFKB1, TNFRSF1A, NFKBIA, IRF3, PIK3CA, IL1B, BCL2, MDM2, BAX, CYCS, TP53, TLR4, BCL2L1	282	247	8142	4.09122	8.52368e-10	1.25348e-11	5.40218e-12
KEGG_PATHWAY	hsa04510:Focal adhesion	31	9.71787	7.48262e-12	GSK3B, PTEN, ELK1, EGFR, ACTB, IGF1R, CDC42, MAPK9, MAPK8, CCND1, ERBB2, SPP1, RAC2, AKT1, MAPK1, RAC1, HRAS, MAPK3, JUN, BAD, CAV1, IGF1, RHOA, PPP1CA, VEGFA, COL1A1, COL1A2, PIK3CA, BCL2, CTNNB1, RAF1	282	201	8142	4.45295	2.22232e-09	3.22078e-11	1.38808e-11
KEGG_PATHWAY	hsa04014:Ras signaling pathway	33	10.3448	1.2535e-11	PLA2G1B, FASLG, FGF2, ELK1, RELA, EGFR, IGF1R, IKBKB, CDC42, MAPK9, MAPK8, RASSF1, TBK1, ABL1, RAC2, AKT1, MAPK1, RAC1, HRAS, MAPK3, CHUK, BAD, INSR, IGF1, RHOA, NFKB1, GRIN1, VEGFA, PIK3CA, RAF1, RAB5A, FGFR1, BCL2L1	282	232	8142	4.10684	3.72289e-09	5.31841e-11	2.29211e-11
KEGG_PATHWAY	hsa04215:Apoptosis - multiple species	14	4.38871	1.44484e-11	TNFRSF1A, CASP9, MAPK9, CASP7, MAPK8, CASP8, CASP3, BCL2, BAX, BIRC5, CYCS, BAK1, FADD, BCL2L1	282	32	8142	12.6316	4.29119e-09	6.04392e-11	2.60479e-11
KEGG_PATHWAY	hsa04658:Th1 and Th2 cell differentiation	21	6.58307	2.61369e-11	JUN, CHUK, STAT1, IL13, GATA3, FOS, MAPK14, IL2, RELA, NFKB1, IL4, NFKBIA, IKBKB, MAPK9, CD4, MAPK8, IFNG, MAPK1, JAK3, JAK1, MAPK3	282	92	8142	6.59043	7.76265e-09	1.07815e-10	4.64655e-11
KEGG_PATHWAY	hsa04064:NF-kappa B signaling pathway	22	6.89655	3.65856e-11	UBE2I, VCAM1, CXCL8, CSNK2A1, CHUK, TNFAIP3, PTGS2, CXCL2, TNF, RELA, NFKB1, NFKB2, ICAM1, TNFRSF1A, NFKBIA, IKBKB, CD40LG, IL1B, LTA, BCL2, TLR4, BCL2L1	282	104	8142	6.10761	1.08659e-08	1.48848e-10	6.41501e-11
KEGG_PATHWAY	hsa05020:Prion disease	35	10.9718	4.93114e-11	GSK3B, COX4I1, CACNA1C, TNF, CASP9, MAPK9, MAPK8, CASP3, RAC2, MAPK1, RAC1, MAPK3, EGR1, HSPA8, HSPA5, CSNK2A1, BAD, CAV1, CYBB, CYBA, COX6C, MAPK14, SDHA, GRIN1, SOD1, IL1A, IL6, CREB1, PIK3CA, IL1B, BAX, CYCS, SLC25A5, SLC25A6, HSPA1A	282	273	8142	3.70158	1.46455e-08	1.97912e-10	8.52954e-11
KEGG_PATHWAY	hsa05415:Diabetic cardiomyopathy	30	9.40439	5.14668e-11	GSK3B, COX4I1, PTEN, RELA, MAPK9, MAPK8, RAC2, AKT1, TNNI3, RAC1, NOS3, MMP2, INSR, CYBB, CYBA, COX6C, MAPK14, SDHA, MMP9, MTOR, NFKB1, PPP1CA, COL1A1, COL3A1, COL1A2, PIK3CA, PPARA, SLC25A5, GAPDH, SLC25A6	282	203	8142	4.26685	1.52856e-08	2.03808e-10	8.78366e-11
KEGG_PATHWAY	hsa04218:Cellular senescence	26	8.15047	9.60843e-11	RB1, CDKN1A, CXCL8, SERPINE1, PTEN, RELA, CCND1, MYC, E2F1, AKT1, MAPK1, HRAS, MAPK3, MAPK14, MTOR, NFKB1, PPP1CA, IL1A, IL6, PIK3CA, CDK4, MDM2, RAF1, SLC25A5, TP53, SLC25A6	282	156	8142	4.81206	2.85371e-08	3.75487e-10	1.61826e-10
KEGG_PATHWAY	hsa04920:Adipocytokine signaling pathway	18	5.64263	1.02304e-10	PRKAA1, PRKAA2, CHUK, STAT3, TNFRSF1B, TNF, PRKAB1, MTOR, RELA, NFKB1, TNFRSF1A, NFKBIA, IKBKB, MAPK9, MAPK8, LEP, AKT1, PPARA	282	69	8142	7.53191	3.03843e-08	3.94602e-10	1.70064e-10
KEGG_PATHWAY	hsa05146:Amoebiasis	21	6.58307	1.90549e-10	IL10, CXCL8, NOS2, ITGB2, HSPB1, CXCL2, TNF, RELA, NFKB1, COL1A1, COL3A1, IL6, COL1A2, IFNG, PIK3CA, IL1B, CASP3, GNAS, RAB5A, TLR4, RAB7A	282	102	8142	5.94431	5.65931e-08	7.25552e-10	3.12696e-10
KEGG_PATHWAY	hsa05321:Inflammatory bowel disease	17	5.32915	3.7433e-10	IL10, JUN, STAT1, IL13, STAT3, RORA, GATA3, TNF, IL2, RELA, NFKB1, IL4, IL1A, IL6, IFNG, IL1B, TLR4	282	65	8142	7.55123	1.11176e-07	1.40729e-09	6.06509e-10
KEGG_PATHWAY	hsa05206:MicroRNAs in cancer	36	11.2853	3.93941e-10	CDKN1A, DNMT1, ABCB1, HDAC1, PTEN, PTGS2, EGFR, IKBKB, RASSF1, SOCS1, CCND1, MYC, CASP3, ERBB2, E2F1, ABL1, HMOX1, MAPK1, BAK1, HRAS, MCL1, MAPK3, UBE2I, STAT3, MMP9, RHOA, MTOR, NFKB1, VEGFA, PIK3CA, BCL2, MDM2, VIM, RAF1, TP53, BCL2L2	282	310	8142	3.35292	1.17001e-07	1.46251e-09	6.30306e-10
KEGG_PATHWAY	hsa04012:ErbB signaling pathway	19	5.95611	4.2135e-10	GSK3B, CDKN1A, JUN, BAD, ARAF, ELK1, EGFR, MTOR, MAPK9, MAPK8, PIK3CA, MYC, ERBB2, ABL1, AKT1, MAPK1, RAF1, HRAS, MAPK3	282	85	8142	6.45382	1.25141e-07	1.54495e-09	6.65838e-10
KEGG_PATHWAY	hsa04071:Sphingolipid signaling pathway	22	6.89655	5.1937e-10	FCER1G, NOS3, PTEN, MAPK14, TNF, RHOA, RELA, NFKB1, TNFRSF1A, MAPK9, MAPK8, PIK3CA, BCL2, RAC2, BAX, AKT1, MAPK1, RAC1, RAF1, HRAS, TP53, MAPK3	282	119	8142	5.33774	1.54253e-07	1.88113e-09	8.10724e-10
KEGG_PATHWAY	hsa04919:Thyroid hormone signaling pathway	22	6.89655	7.15708e-10	NCOA2, GSK3B, MED1, STAT1, HDAC1, BAD, HIF1A, ESR1, MTOR, ACTB, CASP9, PIK3CA, CCND1, MYC, MDM2, AKT1, MAPK1, CTNNB1, RAF1, HRAS, TP53, MAPK3	282	121	8142	5.24952	2.12565e-07	2.56103e-09	1.10374e-09
KEGG_PATHWAY	hsa04370:VEGF signaling pathway	16	5.01567	8.23517e-10	NOS3, BAD, HSPB1, PTGS2, MAPK14, VEGFA, CDC42, CASP9, PIK3CA, RAC2, AKT1, MAPK1, RAC1, RAF1, HRAS, MAPK3	282	59	8142	7.82979	2.44585e-07	2.91172e-09	1.25488e-09
KEGG_PATHWAY	hsa04211:Longevity regulating pathway	19	5.95611	9.34627e-10	KL, PRKAA1, PRKAA2, INSR, IGF1, PRKAB1, MTOR, RELA, NFKB1, IGF1R, CREB1, PIK3CA, CAT, BAX, AKT1, PPARG, HRAS, TP53, EIF4E	282	89	8142	6.16376	2.77584e-07	3.2657e-09	1.40744e-09
KEGG_PATHWAY	hsa05226:Gastric cancer	24	7.52351	1.20155e-09	RB1, GSK3B, CDKN1A, ABCB1, ARAF, FGF2, EGFR, MTOR, PIK3CA, CCND1, MYC, ERBB2, E2F1, BCL2, BAX, AKT1, MAPK1, RARB, CTNNB1, BAK1, RAF1, HRAS, TP53, MAPK3	282	149	8142	4.65058	3.56861e-07	4.14954e-09	1.78835e-09
KEGG_PATHWAY	hsa04630:JAK-STAT signaling pathway	25	7.83699	1.22073e-09	CDKN1A, EGFR, SOCS1, CCND1, MYC, AKT1, HRAS, JAK3, JAK1, MCL1, IL10, STAT1, IL13, STAT3, IL2, MTOR, IL4, IL6, IFNG, PIK3CA, LEP, BCL2, RAF1, IL6ST, BCL2L1	282	162	8142	4.45561	3.62557e-07	4.16732e-09	1.79602e-09
KEGG_PATHWAY	hsa04217:Necroptosis	24	7.52351	4.41371e-09	HSP90AA1, STAT1, STAT3, ALOX15, CYBB, TNFAIP3, FASLG, TNF, TNFRSF1A, IL1A, MAPK9, MAPK8, CASP8, IFNG, IL1B, BCL2, FAS, BAX, FADD, SLC25A5, JAK3, TLR4, JAK1, SLC25A6	282	159	8142	4.35809	1.31087e-06	1.48963e-08	6.41994e-09
KEGG_PATHWAY	hsa04613:Neutrophil extracellular trap formation	26	8.15047	6.75805e-09	HDAC1, ITGB2, HDAC8, MPO, RELA, HDAC6, ACTB, C3, RAC2, AKT1, MAPK1, RAC1, ELANE, MAPK3, CYBB, CYBA, MAPK14, MTOR, NFKB1, PIK3CA, TLR7, PADI4, RAF1, SLC25A5, TLR4, SLC25A6	282	190	8142	3.95095	2.00714e-06	2.25522e-08	9.71945e-09
KEGG_PATHWAY	hsa04664:Fc epsilon RI signaling pathway	16	5.01567	6.91972e-09	FCER1G, IL13, MAPK14, TNF, IL4, MAPK9, MAPK8, PIK3CA, ALOX5, RAC2, AKT1, MAPK1, RAC1, RAF1, HRAS, MAPK3	282	68	8142	6.79349	2.05515e-06	2.28351e-08	9.84138e-09
KEGG_PATHWAY	hsa04910:Insulin signaling pathway	22	6.89655	7.40313e-09	GSK3B, PRKAA1, PRKAA2, BAD, INSR, ARAF, ELK1, PRKAB1, MTOR, ACACA, PPP1CA, IKBKB, MAPK9, MAPK8, SOCS1, PIK3CA, AKT1, MAPK1, RAF1, HRAS, EIF4E, MAPK3	282	137	8142	4.63643	2.19873e-06	2.41619e-08	1.04132e-08
KEGG_PATHWAY	hsa04024:cAMP signaling pathway	28	8.77743	8.42671e-09	CHRM2, CACNA1C, GLI1, RELA, MAPK9, MAPK8, RAC2, AKT1, MAPK1, TNNI3, RAC1, MAPK3, ABCC4, JUN, BAD, FOS, RHOA, NFKB1, GRIN1, PPP1CA, NFKBIA, CREB1, ADORA2A, PIK3CA, GNAS, RAF1, PPARA, CFTR	282	221	8142	3.65803	2.50273e-06	2.6742e-08	1.15252e-08
KEGG_PATHWAY	hsa05144:Malaria	14	4.38871	8.44139e-09	IL10, VCAM1, CXCL8, ITGB2, HBA1, TNF, ICAM1, IL6, CD40LG, IFNG, IL1B, PECAM1, CCL2, TLR4	282	50	8142	8.08426	2.50709e-06	2.6742e-08	1.15252e-08
KEGG_PATHWAY	hsa04915:Estrogen signaling pathway	22	6.89655	8.46381e-09	NCOA2, HSPA8, JUN, HSP90AA1, NOS3, MMP2, FOS, ESR1, MMP9, EGFR, HSP90B1, CREB1, PIK3CA, BCL2, GNAS, RARA, AKT1, MAPK1, RAF1, HRAS, HSPA1A, MAPK3	282	138	8142	4.60284	2.51375e-06	2.6742e-08	1.15252e-08
KEGG_PATHWAY	hsa04150:mTOR signaling pathway	23	7.21003	1.56718e-08	GSK3B, PRKAA1, PRKAA2, CHUK, INSR, PTEN, SLC3A2, IGF1, TNF, RHOA, MTOR, IGF1R, TNFRSF1A, IKBKB, RPS6KA3, PIK3CA, RPS6KA1, AKT1, MAPK1, RAF1, HRAS, EIF4E, MAPK3	282	156	8142	4.25682	4.65452e-06	4.8995e-08	2.11157e-08
KEGG_PATHWAY	hsa04213:Longevity regulating pathway - multiple species	15	4.70219	1.6164e-08	HSPA8, PRKAA1, PRKAA2, HDAC1, INSR, IGF1, PRKAB1, MTOR, SOD1, IGF1R, PIK3CA, CAT, AKT1, HRAS, HSPA1A	282	62	8142	6.98524	4.80069e-06	5.00073e-08	2.1552e-08
KEGG_PATHWAY	hsa04115:p53 signaling pathway	16	5.01567	1.94138e-08	CDKN1A, SERPINE1, PTEN, IGF1, CASP9, CASP8, CCND1, CDK4, CASP3, MDM2, BCL2, FAS, BAX, CYCS, TP53, BCL2L1	282	73	8142	6.32818	5.76589e-06	5.94423e-08	2.56182e-08
KEGG_PATHWAY	hsa04935:Growth hormone synthesis, secretion and action	20	6.26959	1.98594e-08	GSK3B, STAT1, STAT3, CACNA1C, FOS, IGF1, MAPK14, MTOR, MAPK9, MAPK8, CREB1, SOCS1, PIK3CA, GNAS, AKT1, MAPK1, RAF1, HRAS, JUNB, MAPK3	282	119	8142	4.85249	5.89821e-06	6.0186e-08	2.59388e-08
KEGG_PATHWAY	hsa04622:RIG-I-like receptor signaling pathway	15	4.70219	8.37803e-08	CXCL8, CHUK, MAPK14, TNF, RELA, NFKB1, NFKBIA, IKBKB, MAPK9, CXCL10, MAPK8, CASP8, TBK1, IRF3, FADD	282	70	8142	6.18693	2.48824e-05	2.48827e-07	1.07239e-07
KEGG_PATHWAY	hsa05120:Epithelial cell signaling in Helicobacter pylori infection	15	4.70219	8.37803e-08	JUN, CXCL8, CHUK, MAPK14, CXCL2, EGFR, RELA, NFKB1, CDC42, NFKBIA, IKBKB, MAPK9, MAPK8, CASP3, RAC1	282	70	8142	6.18693	2.48824e-05	2.48827e-07	1.07239e-07
KEGG_PATHWAY	hsa04662:B cell receptor signaling pathway	16	5.01567	1.00557e-07	GSK3B, JUN, CHUK, FOS, RELA, NFKB1, NFKBIA, IKBKB, PIK3CA, RAC2, AKT1, MAPK1, RAC1, RAF1, HRAS, MAPK3	282	82	8142	5.63363	2.9865e-05	2.94572e-07	1.26953e-07
KEGG_PATHWAY	hsa04520:Adherens junction	15	4.70219	1.01166e-07	CSNK2A1, INSR, RHOA, EGFR, ACTB, IGF1R, CDC42, ERBB2, SNAI1, RAC2, MAPK1, CTNNB1, RAC1, FGFR1, MAPK3	282	71	8142	6.09979	3.00459e-05	2.94572e-07	1.26953e-07
KEGG_PATHWAY	hsa05202:Transcriptional misregulation in cancer	24	7.52351	1.79333e-07	CDKN1A, CEBPB, CXCL8, HDAC1, MMP3, PLAT, IGF1, MPO, MMP9, RELA, NFKB1, PML, IGF1R, IL6, MYC, MDM2, RARA, BAX, PPARG, BAK1, TP53, ELANE, BCL2L1, RUNX1T1	282	193	8142	3.59034	5.32606e-05	5.17107e-07	2.22861e-07
KEGG_PATHWAY	hsa04061:Viral protein interaction with cytokine and cytokine receptor	17	5.32915	2.61254e-07	IL10, CCL24, CXCL8, TNFRSF1B, CXCL2, TNF, IL2, TNFRSF1A, CXCL10, CXCL11, IL6, CCL3, LTA, CCL2, CCR7, IL6ST, PF4	282	100	8142	4.9083	7.75895e-05	7.46082e-07	3.21544e-07
KEGG_PATHWAY	hsa04921:Oxytocin signaling pathway	21	6.58307	2.88484e-07	CDKN1A, JUN, PRKAA1, PRKAA2, NOS3, CACNA1C, FOS, PTGS2, ELK1, PRKAB1, RHOA, EGFR, PIK3CG, ACTB, PPP1CA, CCND1, GNAS, MAPK1, RAF1, HRAS, MAPK3	282	154	8142	3.93714	8.5676e-05	8.15997e-07	3.51675e-07
KEGG_PATHWAY	hsa05216:Thyroid cancer	11	3.44828	3.11758e-07	CDKN1A, CCND1, MYC, BAX, MAPK1, CTNNB1, PPARG, BAK1, HRAS, TP53, MAPK3	282	37	8142	8.58367	9.25879e-05	8.65348e-07	3.72944e-07
KEGG_PATHWAY	hsa05143:African trypanosomiasis	11	3.44828	3.11758e-07	IL10, IL6, VCAM1, IFNG, IL1B, FAS, FASLG, HBA1, TNF, IDO1, ICAM1	282	37	8142	8.58367	9.25879e-05	8.65348e-07	3.72944e-07
KEGG_PATHWAY	hsa05211:Renal cell carcinoma	14	4.38871	5.10179e-07	CDKN1A, JUN, BAD, ARAF, HIF1A, VEGFA, CDC42, PIK3CA, AKT1, MAPK1, RAC1, RAF1, HRAS, MAPK3	282	69	8142	5.85816	0.000151512	1.40299e-06	6.04657e-07
KEGG_PATHWAY	hsa05323:Rheumatoid arthritis	16	5.01567	5.59736e-07	JUN, CXCL8, ITGB2, MMP3, FOS, CXCL2, TNF, ICAM1, VEGFA, IL1A, IL6, IFNG, IL1B, CCL3, CCL2, TLR4	282	93	8142	4.96728	0.000166228	1.52515e-06	6.57305e-07
KEGG_PATHWAY	hsa05230:Central carbon metabolism in cancer	14	4.38871	6.07428e-07	PTEN, HIF1A, EGFR, MTOR, PIK3CA, MYC, ERBB2, AKT1, MAPK1, RAF1, HRAS, TP53, FGFR1, MAPK3	282	70	8142	5.77447	0.00018039	1.64006e-06	7.06826e-07
KEGG_PATHWAY	hsa05416:Viral myocarditis	13	4.07524	7.18552e-07	CAV1, ITGB2, ACTB, ICAM1, CASP9, CASP8, CD40LG, CCND1, CASP3, RAC2, ABL1, CYCS, RAC1	282	60	8142	6.25567	0.000213387	1.92261e-06	8.286e-07
KEGG_PATHWAY	hsa04015:Rap1 signaling pathway	24	7.52351	8.25203e-07	INSR, ITGB2, IGF1, MAPK14, FGF2, RHOA, EGFR, ACTB, GRIN1, IGF1R, VEGFA, CDC42, ADORA2A, PIK3CA, RAC2, GNAS, AKT1, MAPK1, CTNNB1, RAC1, RAF1, HRAS, FGFR1, MAPK3	282	210	8142	3.2997	0.000245055	2.18826e-06	9.43089e-07
KEGG_PATHWAY	hsa04140:Autophagy - animal	19	5.95611	1.48649e-06	PRKAA1, PRKAA2, BAD, PTEN, HIF1A, MTOR, IGF1R, MAPK9, MAPK8, TBK1, PIK3CA, BCL2, AKT1, MAPK1, RAF1, HRAS, RAB7A, BCL2L1, MAPK3	282	141	8142	3.8906	0.00044139	3.90697e-06	1.68381e-06
KEGG_PATHWAY	hsa04930:Type II diabetes mellitus	11	3.44828	2.77006e-06	IKBKB, MAPK9, MAPK8, SOCS1, PIK3CA, INSR, MAPK1, CACNA1C, TNF, MTOR, MAPK3	282	46	8142	6.90426	0.000822371	7.21674e-06	3.11024e-06
KEGG_PATHWAY	hsa04928:Parathyroid hormone synthesis, secretion and action	16	5.01567	3.10147e-06	EGR1, KL, CDKN1A, ARAF, GATA3, FOS, RHOA, EGFR, MMP13, CREB1, BCL2, GNAS, MAPK1, RAF1, FGFR1, MAPK3	282	106	8142	4.35809	0.000920713	8.00987e-06	3.45207e-06
KEGG_PATHWAY	hsa04912:GnRH signaling pathway	15	4.70219	3.14894e-06	EGR1, JUN, MMP2, CACNA1C, MAPK14, ELK1, EGFR, CDC42, MAPK9, MAPK8, GNAS, MAPK1, RAF1, HRAS, MAPK3	282	93	8142	4.65683	0.000934799	8.06237e-06	3.47469e-06
KEGG_PATHWAY	hsa01523:Antifolate resistance	9	2.82132	5.50187e-06	DHFR, IKBKB, ABCC4, IL6, CHUK, IL1B, TNF, RELA, NFKB1	282	30	8142	8.6617	0.00163273	1.39663e-05	6.01914e-06
KEGG_PATHWAY	hsa05231:Choline metabolism in cancer	15	4.70219	5.93208e-06	JUN, FOS, HIF1A, EGFR, MTOR, MAPK9, MAPK8, PIK3CA, RAC2, AKT1, MAPK1, RAC1, RAF1, HRAS, MAPK3	282	98	8142	4.41924	0.00176028	1.49308e-05	6.4348e-06
KEGG_PATHWAY	hsa04670:Leukocyte transendothelial migration	16	5.01567	7.77616e-06	VCAM1, MMP2, ITGB2, CYBB, CYBA, MAPK14, MMP9, RHOA, ACTB, ICAM1, CDC42, PIK3CA, PECAM1, RAC2, CTNNB1, RAC1	282	114	8142	4.05226	0.00230686	1.93158e-05	8.32466e-06
KEGG_PATHWAY	hsa04550:Signaling pathways regulating pluripotency of stem cells	18	5.64263	7.80437e-06	GSK3B, STAT3, IGF1, MAPK14, FGF2, IGF1R, PIK3CA, MYC, AKT1, MAPK1, CTNNB1, RAF1, IL6ST, HRAS, JAK3, JAK1, FGFR1, MAPK3	282	143	8142	3.63428	0.00231522	1.93158e-05	8.32466e-06
KEGG_PATHWAY	hsa04060:Cytokine-cytokine receptor interaction	27	8.46395	9.61285e-06	CXCL8, FASLG, TNF, CXCL2, CCL3, CCL2, CCR7, IL10, CCL24, IL13, TNFRSF1B, IL2, TNFRSF1A, IL4, IL1A, CXCL10, CD4, CXCL11, IL6, CD40LG, IFNG, IL1B, LEP, LTA, FAS, IL6ST, PF4	282	295	8142	2.64255	0.00285096	2.35952e-05	1.0169e-05
KEGG_PATHWAY	hsa04152:AMPK signaling pathway	16	5.01567	1.46497e-05	PRKAA1, PRKAA2, INSR, HMGCR, IGF1, PRKAB1, MTOR, ACACA, IGF1R, CREB1, PIK3CA, CCND1, LEP, AKT1, PPARG, CFTR	282	120	8142	3.84965	0.00434154	3.56636e-05	1.53702e-05
KEGG_PATHWAY	hsa04611:Platelet activation	16	5.01567	2.18194e-05	FCER1G, NOS3, MAPK14, RHOA, PIK3CG, ACTB, PTGS1, PPP1CA, COL1A1, COL3A1, COL1A2, PIK3CA, GNAS, AKT1, MAPK1, MAPK3	282	124	8142	3.72546	0.00645948	5.22755e-05	2.25295e-05
KEGG_PATHWAY	hsa04371:Apelin signaling pathway	17	5.32915	2.18255e-05	EGR1, PRKAA1, PRKAA2, NOS2, NOS3, SERPINE1, PLAT, PRKAB1, MTOR, PIK3CG, CCND1, SPP1, AKT1, MAPK1, RAF1, HRAS, MAPK3	282	139	8142	3.53115	0.00646127	5.22755e-05	2.25295e-05
KEGG_PATHWAY	hsa04650:Natural killer cell mediated cytotoxicity	16	5.01567	2.64518e-05	FCER1G, ITGB2, ARAF, FASLG, TNF, ICAM1, IFNG, PIK3CA, CASP3, RAC2, FAS, MAPK1, RAC1, RAF1, HRAS, MAPK3	282	126	8142	3.66633	0.0078255	6.28494e-05	2.70866e-05
KEGG_PATHWAY	hsa04137:Mitophagy - animal	12	3.76176	3.15636e-05	MAPK9, JUN, MAPK8, TBK1, CSNK2A1, E2F1, HRAS, HIF1A, TP53, RELA, BCL2L1, RAB7A	282	72	8142	4.81206	0.00933073	7.43999e-05	3.20646e-05
KEGG_PATHWAY	hsa04914:Progesterone-mediated oocyte maturation	14	4.38871	4.44999e-05	HSP90AA1, ARAF, IGF1, MAPK14, IGF1R, MAPK9, RPS6KA3, MAPK8, PIK3CA, RPS6KA1, AKT1, MAPK1, RAF1, MAPK3	282	102	8142	3.96287	0.0131298	0.000104067	4.48503e-05
KEGG_PATHWAY	hsa05168:Herpes simplex virus 1 infection	35	10.9718	8.38906e-05	FASLG, TNF, RELA, CASP9, C3, IKBKB, CASP8, TBK1, CASP3, CCL2, AKT1, BAK1, FADD, JAK1, CHUK, STAT1, BAD, MTOR, NFKB1, PML, TNFRSF1A, PPP1CA, NFKBIA, IL6, IFNG, IRF3, PIK3CA, IL1B, LTA, BCL2, BAX, FAS, CYCS, TP53, BCL2L1	282	495	8142	2.04148	0.0246087	0.000194652	8.38906e-05
KEGG_PATHWAY	hsa04940:Type I diabetes mellitus	9	2.82132	9.22595e-05	IL1A, IFNG, IL1B, LTA, FAS, FASLG, TNF, IL2, HSPD1	282	43	8142	6.04305	0.0270303	0.000212411	9.22595e-05
KEGG_PATHWAY	hsa05330:Allograft rejection	8	2.50784	0.000272285	IL10, IL4, CD40LG, IFNG, FAS, FASLG, TNF, IL2	282	38	8142	6.07839	0.0776952	0.000622065	0.000272285
KEGG_PATHWAY	hsa04623:Cytosolic DNA-sensing pathway	10	3.1348	0.00028144	NFKBIA, IKBKB, CXCL10, IL6, TBK1, CHUK, IRF3, IL1B, RELA, NFKB1	282	63	8142	4.58291	0.0802005	0.000638075	0.00028144
KEGG_PATHWAY	hsa05014:Amyotrophic lateral sclerosis	27	8.46395	0.000329487	VCP, COX4I1, TNF, HDAC6, ACTB, CASP9, TBK1, CASP3, RAC1, NOS2, HSPA5, BAD, COX6C, MAPK14, TNFRSF1B, SDHA, MTOR, GRIN1, TNFRSF1A, SOD1, CAT, BCL2, BAX, CYCS, RAB5A, TP53, BCL2L1	282	364	8142	2.14163	0.0932366	0.000741345	0.000329487
KEGG_PATHWAY	hsa04720:Long-term potentiation	10	3.1348	0.000450717	RPS6KA3, RPS6KA1, ARAF, MAPK1, CACNA1C, RAF1, HRAS, GRIN1, PPP1CA, MAPK3	282	67	8142	4.3093	0.125316	0.00100649	0.000450717
KEGG_PATHWAY	hsa05332:Graft-versus-host disease	8	2.50784	0.000517276	IL1A, IL6, IFNG, IL1B, FAS, FASLG, TNF, IL2	282	42	8142	5.49949	0.142446	0.0011465	0.000517276
KEGG_PATHWAY	hsa04072:Phospholipase D signaling pathway	15	4.70219	0.000569981	CXCL8, FCER1G, INSR, RHOA, EGFR, MTOR, PIK3CG, PIK3CA, GNAS, AKT1, MAPK1, AVP, RAF1, HRAS, MAPK3	282	148	8142	2.92625	0.155772	0.00125396	0.000569981
KEGG_PATHWAY	hsa04726:Serotonergic synapse	13	4.07524	0.000583285	APP, ALOX15, ARAF, CACNA1C, PTGS2, PTGS1, CASP3, ALOX5, GNAS, MAPK1, RAF1, HRAS, MAPK3	282	115	8142	3.26383	0.159103	0.00127379	0.000583285
KEGG_PATHWAY	hsa04934:Cushing syndrome	15	4.70219	0.000903608	RB1, GSK3B, CDKN1A, AHR, CACNA1C, EGFR, CREB1, CCND1, CDK4, E2F1, GNAS, MAPK1, CTNNB1, LDLR, MAPK3	282	155	8142	2.7941	0.235469	0.00195892	0.000903608
KEGG_PATHWAY	hsa04110:Cell cycle	13	4.07524	0.0013155	RB1, YWHAE, GSK3B, CDKN1A, PCNA, HDAC1, CCND1, CDK4, MYC, MDM2, E2F1, ABL1, TP53	282	126	8142	2.97889	0.323592	0.00283118	0.0013155
KEGG_PATHWAY	hsa04022:cGMP-PKG signaling pathway	15	4.70219	0.00185522	NOS3, BAD, INSR, CACNA1C, RHOA, PIK3CG, PPP1CA, NPPB, CREB1, AKT1, MAPK1, SLC25A5, RAF1, SLC25A6, MAPK3	282	167	8142	2.59332	0.423923	0.00396404	0.00185522
KEGG_PATHWAY	hsa04530:Tight junction	15	4.70219	0.00207509	JUN, PRKAA1, PCNA, PRKAA2, PRKAB1, RHOA, ACTB, CDC42, MAPK9, MAPK8, CCND1, CDK4, ERBB2, RAC1, CFTR	282	169	8142	2.56263	0.460408	0.00439275	0.00207509
KEGG_PATHWAY	hsa05012:Parkinson disease	20	6.26959	0.00208545	HSPA5, COX4I1, COX6C, SDHA, SOD1, CASP9, MAPK9, MAPK8, ADORA2A, TH, CASP3, GNAS, BAX, CYCS, UBA1, SLC25A5, TP53, SLC25A6, NFE2L2, BCL2L1	282	266	8142	2.17085	0.462069	0.00439275	0.00208545
KEGG_PATHWAY	hsa04270:Vascular smooth muscle contraction	13	4.07524	0.00222987	CALCA, PLA2G1B, ARAF, CACNA1C, RHOA, PPP1CA, NPPB, ADORA2A, GNAS, MAPK1, AVP, RAF1, MAPK3	282	134	8142	2.80105	0.484702	0.00466388	0.00222987
KEGG_PATHWAY	hsa05031:Amphetamine addiction	9	2.82132	0.00245088	JUN, CREB1, TH, HDAC1, GNAS, FOS, CACNA1C, GRIN1, PPP1CA	282	69	8142	3.76596	0.517515	0.0050903	0.00245088
KEGG_PATHWAY	hsa04810:Regulation of actin cytoskeleton	17	5.32915	0.00353143	CHRM2, ITGB2, ARAF, FGF2, RHOA, EGFR, ACTB, PPP1CA, CDC42, PIK3CA, RAC2, MAPK1, RAC1, RAF1, HRAS, FGFR1, MAPK3	282	218	8142	2.25151	0.650304	0.00728358	0.00353143
KEGG_PATHWAY	hsa05310:Asthma	6	1.88088	0.00384136	IL10, IL4, FCER1G, CD40LG, IL13, TNF	282	31	8142	5.58819	0.681164	0.00786816	0.00384136
KEGG_PATHWAY	hsa04730:Long-term depression	8	2.50784	0.00436715	ARAF, GNAS, MAPK1, IGF1, RAF1, HRAS, IGF1R, MAPK3	282	60	8142	3.84965	0.727437	0.00888386	0.00436715
KEGG_PATHWAY	hsa04725:Cholinergic synapse	11	3.44828	0.00553003	CHRM2, CREB1, PIK3CA, BCL2, MAPK1, AKT1, FOS, CACNA1C, HRAS, PIK3CG, MAPK3	282	113	8142	2.81058	0.807369	0.0111729	0.00553003
KEGG_PATHWAY	hsa04728:Dopaminergic synapse	12	3.76176	0.00581553	MAPK9, GSK3B, GSK3A, MAPK8, CREB1, TH, GNAS, AKT1, FOS, CACNA1C, MAPK14, PPP1CA	282	132	8142	2.62476	0.823115	0.0116704	0.00581553
KEGG_PATHWAY	hsa04141:Protein processing in endoplasmic reticulum	14	4.38871	0.00615103	HSPA8, VCP, HSP90AA1, HSPA5, HSP90B1, DNAJA1, MAPK9, MAPK8, BAG1, BCL2, BAX, BAK1, HSPA1A, NFE2L2	282	171	8142	2.36382	0.839987	0.0122608	0.00615103
KEGG_PATHWAY	hsa04929:GnRH secretion	8	2.50784	0.00625118	PIK3CA, SPP1, MAPK1, AKT1, CACNA1C, RAF1, HRAS, MAPK3	282	64	8142	3.60904	0.844705	0.0123773	0.00625118
KEGG_PATHWAY	hsa04714:Thermogenesis	17	5.32915	0.00643165	PRKAA1, PRKAA2, COX4I1, COX6C, SDHA, MAPK14, PRKAB1, MTOR, ACTB, NPPB, RPS6KA3, CREB1, RPS6KA1, GNAS, PPARG, HRAS, FGFR1	282	232	8142	2.11565	0.85286	0.0125741	0.00643165
KEGG_PATHWAY	hsa05030:Cocaine addiction	7	2.19436	0.00643525	JUN, CREB1, TH, GNAS, RELA, NFKB1, GRIN1	282	49	8142	4.12462	0.853018	0.0125741	0.00643525
KEGG_PATHWAY	hsa04913:Ovarian steroidogenesis	7	2.19436	0.00782675	ALOX5, INSR, GNAS, IGF1, PTGS2, LDLR, IGF1R	282	51	8142	3.96287	0.903063	0.0151931	0.00782675
KEGG_PATHWAY	hsa04960:Aldosterone-regulated sodium reabsorption	6	1.88088	0.00833035	HSD11B2, PIK3CA, INSR, MAPK1, IGF1, MAPK3	282	37	8142	4.682	0.916631	0.0160657	0.00833035
KEGG_PATHWAY	hsa03010:Ribosome	13	4.07524	0.0083985	RPL3, RPL23, RPL10L, RPL11, RPL13A, RPL23A, RPSA, RPL8, RPL7A, RPL37, RPL15, RPL26L1, RPL19	282	158	8142	2.37557	0.918315	0.0160926	0.0083985
KEGG_PATHWAY	hsa05016:Huntington disease	20	6.26959	0.00936658	HDAC1, COX4I1, COX6C, SDHA, MTOR, GRIN1, SOD1, CASP9, MAPK9, MAPK8, CASP8, CREB1, CASP3, BAX, CYCS, PPARG, SLC25A5, TP53, SLC25A6, TGM2	282	306	8142	1.88708	0.938884	0.0178325	0.00936658
KEGG_PATHWAY	hsa05410:Hypertrophic cardiomyopathy	9	2.82132	0.0122275	IL6, PRKAA1, PRKAA2, TNNI3, CACNA1C, IGF1, TNF, PRKAB1, ACTB	282	90	8142	2.88723	0.974112	0.023131	0.0122275
KEGG_PATHWAY	hsa05034:Alcoholism	14	4.38871	0.0125926	HDAC1, ARAF, HDAC8, HDAC6, GRIN1, PPP1CA, CREB1, ADORA2A, TH, GNAS, MAPK1, RAF1, HRAS, MAPK3	282	187	8142	2.16157	0.976803	0.0236709	0.0125926
KEGG_PATHWAY	hsa04612:Antigen processing and presentation	8	2.50784	0.0177122	HSPA8, HSP90AA1, CD4, CREB1, IFNG, HSPA5, TNF, HSPA1A	282	78	8142	2.96127	0.995047	0.0330851	0.0177122
KEGG_PATHWAY	hsa00590:Arachidonic acid metabolism	7	2.19436	0.018148	PLA2G1B, ALOX5, EPHX2, ALOX15, PTGS2, PTGES, PTGS1	282	61	8142	3.31322	0.995658	0.0336873	0.018148
KEGG_PATHWAY	hsa04666:Fc gamma R-mediated phagocytosis	9	2.82132	0.0185695	CDC42, HCK, PIK3CA, RAC2, MAPK1, AKT1, RAC1, RAF1, MAPK3	282	97	8142	2.67888	0.996178	0.0342555	0.0185695
KEGG_PATHWAY	hsa04020:Calcium signaling pathway	16	5.01567	0.0191534	CHRM2, NOS2, NOS3, CACNA1C, FGF2, EGFR, GRIN1, VEGFA, P2RX3, ADORA2A, P2RX2, ERBB2, GNAS, SLC25A5, SLC25A6, FGFR1	282	240	8142	1.92482	0.996797	0.0351145	0.0191534
KEGG_PATHWAY	hsa00983:Drug metabolism - other enzymes	8	2.50784	0.0201032	RRM1, UCK2, GSTO1, GSTA2, HPRT1, MPO, XDH, CES1	282	80	8142	2.88723	0.997598	0.0366297	0.0201032
KEGG_PATHWAY	hsa04710:Circadian rhythm	5	1.5674	0.0209809	PRKAA1, CREB1, PRKAA2, RORA, PRKAB1	282	31	8142	4.65683	0.998159	0.0377692	0.0209809
KEGG_PATHWAY	hsa05217:Basal cell carcinoma	7	2.19436	0.0209829	GSK3B, CDKN1A, BAX, CTNNB1, BAK1, GLI1, TP53	282	63	8142	3.20804	0.99816	0.0377692	0.0209829
KEGG_PATHWAY	hsa04916:Melanogenesis	9	2.82132	0.0231033	GSK3B, CREB1, GNAS, MAPK1, CTNNB1, TYR, RAF1, HRAS, MAPK3	282	101	8142	2.57278	0.999034	0.0413354	0.0231033
KEGG_PATHWAY	hsa04310:Wnt signaling pathway	12	3.76176	0.029586	MAPK9, GSK3B, JUN, MAPK8, CSNK2A1, CCND1, MYC, RAC2, CTNNB1, RAC1, TP53, RHOA	282	167	8142	2.07466	0.999866	0.0526171	0.029586
KEGG_PATHWAY	hsa04922:Glucagon signaling pathway	9	2.82132	0.0312859	PRKAA1, CREB1, PRKAA2, PRMT1, GNAS, AKT1, PPARA, PRKAB1, ACACA	282	107	8142	2.42851	0.999921	0.0553091	0.0312859
KEGG_PATHWAY	hsa04261:Adrenergic signaling in cardiomyocytes	11	3.44828	0.0345352	CREB1, BCL2, GNAS, MAPK1, AKT1, TNNI3, CACNA1C, MAPK14, PIK3CG, PPP1CA, MAPK3	282	150	8142	2.1173	0.999971	0.060692	0.0345352
KEGG_PATHWAY	hsa05320:Autoimmune thyroid disease	6	1.88088	0.0351997	IL10, IL4, CD40LG, FAS, FASLG, IL2	282	53	8142	3.26857	0.999976	0.061496	0.0351997
KEGG_PATHWAY	hsa05340:Primary immunodeficiency	5	1.5674	0.0408523	CD4, CD40LG, JAK3, ADA, RAG1	282	38	8142	3.79899	0.999996	0.070954	0.0408523
KEGG_PATHWAY	hsa04923:Regulation of lipolysis in adipocytes	6	1.88088	0.0431509	PIK3CA, INSR, GNAS, AKT1, PTGS2, PTGS1	282	56	8142	3.09347	0.999998	0.0745106	0.0431509
KEGG_PATHWAY	hsa04390:Hippo signaling pathway	11	3.44828	0.0449261	YWHAE, GSK3B, RASSF1, CCND1, MYC, ITGB2, SERPINE1, CTNNB1, BIRC5, ACTB, PPP1CA	282	157	8142	2.0229	0.999999	0.0771275	0.0449261
KEGG_PATHWAY	hsa05100:Bacterial invasion of epithelial cells	7	2.19436	0.0493531	CDC42, PIK3CA, CAV1, CTNNB1, RAC1, RHOA, ACTB	282	77	8142	2.62476	1	0.0842406	0.0493531
KEGG_PATHWAY	hsa04360:Axon guidance	12	3.76176	0.0501391	CDC42, GSK3B, PIK3CA, RAC2, ABL1, MAPK1, RAC1, EPHB2, RAF1, HRAS, RHOA, MAPK3	282	182	8142	1.90367	1	0.0850932	0.0501391
KEGG_PATHWAY	hsa04216:Ferroptosis	5	1.5674	0.0517739	ALOX15, CYBB, HMOX1, SLC3A2, TP53	282	41	8142	3.52102	1	0.0873684	0.0517739
KEGG_PATHWAY	hsa04750:Inflammatory mediator regulation of TRP channels	8	2.50784	0.0522558	MAPK9, MAPK8, PIK3CA, IL1B, GNAS, IGF1, MAPK14, PPP1CA	282	98	8142	2.35693	1	0.0876834	0.0522558
KEGG_PATHWAY	hsa05017:Spinocerebellar ataxia	10	3.1348	0.0589127	MAPK9, MAPK8, PIK3CA, CYCS, AKT1, RORA, SLC25A5, MTOR, SLC25A6, GRIN1	282	143	8142	2.01904	1	0.0982981	0.0589127
KEGG_PATHWAY	hsa04962:Vasopressin-regulated water reabsorption	5	1.5674	0.0641326	CREB1, GNAS, AVP, RAB5A, RAB11A	282	44	8142	3.28095	1	0.10641	0.0641326
KEGG_PATHWAY	hsa01232:Nucleotide metabolism	7	2.19436	0.072823	RRM1, UCK2, PNP, HPRT1, NT5C2, XDH, ADA	282	85	8142	2.37772	1	0.120158	0.072823
KEGG_PATHWAY	hsa04145:Phagosome	10	3.1348	0.0797715	C3, ITGB2, CYBB, CYBA, RAC1, MPO, TLR4, RAB5A, ACTB, RAB7A	282	152	8142	1.8995	1	0.130896	0.0797715
KEGG_PATHWAY	hsa04540:Gap junction	7	2.19436	0.0830243	GJA1, GNAS, MAPK1, RAF1, HRAS, EGFR, MAPK3	282	88	8142	2.29666	1	0.134756	0.0830243
KEGG_PATHWAY	hsa04114:Oocyte meiosis	9	2.82132	0.0830314	YWHAE, RPS6KA3, RPS6KA1, MAPK1, IGF1, MAPK14, IGF1R, PPP1CA, MAPK3	282	131	8142	1.9836	1	0.134756	0.0830314
KEGG_PATHWAY	hsa04672:Intestinal immune network for IgA production	5	1.5674	0.0878205	IL10, IL4, IL6, CD40LG, IL2	282	49	8142	2.94616	1	0.141754	0.0878205
KEGG_PATHWAY	hsa04144:Endocytosis	14	4.38871	0.0938212	HSPA8, CAV1, RHOA, EGFR, PML, RAB11A, IGF1R, CDC42, MDM2, HRAS, RAB5A, LDLR, RAB7A, HSPA1A	282	251	8142	1.61041	1	0.150621	0.0938212
KEGG_PATHWAY	hsa00330:Arginine and proline metabolism	5	1.5674	0.0983267	GATM, ALDH2, NOS2, NOS3, ODC1	282	51	8142	2.83062	1	0.157006	0.0983267

## Sheet: influenza targets BP
Sheet 5: BP results of “intersected common targets of influenza”.
Category	Term	Count	%	PValue	Genes	List Total	Pop Hits	Pop Total	Fold Enrichment	Bonferroni	Benjamini	FDR	generatio
GOTERM_BP_DIRECT	GO:0071222~cellular response to lipopolysaccharide	16	30.7692	1.06516e-18	IL10, CXCL8, NOS2, SERPINE1, HMGB1, TNF, RELA, ICAM1, CXCL10, IL6, MAPK8, IL1B, CASP1, CCL2, NLRP3, TLR4	52	189	19157	31.1876	1.3389e-15	9.87989e-16	8.65375e-16	0.307692
GOTERM_BP_DIRECT	GO:0009615~response to virus	14	26.9231	1.57198e-18	IFITM3, RSAD2, DDX58, MX2, MX1, EIF2AK2, ISG15, TNF, IFIT2, IFIH1, IFNG, CCL5, IRF7, TRIM22	52	111	19157	46.4653	1.97598e-15	9.87989e-16	8.65375e-16	0.269231
GOTERM_BP_DIRECT	GO:0006954~inflammatory response	19	36.5385	6.36621e-18	TGFB1, CXCL8, NOS2, IL13, IL18, HMGB1, FPR2, PTGS2, TNF, RELA, CXCL10, IL6, IL1B, CCL5, CCL2, NLRP3, TLR4, NFE2L2, IL17A	52	403	19157	17.3689	8.00232e-15	2.66744e-15	2.3364e-15	0.365385
GOTERM_BP_DIRECT	GO:0051607~defense response to virus	16	30.7692	1.06399e-17	IFITM3, RSAD2, DDX58, STAT1, MX2, MX1, EIF2AK2, ISG15, RELA, IFIT2, IFIH1, IL6, IFNG, IRF3, IRF7, TRIM22	52	220	19157	26.793	1.33743e-14	3.34358e-15	2.92863e-15	0.307692
GOTERM_BP_DIRECT	GO:0048661~positive regulation of smooth muscle cell proliferation	10	19.2308	1.60197e-13	IL6, TGFB1, STAT1, CCL5, IL13, IL18, PTGS2, TNF, TLR4, EGFR	52	69	19157	53.3919	2.01378e-10	4.02735e-11	3.52754e-11	0.192308
GOTERM_BP_DIRECT	GO:0032755~positive regulation of interleukin-6 production	10	19.2308	5.54095e-12	IFIH1, IL6, IFNG, NOS2, DDX58, IL1B, HMGB1, TNF, TLR4, IL17A	52	101	19157	36.4756	6.96491e-09	9.39494e-10	8.22898e-10	0.192308
GOTERM_BP_DIRECT	GO:0032757~positive regulation of interleukin-8 production	9	17.3077	5.6094e-12	IL6, NOS2, DDX58, IL1B, SERPINE1, HMGB1, TNF, TLR4, RELA	52	64	19157	51.8068	7.05102e-09	9.39494e-10	8.22898e-10	0.173077
GOTERM_BP_DIRECT	GO:0031663~lipopolysaccharide-mediated signaling pathway	8	15.3846	5.97928e-12	TGFB1, IRF3, CCL5, IL1B, IL18, CCL2, TNF, TLR4	52	37	19157	79.6549	7.51602e-09	9.39494e-10	8.22898e-10	0.153846
GOTERM_BP_DIRECT	GO:0006955~immune response	15	28.8462	1.71504e-11	IL10, IFITM3, CXCL8, IL13, HLA-B, IL18, TNF, IL2, IL1B, CCL5, TNFSF10, CCL2, TLR4, TRIM22, IL17A	52	479	19157	11.5367	2.1558e-08	2.39534e-09	2.09807e-09	0.288462
GOTERM_BP_DIRECT	GO:0045071~negative regulation of viral genome replication	8	15.3846	3.05273e-11	IFIH1, IFITM3, RSAD2, CCL5, MX1, EIF2AK2, ISG15, TNF	52	46	19157	64.0702	3.83727e-08	3.83728e-09	3.36106e-09	0.153846
GOTERM_BP_DIRECT	GO:0032727~positive regulation of interferon-alpha production	7	13.4615	3.40785e-11	IFIH1, IRF3, DDX58, STAT1, IRF7, HMGB1, TLR4	52	24	19157	107.451	4.28367e-08	3.89424e-09	3.41095e-09	0.134615
GOTERM_BP_DIRECT	GO:0010628~positive regulation of gene expression	15	28.8462	3.84229e-11	TGFB1, CXCL8, DDX58, IL13, FN1, TNF, RELA, IL6, MAPK8, IFNG, IL1B, LAMP3, TP53, TLR4, NFE2L2	52	509	19157	10.8567	4.82976e-08	4.0248e-09	3.5253e-09	0.288462
GOTERM_BP_DIRECT	GO:0045944~positive regulation of transcription from RNA polymerase II promoter	20	38.4615	6.84839e-11	IL10, TGFB1, DDX58, STAT1, IL18, HMGB1, TNF, EGFR, IL2, RELA, CXCL10, IL6, IRF3, IL1B, IRF7, NLRP3, TP53, TLR4, NFE2L2, IL17A	52	1185	19157	6.21779	8.60842e-08	6.62186e-09	5.80006e-09	0.384615
GOTERM_BP_DIRECT	GO:0045087~innate immune response	15	28.8462	2.04961e-10	RSAD2, DDX58, MX2, MX1, HLA-B, EIF2AK2, HMGB1, RELA, IFIT2, IFIH1, IRF7, NLRP3, TLR4, TRIM22, IL17A	52	578	19157	9.56065	2.57636e-07	1.84026e-08	1.61188e-08	0.288462
GOTERM_BP_DIRECT	GO:0050729~positive regulation of inflammatory response	9	17.3077	2.787e-10	IFNG, IL1B, SERPINE1, CASP1, IL18, TNF, TLR4, EGFR, IL2	52	103	19157	32.1906	3.50326e-07	2.3355e-08	2.04566e-08	0.173077
GOTERM_BP_DIRECT	GO:0032731~positive regulation of interleukin-1 beta production	8	15.3846	3.41691e-10	IL6, IFNG, CASP1, NLRP3, HMGB1, TNF, TLR4, IL17A	52	64	19157	46.0505	4.29506e-07	2.62842e-08	2.30222e-08	0.153846
GOTERM_BP_DIRECT	GO:0051092~positive regulation of NF-kappaB transcription factor activity	10	19.2308	3.55474e-10	TGFB1, IL1B, IL18, NLRP3, EIF2AK2, TNF, TLR4, RELA, TRIM22, ICAM1	52	160	19157	23.0252	4.46831e-07	2.62842e-08	2.30222e-08	0.192308
GOTERM_BP_DIRECT	GO:1901224~positive regulation of NIK/NF-kappaB signaling	8	15.3846	6.51449e-10	IL1B, IL18, EIF2AK2, HMGB1, TNF, TLR4, RELA, EGFR	52	70	19157	42.1033	8.18871e-07	4.54929e-08	3.9847e-08	0.153846
GOTERM_BP_DIRECT	GO:0032728~positive regulation of interferon-beta production	7	13.4615	1.28084e-09	IFIH1, IRF3, DDX58, IRF7, ISG15, HMGB1, TLR4	52	42	19157	61.4006	1.61002e-06	8.47379e-08	7.42215e-08	0.134615
GOTERM_BP_DIRECT	GO:0071260~cellular response to mechanical stimulus	8	15.3846	2.39294e-09	MAPK8, TGFB1, IL1B, IL13, CASP1, PTGS2, TLR4, EGFR	52	84	19157	35.0861	3.00793e-06	1.50397e-07	1.31732e-07	0.153846
GOTERM_BP_DIRECT	GO:0071407~cellular response to organic cyclic compound	7	13.4615	6.89517e-09	TGFB1, STAT1, CCL5, IL1B, IL18, CCL2, TNF	52	55	19157	46.8878	8.66719e-06	4.12725e-07	3.61504e-07	0.134615
GOTERM_BP_DIRECT	GO:0071346~cellular response to interferon-gamma	8	15.3846	7.63094e-09	NOS2, STAT1, CCL5, CASP1, CCL2, TNF, TLR4, ICAM1	52	99	19157	29.77	9.59204e-06	4.36004e-07	3.81894e-07	0.153846
GOTERM_BP_DIRECT	GO:0043065~positive regulation of apoptotic process	11	21.1538	1.33316e-08	IL6, MAPK8, TGFB1, CASP3, TNFSF10, HMGB1, PTGS2, TNF, TP53, SOD1, IFIT2	52	329	19157	12.3175	1.67577e-05	7.28604e-07	6.3818e-07	0.211538
GOTERM_BP_DIRECT	GO:0042531~positive regulation of tyrosine phosphorylation of STAT protein	7	13.4615	2.77191e-08	IL6, IFNG, CCL5, IL13, IL18, TNF, IL2	52	69	19157	37.3743	3.48423e-05	1.45179e-06	1.27161e-06	0.134615
GOTERM_BP_DIRECT	GO:0048143~astrocyte activation	5	9.61538	1.03345e-07	IFNG, IL1B, FPR2, TNF, EGFR	52	17	19157	108.354	0.000129896	5.19618e-06	4.5513e-06	0.0961538
GOTERM_BP_DIRECT	GO:0032722~positive regulation of chemokine production	6	11.5385	1.23269e-07	IL6, IFNG, IL18, EIF2AK2, TNF, TLR4	52	45	19157	49.1205	0.000154937	5.95958e-06	5.21997e-06	0.115385
GOTERM_BP_DIRECT	GO:0070374~positive regulation of ERK1 and ERK2 cascade	9	17.3077	1.3641e-07	TGFB1, CCL5, CCL2, FPR2, HMGB1, TNF, TLR4, EGFR, ICAM1	52	226	19157	14.6709	0.000171452	6.19634e-06	5.42735e-06	0.173077
GOTERM_BP_DIRECT	GO:0050796~regulation of insulin secretion	6	11.5385	1.38025e-07	IL6, IFNG, NOS2, CCL5, IL1B, TNF	52	46	19157	48.0527	0.000173483	6.19634e-06	5.42735e-06	0.115385
GOTERM_BP_DIRECT	GO:0045429~positive regulation of nitric oxide biosynthetic process	6	11.5385	1.71728e-07	IFNG, IL1B, PTGS2, TNF, TLR4, ICAM1	52	48	19157	46.0505	0.000215838	7.44351e-06	6.51973e-06	0.115385
GOTERM_BP_DIRECT	GO:0098586~cellular response to virus	6	11.5385	3.4403e-07	IFIH1, CXCL10, IL6, IRF3, CCL5, NLRP3	52	55	19157	40.1895	0.000432353	1.44149e-05	1.26259e-05	0.115385
GOTERM_BP_DIRECT	GO:0032760~positive regulation of tumor necrosis factor production	7	13.4615	3.66094e-07	IFIH1, IL6, IFNG, DDX58, HMGB1, TLR4, IL17A	52	106	19157	24.3286	0.000460074	1.48445e-05	1.30022e-05	0.134615
GOTERM_BP_DIRECT	GO:0090026~positive regulation of monocyte chemotaxis	5	9.61538	3.79999e-07	CXCL10, CCL5, SERPINE1, FPR2, HMGB1	52	23	19157	80.0878	0.000477545	1.49268e-05	1.30744e-05	0.0961538
GOTERM_BP_DIRECT	GO:0000165~MAPK cascade	7	13.4615	5.3461e-07	TGFB1, CCL5, IL1B, IL18, CCL2, TNF, EGFR	52	113	19157	22.8215	0.000671779	2.03638e-05	1.78365e-05	0.134615
GOTERM_BP_DIRECT	GO:0043123~positive regulation of I-kappaB kinase/NF-kappaB signaling	8	15.3846	7.00997e-07	IRF3, IL1B, CASP1, TNFSF10, TNF, TLR4, RELA, TRIM22	52	191	19157	15.4305	0.000880765	2.59163e-05	2.26999e-05	0.153846
GOTERM_BP_DIRECT	GO:0051384~response to glucocorticoid	6	11.5385	9.32417e-07	IL10, IL6, CASP3, HMGB1, PTGS2, TNF	52	67	19157	32.9914	0.00117136	3.34871e-05	2.93312e-05	0.115385
GOTERM_BP_DIRECT	GO:0042493~response to drug	9	17.3077	9.79556e-07	IL10, TGFB1, STAT1, CASP3, PTGS2, TP53, RELA, ICAM1, SOD1	52	293	19157	11.3162	0.00123054	3.42028e-05	2.99581e-05	0.173077
GOTERM_BP_DIRECT	GO:0032729~positive regulation of interferon-gamma production	6	11.5385	2.12428e-06	IL1B, IL18, ISG15, TNF, TLR4, IL2	52	79	19157	27.98	0.00266667	7.21683e-05	6.32118e-05	0.115385
GOTERM_BP_DIRECT	GO:2000352~negative regulation of endothelial cell apoptotic process	5	9.61538	2.46413e-06	IL10, IL13, SERPINE1, ICAM1, NFE2L2	52	36	19157	51.1672	0.00309262	8.15107e-05	7.13948e-05	0.0961538
GOTERM_BP_DIRECT	GO:0035455~response to interferon-alpha	4	7.69231	2.88916e-06	IFITM3, LAMP3, MX2, EIF2AK2	52	11	19157	133.965	0.00362509	9.31198e-05	8.15632e-05	0.0769231
GOTERM_BP_DIRECT	GO:0097421~liver regeneration	5	9.61538	3.79315e-06	IL10, IL6, TGFB1, TNF, EGFR	52	40	19157	46.0505	0.00475665	0.000115075	0.000100793	0.0961538
GOTERM_BP_DIRECT	GO:0071347~cellular response to interleukin-1	6	11.5385	3.8348e-06	CXCL8, CCL5, CCL2, RELA, IL17A, ICAM1	52	89	19157	24.8362	0.00480876	0.000115075	0.000100793	0.115385
GOTERM_BP_DIRECT	GO:1903800~positive regulation of production of miRNAs involved in gene silencing by miRNA	4	7.69231	3.84498e-06	IL6, TGFB1, TP53, EGFR	52	12	19157	122.801	0.00482148	0.000115075	0.000100793	0.0769231
GOTERM_BP_DIRECT	GO:0032733~positive regulation of interleukin-10 production	5	9.61538	4.19498e-06	IL6, IL13, ISG15, HMGB1, TLR4	52	41	19157	44.9273	0.00525922	0.000119843	0.00010497	0.0961538
GOTERM_BP_DIRECT	GO:0043491~protein kinase B signaling	5	9.61538	4.19498e-06	TGFB1, CCL5, IL1B, CCL2, TNF	52	41	19157	44.9273	0.00525922	0.000119843	0.00010497	0.0961538
GOTERM_BP_DIRECT	GO:0050829~defense response to Gram-negative bacterium	6	11.5385	4.76324e-06	IL6, NOS2, SERPINE1, CASP1, TLR4, IL17A	52	93	19157	23.768	0.00596951	0.000133053	0.00011654	0.115385
GOTERM_BP_DIRECT	GO:0032735~positive regulation of interleukin-12 production	5	9.61538	5.09208e-06	IFNG, HMGB1, TLR4, RELA, IL17A	52	43	19157	42.8377	0.00638032	0.000139147	0.000121878	0.0961538
GOTERM_BP_DIRECT	GO:1904996~positive regulation of leukocyte adhesion to vascular endothelial cell	4	7.69231	6.33782e-06	IL6, TNF, RELA, ICAM1	52	14	19157	105.258	0.00793501	0.000169503	0.000148467	0.0769231
GOTERM_BP_DIRECT	GO:1902895~positive regulation of pri-miRNA transcription from RNA polymerase II promoter	5	9.61538	6.69374e-06	IL10, TGFB1, TNF, TP53, RELA	52	46	19157	40.0439	0.00837876	0.000175292	0.000153538	0.0961538
GOTERM_BP_DIRECT	GO:0045893~positive regulation of transcription, DNA-templated	11	21.1538	7.94542e-06	IL10, IL6, TGFB1, STAT1, IL1B, IRF7, TNF, TP53, RELA, EGFR, TRIM22	52	661	19157	6.13078	0.00993772	0.00019987	0.000175065	0.211538
GOTERM_BP_DIRECT	GO:0050766~positive regulation of phagocytosis	5	9.61538	7.95029e-06	IFNG, IL1B, FPR2, TNF, SOD1	52	48	19157	38.3754	0.00994378	0.00019987	0.000175065	0.0961538
GOTERM_BP_DIRECT	GO:0007165~signal transduction	14	26.9231	1.20173e-05	IL10, CXCL8, STAT1, IL13, MX1, HMGB1, EGFR, CXCL10, CCND3, IL1B, CASP1, TNFSF10, CCL2, NLRP3	52	1211	19157	4.259	0.0149924	0.000296192	0.000259433	0.269231
GOTERM_BP_DIRECT	GO:0043280~positive regulation of cysteine-type endopeptidase activity involved in apoptotic process	5	9.61538	1.27704e-05	CASP1, TNFSF10, NLRP3, HMGB1, TNF	52	54	19157	34.1115	0.0159244	0.000308701	0.000270389	0.0961538
GOTERM_BP_DIRECT	GO:0060252~positive regulation of glial cell proliferation	4	7.69231	1.41014e-05	IL6, IL1B, TNF, EGFR	52	18	19157	81.8675	0.0175695	0.00032825	0.000287513	0.0769231
GOTERM_BP_DIRECT	GO:0051770~positive regulation of nitric-oxide synthase biosynthetic process	4	7.69231	1.41014e-05	IFNG, STAT1, CCL2, TLR4	52	18	19157	81.8675	0.0175695	0.00032825	0.000287513	0.0769231
GOTERM_BP_DIRECT	GO:0051091~positive regulation of sequence-specific DNA binding transcription factor activity	6	11.5385	1.58905e-05	IL10, IL6, DDX58, IL1B, TNF, TRIM22	52	119	19157	18.575	0.0197763	0.00036317	0.000318099	0.115385
GOTERM_BP_DIRECT	GO:0001934~positive regulation of protein phosphorylation	7	13.4615	1.63693e-05	CCND3, TGFB1, IFNG, IL1B, FPR2, TNF, EGFR	52	204	19157	12.6413	0.0203661	0.000367433	0.000321832	0.134615
GOTERM_BP_DIRECT	GO:0006935~chemotaxis	6	11.5385	1.86496e-05	CXCL10, CXCL8, CCL5, CCL2, FPR2, HMGB1	52	123	19157	17.9709	0.0231702	0.000411273	0.000360232	0.115385
GOTERM_BP_DIRECT	GO:0060337~type I interferon signaling pathway	4	7.69231	1.96267e-05	IFITM3, IRF3, STAT1, IRF7	52	20	19157	73.6808	0.0243691	0.000425357	0.000372568	0.0769231
GOTERM_BP_DIRECT	GO:0006915~apoptotic process	10	19.2308	2.01823e-05	IFNG, IRF3, IL1B, CASP3, MX1, CASP1, TNFSF10, NLRP3, TP53, IL17A	52	582	19157	6.32996	0.0250503	0.000429986	0.000376623	0.192308
GOTERM_BP_DIRECT	GO:0060559~positive regulation of calcidiol 1-monooxygenase activity	3	5.76923	2.08108e-05	IFNG, IL1B, TNF	52	3	19157	368.404	0.0258202	0.000435985	0.000381877	0.0576923
GOTERM_BP_DIRECT	GO:0050728~negative regulation of inflammatory response	6	11.5385	2.26081e-05	IL10, IL13, NLRP3, FPR2, IL2, SOD1	52	128	19157	17.2689	0.0280187	0.000456008	0.000399415	0.115385
GOTERM_BP_DIRECT	GO:0032930~positive regulation of superoxide anion generation	4	7.69231	2.28548e-05	TGFB1, FPR2, EGFR, SOD1	52	21	19157	70.1722	0.0283201	0.000456008	0.000399415	0.0769231
GOTERM_BP_DIRECT	GO:1902004~positive regulation of beta-amyloid formation	4	7.69231	2.28548e-05	IFNG, CASP3, TNF, RELA	52	21	19157	70.1722	0.0283201	0.000456008	0.000399415	0.0769231
GOTERM_BP_DIRECT	GO:0045471~response to ethanol	6	11.5385	2.34728e-05	IL13, NLRP3, TNF, IL2, ICAM1, SOD1	52	129	19157	17.1351	0.0290746	0.00046102	0.000403805	0.115385
GOTERM_BP_DIRECT	GO:0001819~positive regulation of cytokine production	5	9.61538	2.84264e-05	IL10, IFNG, EIF2AK2, TNF, SOD1	52	66	19157	27.9094	0.0351016	0.000549723	0.0004815	0.0961538
GOTERM_BP_DIRECT	GO:0035690~cellular response to drug	5	9.61538	3.01721e-05	NOS2, IL1B, TP53, EGFR, NFE2L2	52	67	19157	27.4928	0.0372166	0.00057464	0.000503325	0.0961538
GOTERM_BP_DIRECT	GO:0007267~cell-cell signaling	7	13.4615	3.13988e-05	CXCL10, CCL5, IL1B, IL18, TNFSF10, IL2, IL17A	52	229	19157	11.2613	0.0387002	0.00058908	0.000515972	0.134615
GOTERM_BP_DIRECT	GO:0032740~positive regulation of interleukin-17 production	4	7.69231	3.45851e-05	IL6, TGFB1, IL18, IL2	52	24	19157	61.4006	0.0425428	0.000639316	0.000559974	0.0769231
GOTERM_BP_DIRECT	GO:0071356~cellular response to tumor necrosis factor	6	11.5385	3.59932e-05	CXCL8, CCL5, CCL2, RELA, ICAM1, NFE2L2	52	141	19157	15.6768	0.044236	0.000655702	0.000574326	0.115385
GOTERM_BP_DIRECT	GO:0002639~positive regulation of immunoglobulin production	4	7.69231	3.92275e-05	IL10, IL6, IL13, IL2	52	25	19157	58.9446	0.048114	0.000704414	0.000616993	0.0769231
GOTERM_BP_DIRECT	GO:0039530~MDA-5 signaling pathway	3	5.76923	4.15505e-05	IFIH1, IRF3, IRF7	52	4	19157	276.303	0.0508896	0.00073562	0.000644326	0.0576923
GOTERM_BP_DIRECT	GO:0045662~negative regulation of myoblast differentiation	4	7.69231	4.97002e-05	CXCL10, TGFB1, IL18, TNF	52	27	19157	54.5783	0.0605632	0.000867683	0.000759999	0.0769231
GOTERM_BP_DIRECT	GO:1900017~positive regulation of cytokine production involved in inflammatory response	4	7.69231	5.55598e-05	IL6, TNF, TLR4, IL17A	52	28	19157	52.6291	0.0674576	0.000956694	0.000837964	0.0769231
GOTERM_BP_DIRECT	GO:0006952~defense response	5	9.61538	5.77705e-05	STAT1, MX2, MX1, HLA-B, NLRP3	52	79	19157	23.3167	0.0700455	0.000977284	0.000855998	0.0961538
GOTERM_BP_DIRECT	GO:0032496~response to lipopolysaccharide	6	11.5385	5.83105e-05	NOS2, IL1B, CASP3, IL13, PTGS2, TLR4	52	156	19157	14.1694	0.0706765	0.000977284	0.000855998	0.115385
GOTERM_BP_DIRECT	GO:0043066~negative regulation of apoptotic process	9	17.3077	5.95025e-05	IL10, IL6, MAPK8, CASP3, EIF2AK2, TP53, RELA, EGFR, IL2	52	515	19157	6.43813	0.072068	0.00098414	0.000862003	0.173077
GOTERM_BP_DIRECT	GO:0043406~positive regulation of MAP kinase activity	5	9.61538	6.0692e-05	TGFB1, IL1B, TNF, TLR4, EGFR	52	80	19157	23.0252	0.0734545	0.000990777	0.000867817	0.0961538
GOTERM_BP_DIRECT	GO:0001774~microglial cell activation	4	7.69231	6.18543e-05	IFNG, IL13, FPR2, TNF	52	29	19157	50.8143	0.0748073	0.000996806	0.000873098	0.0769231
GOTERM_BP_DIRECT	GO:0030593~neutrophil chemotaxis	5	9.61538	6.37199e-05	CXCL10, CXCL8, CCL5, IL1B, CCL2	52	81	19157	22.741	0.0769745	0.00101387	0.000888046	0.0961538
GOTERM_BP_DIRECT	GO:0010575~positive regulation of vascular endothelial growth factor production	4	7.69231	6.85981e-05	IL6, TGFB1, IL1B, PTGS2	52	30	19157	49.1205	0.0826175	0.00107284	0.000939695	0.0769231
GOTERM_BP_DIRECT	GO:0031622~positive regulation of fever generation	3	5.76923	6.91328e-05	IL1B, PTGS2, TNF	52	5	19157	221.042	0.083234	0.00107284	0.000939695	0.0576923
GOTERM_BP_DIRECT	GO:0008284~positive regulation of cell proliferation	9	17.3077	7.66666e-05	CXCL10, IL6, TGFB1, IFNG, IL1B, FN1, RELA, EGFR, IL2	52	534	19157	6.20905	0.0918753	0.00117524	0.00102939	0.173077
GOTERM_BP_DIRECT	GO:0033138~positive regulation of peptidyl-serine phosphorylation	5	9.61538	0.000100376	IL6, TGFB1, PTGS2, TNF, EGFR	52	91	19157	20.242	0.118543	0.00152015	0.00133149	0.0961538
GOTERM_BP_DIRECT	GO:0045930~negative regulation of mitotic cell cycle	4	7.69231	0.000109552	IL10, TGFB1, TNF, EGFR	52	35	19157	42.1033	0.128653	0.00163937	0.00143592	0.0769231
GOTERM_BP_DIRECT	GO:0046427~positive regulation of JAK-STAT cascade	4	7.69231	0.000129569	IL10, IL6, CCL5, TNF	52	37	19157	39.8274	0.150306	0.0019161	0.00167831	0.0769231
GOTERM_BP_DIRECT	GO:0010573~vascular endothelial growth factor production	3	5.76923	0.000144685	IL6, IL1B, TNF	52	7	19157	157.887	0.1663	0.00211475	0.0018523	0.0576923
GOTERM_BP_DIRECT	GO:0007568~aging	6	11.5385	0.000147725	IL10, TGFB1, PTGS2, RELA, SOD1, NFE2L2	52	190	19157	11.6338	0.169481	0.00213437	0.00186949	0.115385
GOTERM_BP_DIRECT	GO:0008285~negative regulation of cell proliferation	8	15.3846	0.000196243	IL10, IL6, TGFB1, CXCL8, IL1B, EIF2AK2, PTGS2, TP53	52	457	19157	6.44908	0.218626	0.00280315	0.00245526	0.153846
GOTERM_BP_DIRECT	GO:0050918~positive chemotaxis	4	7.69231	0.000217972	CXCL10, CCL5, FPR2, HMGB1	52	44	19157	33.4913	0.239683	0.00307854	0.00269648	0.0769231
GOTERM_BP_DIRECT	GO:2000553~positive regulation of T-helper 2 cell cytokine production	3	5.76923	0.000247186	IL6, RSAD2, NLRP3	52	9	19157	122.801	0.267104	0.00341443	0.00299068	0.0576923
GOTERM_BP_DIRECT	GO:0060333~interferon-gamma-mediated signaling pathway	3	5.76923	0.000247186	IFNG, STAT1, TP53	52	9	19157	122.801	0.267104	0.00341443	0.00299068	0.0576923
GOTERM_BP_DIRECT	GO:1904646~cellular response to beta-amyloid	4	7.69231	0.000265372	FPR2, TNF, TLR4, ICAM1	52	47	19157	31.3535	0.283672	0.00362579	0.00317581	0.0769231
GOTERM_BP_DIRECT	GO:0045348~positive regulation of MHC class II biosynthetic process	3	5.76923	0.00037636	IL10, IFNG, TLR4	52	11	19157	100.474	0.376978	0.00503282	0.00440822	0.0576923
GOTERM_BP_DIRECT	GO:1903799~negative regulation of production of miRNAs involved in gene silencing by miRNA	3	5.76923	0.00037636	TGFB1, TNF, TP53	52	11	19157	100.474	0.376978	0.00503282	0.00440822	0.0576923
GOTERM_BP_DIRECT	GO:0009410~response to xenobiotic stimulus	6	11.5385	0.0004026	IL10, STAT1, CASP3, PTGS2, TNF, SOD1	52	236	19157	9.3662	0.3972	0.00532704	0.00466592	0.115385
GOTERM_BP_DIRECT	GO:0033209~tumor necrosis factor-mediated signaling pathway	4	7.69231	0.00042297	STAT1, TNF, TP53, RELA	52	55	19157	26.793	0.412445	0.00553827	0.00485094	0.0769231
GOTERM_BP_DIRECT	GO:0001525~angiogenesis	6	11.5385	0.000495558	CXCL8, SERPINE1, IL18, FN1, CCL2, PTGS2	52	247	19157	8.94908	0.463705	0.00642182	0.00562484	0.115385
GOTERM_BP_DIRECT	GO:2000343~positive regulation of chemokine (C-X-C motif) ligand 2 production	3	5.76923	0.000531931	HMGB1, TNF, TLR4	52	13	19157	85.0163	0.487685	0.00682283	0.00597609	0.0576923
GOTERM_BP_DIRECT	GO:0071466~cellular response to xenobiotic stimulus	4	7.69231	0.000546566	NOS2, IL1B, TP53, NFE2L2	52	60	19157	24.5603	0.497028	0.00693973	0.00607847	0.0769231
GOTERM_BP_DIRECT	GO:0006959~humoral immune response	4	7.69231	0.000573761	IL6, IFNG, CCL2, TNF	52	61	19157	24.1576	0.513941	0.00721218	0.00631711	0.0769231
GOTERM_BP_DIRECT	GO:0019221~cytokine-mediated signaling pathway	5	9.61538	0.000712467	IL6, STAT1, IL1B, CCL2, RELA	52	152	19157	12.1185	0.591756	0.00879439	0.00770296	0.0961538
GOTERM_BP_DIRECT	GO:0032725~positive regulation of granulocyte macrophage colony-stimulating factor production	3	5.76923	0.000713626	DDX58, IL1B, IL18	52	15	19157	73.6808	0.592351	0.00879439	0.00770296	0.0576923
GOTERM_BP_DIRECT	GO:0034116~positive regulation of heterotypic cell-cell adhesion	3	5.76923	0.000814185	IL10, IL1B, TNF	52	16	19157	69.0757	0.64079	0.00993622	0.00870308	0.0576923
GOTERM_BP_DIRECT	GO:0000122~negative regulation of transcription from RNA polymerase II promoter	10	19.2308	0.00082325	CCND3, TGFB1, IFNG, IRF3, STAT1, IRF7, HMGB1, TNF, TP53, RELA	52	952	19157	3.86979	0.644863	0.00995024	0.00871537	0.192308
GOTERM_BP_DIRECT	GO:0043410~positive regulation of MAPK cascade	5	9.61538	0.000842964	IL6, EIF2AK2, HMGB1, TNF, SOD1	52	159	19157	11.585	0.653562	0.0100915	0.00883908	0.0961538
GOTERM_BP_DIRECT	GO:0070098~chemokine-mediated signaling pathway	4	7.69231	0.000858105	CXCL10, CXCL8, CCL5, CCL2	52	70	19157	21.0516	0.660099	0.0101758	0.00891296	0.0769231
GOTERM_BP_DIRECT	GO:0042127~regulation of cell proliferation	5	9.61538	0.000883151	CXCL10, CCND3, TGFB1, NOS2, STAT1	52	161	19157	11.4411	0.670643	0.010375	0.00908738	0.0961538
GOTERM_BP_DIRECT	GO:0042119~neutrophil activation	3	5.76923	0.000921173	CXCL8, CCL5, IL18	52	17	19157	65.0124	0.686027	0.0106231	0.00930469	0.0576923
GOTERM_BP_DIRECT	GO:0033280~response to vitamin D	3	5.76923	0.000921173	CXCL10, TGFB1, PTGS2	52	17	19157	65.0124	0.686027	0.0106231	0.00930469	0.0576923
GOTERM_BP_DIRECT	GO:0051044~positive regulation of membrane protein ectodomain proteolysis	3	5.76923	0.00103456	IFNG, IL1B, TNF	52	18	19157	61.4006	0.727771	0.0118222	0.010355	0.0576923
GOTERM_BP_DIRECT	GO:0032868~response to insulin	4	7.69231	0.00113179	IL10, TNFSF10, RELA, ICAM1	52	77	19157	19.1379	0.759122	0.0128167	0.0112261	0.0769231
GOTERM_BP_DIRECT	GO:0071360~cellular response to exogenous dsRNA	3	5.76923	0.0011543	IFIH1, IRF3, DDX58	52	19	19157	58.169	0.765851	0.012955	0.0113472	0.0576923
GOTERM_BP_DIRECT	GO:0043032~positive regulation of macrophage activation	3	5.76923	0.00128038	IL10, IL13, TLR4	52	20	19157	55.2606	0.800206	0.0142428	0.0124752	0.0576923
GOTERM_BP_DIRECT	GO:0001666~response to hypoxia	5	9.61538	0.00133492	TGFB1, NOS2, CASP3, CASP1, TNF	52	180	19157	10.2334	0.81346	0.0147192	0.0128925	0.0961538
GOTERM_BP_DIRECT	GO:0014068~positive regulation of phosphatidylinositol 3-kinase signaling	4	7.69231	0.00135747	CCL5, IL18, FN1, TNF	52	82	19157	17.9709	0.818681	0.0148377	0.0129963	0.0769231
GOTERM_BP_DIRECT	GO:0045672~positive regulation of osteoclast differentiation	3	5.76923	0.00155138	IFNG, TNF, IL17A	52	22	19157	50.2369	0.857954	0.0168111	0.0147248	0.0576923
GOTERM_BP_DIRECT	GO:0032700~negative regulation of interleukin-17 production	3	5.76923	0.00169625	TGFB1, IFNG, TLR4	52	23	19157	48.0527	0.881636	0.0182238	0.0159621	0.0576923
GOTERM_BP_DIRECT	GO:0050727~regulation of inflammatory response	4	7.69231	0.00171813	IRF3, CASP1, PTGS2, RELA	52	89	19157	16.5575	0.884853	0.0183024	0.016031	0.0769231
GOTERM_BP_DIRECT	GO:0050768~negative regulation of neurogenesis	3	5.76923	0.00184731	IL6, IL1B, TNF	52	24	19157	46.0505	0.902139	0.0195131	0.0170915	0.0576923
GOTERM_BP_DIRECT	GO:0050731~positive regulation of peptidyl-tyrosine phosphorylation	4	7.69231	0.00194864	IL6, TGFB1, TP53, ICAM1	52	93	19157	15.8453	0.913864	0.020412	0.0178788	0.0769231
GOTERM_BP_DIRECT	GO:0046330~positive regulation of JNK cascade	4	7.69231	0.00213359	IL1B, HMGB1, TNF, TLR4	52	96	19157	15.3502	0.931764	0.0221647	0.0194139	0.0769231
GOTERM_BP_DIRECT	GO:0051968~positive regulation of synaptic transmission, glutamatergic	3	5.76923	0.00233734	CCL2, PTGS2, EGFR	52	27	19157	40.9338	0.947212	0.0240823	0.0210935	0.0576923
GOTERM_BP_DIRECT	GO:0042104~positive regulation of activated T cell proliferation	3	5.76923	0.00251286	IL18, HMGB1, IL2	52	28	19157	39.4718	0.957686	0.0256802	0.0224932	0.0576923
GOTERM_BP_DIRECT	GO:1903672~positive regulation of sprouting angiogenesis	3	5.76923	0.00269442	IL10, PKM, HMGB1	52	29	19157	38.1107	0.96634	0.02688	0.0235441	0.0576923
GOTERM_BP_DIRECT	GO:0007569~cell aging	3	5.76923	0.00269442	TP53, ICAM1, SOD1	52	29	19157	38.1107	0.96634	0.02688	0.0235441	0.0576923
GOTERM_BP_DIRECT	GO:0070372~regulation of ERK1 and ERK2 cascade	3	5.76923	0.00269442	IL1B, FN1, EGFR	52	29	19157	38.1107	0.96634	0.02688	0.0235441	0.0576923
GOTERM_BP_DIRECT	GO:0042981~regulation of apoptotic process	5	9.61538	0.0027725	CXCL10, IRF3, STAT1, CASP1, TP53	52	220	19157	8.37281	0.969495	0.0274412	0.0240356	0.0961538
GOTERM_BP_DIRECT	GO:0043200~response to amino acid	3	5.76923	0.00288198	CASP3, RELA, ICAM1	52	30	19157	36.8404	0.973427	0.0280825	0.0245973	0.0576923
GOTERM_BP_DIRECT	GO:0045089~positive regulation of innate immune response	3	5.76923	0.00288198	CCL5, FPR2, HMGB1	52	30	19157	36.8404	0.973427	0.0280825	0.0245973	0.0576923
GOTERM_BP_DIRECT	GO:0046677~response to antibiotic	3	5.76923	0.00307551	CASP3, TP53, SOD1	52	31	19157	35.652	0.979181	0.0297378	0.0260472	0.0576923
GOTERM_BP_DIRECT	GO:0042742~defense response to bacterium	5	9.61538	0.00320174	IL10, NOS2, ISG15, FPR2, TLR4	52	229	19157	8.04375	0.982244	0.0307221	0.0269093	0.0961538
GOTERM_BP_DIRECT	GO:0044344~cellular response to fibroblast growth factor stimulus	3	5.76923	0.00348035	CXCL8, CCL5, CCL2	52	33	19157	33.4913	0.987505	0.0331424	0.0290293	0.0576923
GOTERM_BP_DIRECT	GO:0071549~cellular response to dexamethasone stimulus	3	5.76923	0.00436029	TGFB1, EGFR, ICAM1	52	37	19157	29.8706	0.995884	0.0412096	0.0360953	0.0576923
GOTERM_BP_DIRECT	GO:0045907~positive regulation of vasoconstriction	3	5.76923	0.00459472	PTGS2, EGFR, ICAM1	52	38	19157	29.0845	0.996939	0.042782	0.0374725	0.0576923
GOTERM_BP_DIRECT	GO:0042177~negative regulation of protein catabolic process	3	5.76923	0.00459472	NOS2, RELA, EGFR	52	38	19157	29.0845	0.996939	0.042782	0.0374725	0.0576923
GOTERM_BP_DIRECT	GO:0051897~positive regulation of protein kinase B signaling	4	7.69231	0.00480261	TGFB1, IL18, TNF, EGFR	52	128	19157	11.5126	0.997645	0.0443609	0.0388555	0.0769231
GOTERM_BP_DIRECT	GO:0007259~JAK-STAT cascade	3	5.76923	0.00483488	IFNG, STAT1, CCL2	52	39	19157	28.3388	0.99774	0.0443609	0.0388555	0.0576923
GOTERM_BP_DIRECT	GO:0043537~negative regulation of blood vessel endothelial cell migration	3	5.76923	0.00508073	TGFB1, HMGB1, TNF	52	40	19157	27.6303	0.998343	0.0462788	0.0405354	0.0576923
GOTERM_BP_DIRECT	GO:0060557~positive regulation of vitamin D biosynthetic process	2	3.84615	0.00531748	IFNG, TNF	52	2	19157	368.404	0.998771	0.0468714	0.0410544	0.0384615
GOTERM_BP_DIRECT	GO:0034344~regulation of type III interferon production	2	3.84615	0.00531748	IFIH1, DDX58	52	2	19157	368.404	0.998771	0.0468714	0.0410544	0.0384615
GOTERM_BP_DIRECT	GO:0051173~positive regulation of nitrogen compound metabolic process	2	3.84615	0.00531748	IFNG, TNF	52	2	19157	368.404	0.998771	0.0468714	0.0410544	0.0384615
GOTERM_BP_DIRECT	GO:0039528~cytoplasmic pattern recognition receptor signaling pathway in response to virus	2	3.84615	0.00531748	IFIH1, DDX58	52	2	19157	368.404	0.998771	0.0468714	0.0410544	0.0384615
GOTERM_BP_DIRECT	GO:0071276~cellular response to cadmium ion	3	5.76923	0.00533223	MAPK8, EGFR, SOD1	52	41	19157	26.9564	0.998794	0.0468714	0.0410544	0.0576923
GOTERM_BP_DIRECT	GO:0007566~embryo implantation	3	5.76923	0.00558936	IL1B, PTGS2, SOD1	52	42	19157	26.3146	0.999129	0.0485537	0.0425279	0.0576923
GOTERM_BP_DIRECT	GO:0002250~adaptive immune response	6	11.5385	0.00560086	IFNG, LAMP3, HLA-B, HMGB1, IL2, IL17A	52	430	19157	5.14052	0.999141	0.0485537	0.0425279	0.115385
GOTERM_BP_DIRECT	GO:0032689~negative regulation of interferon-gamma production	3	5.76923	0.00585208	IL10, HMGB1, TLR4	52	43	19157	25.7026	0.999375	0.0497032	0.0435347	0.0576923
GOTERM_BP_DIRECT	GO:0097191~extrinsic apoptotic signaling pathway	3	5.76923	0.00585208	TGFB1, IFNG, TNF	52	43	19157	25.7026	0.999375	0.0497032	0.0435347	0.0576923
GOTERM_BP_DIRECT	GO:0042307~positive regulation of protein import into nucleus	3	5.76923	0.00585208	TGFB1, IFNG, PTGS2	52	43	19157	25.7026	0.999375	0.0497032	0.0435347	0.0576923
GOTERM_BP_DIRECT	GO:0030890~positive regulation of B cell proliferation	3	5.76923	0.00612037	IL13, TLR4, IL2	52	44	19157	25.1184	0.999555	0.0516329	0.045225	0.0576923
GOTERM_BP_DIRECT	GO:0002548~monocyte chemotaxis	3	5.76923	0.0063942	IL6, CCL5, CCL2	52	45	19157	24.5603	0.999685	0.0535834	0.0469334	0.0576923
GOTERM_BP_DIRECT	GO:0031623~receptor internalization	3	5.76923	0.00667353	CXCL8, MX2, MX1	52	46	19157	24.0263	0.999779	0.0555538	0.0486593	0.0576923
GOTERM_BP_DIRECT	GO:0010718~positive regulation of epithelial to mesenchymal transition	3	5.76923	0.00724859	IL6, TGFB1, IL1B	52	48	19157	23.0252	0.999893	0.0599439	0.0525046	0.0576923
GOTERM_BP_DIRECT	GO:0043536~positive regulation of blood vessel endothelial cell migration	3	5.76923	0.00784531	TGFB1, HMGB1, NFE2L2	52	50	19157	22.1042	0.99995	0.064186	0.0562202	0.0576923
GOTERM_BP_DIRECT	GO:0031328~positive regulation of cellular biosynthetic process	2	3.84615	0.00796581	CXCL8, CCL5	52	3	19157	245.603	0.999957	0.064186	0.0562202	0.0384615
GOTERM_BP_DIRECT	GO:0034465~response to carbon monoxide	2	3.84615	0.00796581	IL10, SOD1	52	3	19157	245.603	0.999957	0.064186	0.0562202	0.0384615
GOTERM_BP_DIRECT	GO:1900100~positive regulation of plasma cell differentiation	2	3.84615	0.00796581	IL10, IL2	52	3	19157	245.603	0.999957	0.064186	0.0562202	0.0384615
GOTERM_BP_DIRECT	GO:0007166~cell surface receptor signaling pathway	5	9.61538	0.00836247	CXCL10, IFNG, CCL2, FPR2, EGFR	52	301	19157	6.11967	0.999974	0.066953	0.0586438	0.0961538
GOTERM_BP_DIRECT	GO:0048146~positive regulation of fibroblast proliferation	3	5.76923	0.00846346	TGFB1, FN1, EGFR	52	52	19157	21.2541	0.999977	0.0673327	0.0589764	0.0576923
GOTERM_BP_DIRECT	GO:0042542~response to hydrogen peroxide	3	5.76923	0.00878049	STAT1, CASP3, SOD1	52	53	19157	20.853	0.999985	0.0694156	0.0608008	0.0576923
GOTERM_BP_DIRECT	GO:0045766~positive regulation of angiogenesis	4	7.69231	0.00903261	CXCL8, IL1B, SERPINE1, NFE2L2	52	161	19157	9.15289	0.999989	0.0706461	0.0618785	0.0769231
GOTERM_BP_DIRECT	GO:0010629~negative regulation of gene expression	5	9.61538	0.00904854	TGFB1, CXCL8, IFNG, NOS2, TNF	52	308	19157	5.98058	0.999989	0.0706461	0.0618785	0.0961538
GOTERM_BP_DIRECT	GO:0014823~response to activity	3	5.76923	0.00943033	IL10, IL6, TNF	52	55	19157	20.0948	0.999993	0.0727235	0.0636982	0.0576923
GOTERM_BP_DIRECT	GO:0031334~positive regulation of protein complex assembly	3	5.76923	0.00943033	TGFB1, IFNG, TNF	52	55	19157	20.0948	0.999993	0.0727235	0.0636982	0.0576923
GOTERM_BP_DIRECT	GO:0051726~regulation of cell cycle	5	9.61538	0.00956055	TGFB1, CXCL8, IFNG, MX2, TP53	52	313	19157	5.88505	0.999994	0.0732781	0.0641839	0.0961538
GOTERM_BP_DIRECT	GO:1903078~positive regulation of protein localization to plasma membrane	3	5.76923	0.0104441	IFNG, TNF, EGFR	52	58	19157	19.0554	0.999998	0.0788952	0.0691039	0.0576923
GOTERM_BP_DIRECT	GO:0045599~negative regulation of fat cell differentiation	3	5.76923	0.0104441	IL6, TGFB1, TNF	52	58	19157	19.0554	0.999998	0.0788952	0.0691039	0.0576923
GOTERM_BP_DIRECT	GO:0030730~sequestering of triglyceride	2	3.84615	0.0106072	IL1B, TNF	52	4	19157	184.202	0.999998	0.0788952	0.0691039	0.0384615
GOTERM_BP_DIRECT	GO:0033590~response to cobalamin	2	3.84615	0.0106072	RELA, EGFR	52	4	19157	184.202	0.999998	0.0788952	0.0691039	0.0384615
GOTERM_BP_DIRECT	GO:0071635~negative regulation of transforming growth factor beta production	2	3.84615	0.0106072	IL13, FN1	52	4	19157	184.202	0.999998	0.0788952	0.0691039	0.0384615
GOTERM_BP_DIRECT	GO:0043525~positive regulation of neuron apoptotic process	3	5.76923	0.0111456	CASP3, TNF, TP53	52	60	19157	18.4202	0.999999	0.0824119	0.0721842	0.0576923
GOTERM_BP_DIRECT	GO:0042102~positive regulation of T cell proliferation	3	5.76923	0.0126092	IL6, CCL5, IL1B	52	64	19157	17.2689	1	0.0926886	0.0811855	0.0576923
GOTERM_BP_DIRECT	GO:0071677~positive regulation of mononuclear cell migration	2	3.84615	0.0132418	TGFB1, TNF	52	5	19157	147.362	1	0.0956602	0.0837883	0.0384615
GOTERM_BP_DIRECT	GO:0034165~positive regulation of toll-like receptor 9 signaling pathway	2	3.84615	0.0132418	RSAD2, HMGB1	52	5	19157	147.362	1	0.0956602	0.0837883	0.0384615
GOTERM_BP_DIRECT	GO:0060729~intestinal epithelial structure maintenance	2	3.84615	0.0132418	TLR4, IL17A	52	5	19157	147.362	1	0.0956602	0.0837883	0.0384615
GOTERM_BP_DIRECT	GO:0043154~negative regulation of cysteine-type endopeptidase activity involved in apoptotic process	3	5.76923	0.014152	LAMP3, PTGS2, TNF	52	68	19157	16.2531	1	0.101074	0.0885306	0.0576923
GOTERM_BP_DIRECT	GO:0007623~circadian rhythm	3	5.76923	0.014152	NOS2, TNF, EGFR	52	68	19157	16.2531	1	0.101074	0.0885306	0.0576923
GOTERM_BP_DIRECT	GO:0010508~positive regulation of autophagy	3	5.76923	0.0145499	IFNG, HMGB1, TRIM22	52	69	19157	16.0176	1	0.102749	0.089997	0.0576923
GOTERM_BP_DIRECT	GO:0032715~negative regulation of interleukin-6 production	3	5.76923	0.0145499	IL10, TNF, TLR4	52	69	19157	16.0176	1	0.102749	0.089997	0.0576923
GOTERM_BP_DIRECT	GO:0002719~negative regulation of cytokine production involved in immune response	2	3.84615	0.0158694	IL10, TNF	52	6	19157	122.801	1	0.106673	0.0934343	0.0384615
GOTERM_BP_DIRECT	GO:1903223~positive regulation of oxidative stress-induced neuron death	2	3.84615	0.0158694	TNF, TLR4	52	6	19157	122.801	1	0.106673	0.0934343	0.0384615
GOTERM_BP_DIRECT	GO:0042092~type 2 immune response	2	3.84615	0.0158694	IL10, IL18	52	6	19157	122.801	1	0.106673	0.0934343	0.0384615
GOTERM_BP_DIRECT	GO:0061419~positive regulation of transcription from RNA polymerase II promoter in response to hypoxia	2	3.84615	0.0158694	TP53, NFE2L2	52	6	19157	122.801	1	0.106673	0.0934343	0.0384615
GOTERM_BP_DIRECT	GO:0034105~positive regulation of tissue remodeling	2	3.84615	0.0158694	IL18, IL2	52	6	19157	122.801	1	0.106673	0.0934343	0.0384615
GOTERM_BP_DIRECT	GO:0051712~positive regulation of killing of cells of other organism	2	3.84615	0.0158694	IFNG, NOS2	52	6	19157	122.801	1	0.106673	0.0934343	0.0384615
GOTERM_BP_DIRECT	GO:1904894~positive regulation of STAT cascade	2	3.84615	0.0158694	IL6, TGFB1	52	6	19157	122.801	1	0.106673	0.0934343	0.0384615
GOTERM_BP_DIRECT	GO:0097300~programmed necrotic cell death	2	3.84615	0.0158694	IRF3, CASP1	52	6	19157	122.801	1	0.106673	0.0934343	0.0384615
GOTERM_BP_DIRECT	GO:0009597~detection of virus	2	3.84615	0.0158694	IFIH1, DDX58	52	6	19157	122.801	1	0.106673	0.0934343	0.0384615
GOTERM_BP_DIRECT	GO:0070301~cellular response to hydrogen peroxide	3	5.76923	0.0161893	IL6, RELA, NFE2L2	52	73	19157	15.1399	1	0.108245	0.094811	0.0576923
GOTERM_BP_DIRECT	GO:0007406~negative regulation of neuroblast proliferation	2	3.84615	0.0184902	TGFB1, TP53	52	7	19157	105.258	1	0.116795	0.1023	0.0384615
GOTERM_BP_DIRECT	GO:0045630~positive regulation of T-helper 2 cell differentiation	2	3.84615	0.0184902	IL18, NLRP3	52	7	19157	105.258	1	0.116795	0.1023	0.0384615
GOTERM_BP_DIRECT	GO:0007435~salivary gland morphogenesis	2	3.84615	0.0184902	TGFB1, EGFR	52	7	19157	105.258	1	0.116795	0.1023	0.0384615
GOTERM_BP_DIRECT	GO:0060760~positive regulation of response to cytokine stimulus	2	3.84615	0.0184902	IFIH1, DDX58	52	7	19157	105.258	1	0.116795	0.1023	0.0384615
GOTERM_BP_DIRECT	GO:0031394~positive regulation of prostaglandin biosynthetic process	2	3.84615	0.0184902	IL1B, PTGS2	52	7	19157	105.258	1	0.116795	0.1023	0.0384615
GOTERM_BP_DIRECT	GO:0070106~interleukin-27-mediated signaling pathway	2	3.84615	0.0184902	STAT1, MX1	52	7	19157	105.258	1	0.116795	0.1023	0.0384615
GOTERM_BP_DIRECT	GO:0010742~macrophage derived foam cell differentiation	2	3.84615	0.0184902	TGFB1, STAT1	52	7	19157	105.258	1	0.116795	0.1023	0.0384615
GOTERM_BP_DIRECT	GO:0016185~synaptic vesicle budding from presynaptic endocytic zone membrane	2	3.84615	0.0184902	MX2, MX1	52	7	19157	105.258	1	0.116795	0.1023	0.0384615
GOTERM_BP_DIRECT	GO:0032747~positive regulation of interleukin-23 production	2	3.84615	0.0184902	IFNG, IL17A	52	7	19157	105.258	1	0.116795	0.1023	0.0384615
GOTERM_BP_DIRECT	GO:1904783~positive regulation of NMDA glutamate receptor activity	2	3.84615	0.0184902	IFNG, CCL2	52	7	19157	105.258	1	0.116795	0.1023	0.0384615
GOTERM_BP_DIRECT	GO:0035666~TRIF-dependent toll-like receptor signaling pathway	2	3.84615	0.0184902	IRF3, TLR4	52	7	19157	105.258	1	0.116795	0.1023	0.0384615
GOTERM_BP_DIRECT	GO:0045892~negative regulation of transcription, DNA-templated	6	11.5385	0.0186882	TGFB1, IFNG, TNF, TP53, RELA, TRIM22	52	580	19157	3.81107	1	0.117456	0.102879	0.115385
GOTERM_BP_DIRECT	GO:0061044~negative regulation of vascular wound healing	2	3.84615	0.0211041	SERPINE1, TNF	52	8	19157	92.101	1	0.128776	0.112794	0.0384615
GOTERM_BP_DIRECT	GO:0036003~positive regulation of transcription from RNA polymerase II promoter in response to stress	2	3.84615	0.0211041	TP53, NFE2L2	52	8	19157	92.101	1	0.128776	0.112794	0.0384615
GOTERM_BP_DIRECT	GO:2000556~positive regulation of T-helper 1 cell cytokine production	2	3.84615	0.0211041	IL1B, IL18	52	8	19157	92.101	1	0.128776	0.112794	0.0384615
GOTERM_BP_DIRECT	GO:0003374~dynamin family protein polymerization involved in mitochondrial fission	2	3.84615	0.0211041	MX2, MX1	52	8	19157	92.101	1	0.128776	0.112794	0.0384615
GOTERM_BP_DIRECT	GO:0070234~positive regulation of T cell apoptotic process	2	3.84615	0.0211041	CCL5, ICAM1	52	8	19157	92.101	1	0.128776	0.112794	0.0384615
GOTERM_BP_DIRECT	GO:0072577~endothelial cell apoptotic process	2	3.84615	0.0211041	IL10, TNF	52	8	19157	92.101	1	0.128776	0.112794	0.0384615
GOTERM_BP_DIRECT	GO:0019722~calcium-mediated signaling	3	5.76923	0.0220286	CXCL8, FPR2, TNF	52	86	19157	12.8513	1	0.133768	0.117167	0.0576923
GOTERM_BP_DIRECT	GO:0098884~postsynaptic neurotransmitter receptor internalization	2	3.84615	0.0237112	MX2, MX1	52	9	19157	81.8675	1	0.14059	0.123142	0.0384615
GOTERM_BP_DIRECT	GO:0050999~regulation of nitric-oxide synthase activity	2	3.84615	0.0237112	IL1B, EGFR	52	9	19157	81.8675	1	0.14059	0.123142	0.0384615
GOTERM_BP_DIRECT	GO:0071316~cellular response to nicotine	2	3.84615	0.0237112	TNF, RELA	52	9	19157	81.8675	1	0.14059	0.123142	0.0384615
GOTERM_BP_DIRECT	GO:0042088~T-helper 1 type immune response	2	3.84615	0.0237112	IL18, TLR4	52	9	19157	81.8675	1	0.14059	0.123142	0.0384615
GOTERM_BP_DIRECT	GO:1903140~regulation of establishment of endothelial barrier	2	3.84615	0.0237112	IL1B, TNF	52	9	19157	81.8675	1	0.14059	0.123142	0.0384615
GOTERM_BP_DIRECT	GO:0034340~response to type I interferon	2	3.84615	0.0263116	MX1, ISG15	52	10	19157	73.6808	1	0.151714	0.132885	0.0384615
GOTERM_BP_DIRECT	GO:0010226~response to lithium ion	2	3.84615	0.0263116	PTGS2, NFE2L2	52	10	19157	73.6808	1	0.151714	0.132885	0.0384615
GOTERM_BP_DIRECT	GO:0002237~response to molecule of bacterial origin	2	3.84615	0.0263116	IL10, CXCL8	52	10	19157	73.6808	1	0.151714	0.132885	0.0384615
GOTERM_BP_DIRECT	GO:0010888~negative regulation of lipid storage	2	3.84615	0.0263116	IL6, TNF	52	10	19157	73.6808	1	0.151714	0.132885	0.0384615
GOTERM_BP_DIRECT	GO:0031497~chromatin assembly	2	3.84615	0.0263116	HMGB1, TP53	52	10	19157	73.6808	1	0.151714	0.132885	0.0384615
GOTERM_BP_DIRECT	GO:0009651~response to salt stress	2	3.84615	0.0263116	TNF, TP53	52	10	19157	73.6808	1	0.151714	0.132885	0.0384615
GOTERM_BP_DIRECT	GO:1900222~negative regulation of beta-amyloid clearance	2	3.84615	0.0289051	IFNG, TNF	52	11	19157	66.9825	1	0.163665	0.143354	0.0384615
GOTERM_BP_DIRECT	GO:0071223~cellular response to lipoteichoic acid	2	3.84615	0.0289051	TLR4, RELA	52	11	19157	66.9825	1	0.163665	0.143354	0.0384615
GOTERM_BP_DIRECT	GO:0035456~response to interferon-beta	2	3.84615	0.0289051	IFITM3, STAT1	52	11	19157	66.9825	1	0.163665	0.143354	0.0384615
GOTERM_BP_DIRECT	GO:0050803~regulation of synapse structure or activity	2	3.84615	0.0289051	MX2, MX1	52	11	19157	66.9825	1	0.163665	0.143354	0.0384615
GOTERM_BP_DIRECT	GO:0042060~wound healing	3	5.76923	0.0291404	TGFB1, CASP3, EGFR	52	100	19157	11.0521	1	0.164258	0.143873	0.0576923
GOTERM_BP_DIRECT	GO:0030335~positive regulation of cell migration	4	7.69231	0.0306851	TGFB1, CCL5, IL1B, EGFR	52	256	19157	5.75631	1	0.172193	0.150823	0.0769231
GOTERM_BP_DIRECT	GO:2000273~positive regulation of receptor activity	2	3.84615	0.0314918	IL10, IFNG	52	12	19157	61.4006	1	0.175934	0.1541	0.0384615
GOTERM_BP_DIRECT	GO:0048246~macrophage chemotaxis	2	3.84615	0.0340718	CCL5, CCL2	52	13	19157	56.6775	1	0.189013	0.165556	0.0384615
GOTERM_BP_DIRECT	GO:0006974~cellular response to DNA damage stimulus	4	7.69231	0.0341337	IRF3, CASP3, IRF7, TP53	52	267	19157	5.51916	1	0.189013	0.165556	0.0769231
GOTERM_BP_DIRECT	GO:0032355~response to estradiol	3	5.76923	0.0364503	TGFB1, CASP3, PTGS2	52	113	19157	9.78063	1	0.197695	0.17316	0.0576923
GOTERM_BP_DIRECT	GO:0042116~macrophage activation	2	3.84615	0.0366451	IL13, TLR4	52	14	19157	52.6291	1	0.197695	0.17316	0.0384615
GOTERM_BP_DIRECT	GO:0051926~negative regulation of calcium ion transport	2	3.84615	0.0366451	PTGS2, ICAM1	52	14	19157	52.6291	1	0.197695	0.17316	0.0384615
GOTERM_BP_DIRECT	GO:0032732~positive regulation of interleukin-1 production	2	3.84615	0.0366451	HMGB1, TLR4	52	14	19157	52.6291	1	0.197695	0.17316	0.0384615
GOTERM_BP_DIRECT	GO:1904385~cellular response to angiotensin	2	3.84615	0.0366451	RELA, NFE2L2	52	14	19157	52.6291	1	0.197695	0.17316	0.0384615
GOTERM_BP_DIRECT	GO:0045744~negative regulation of G-protein coupled receptor protein signaling pathway	2	3.84615	0.0366451	CXCL8, CCL5	52	14	19157	52.6291	1	0.197695	0.17316	0.0384615
GOTERM_BP_DIRECT	GO:0050830~defense response to Gram-positive bacterium	3	5.76923	0.0376318	IL6, TNF, IL17A	52	115	19157	9.61054	1	0.20215	0.177062	0.0576923
GOTERM_BP_DIRECT	GO:0002523~leukocyte migration involved in inflammatory response	2	3.84615	0.0392116	NLRP3, TNF	52	15	19157	49.1205	1	0.20623	0.180636	0.0384615
GOTERM_BP_DIRECT	GO:0071498~cellular response to fluid shear stress	2	3.84615	0.0392116	PTGS2, NFE2L2	52	15	19157	49.1205	1	0.20623	0.180636	0.0384615
GOTERM_BP_DIRECT	GO:0002281~macrophage activation involved in immune response	2	3.84615	0.0392116	IFNG, HMGB1	52	15	19157	49.1205	1	0.20623	0.180636	0.0384615
GOTERM_BP_DIRECT	GO:0030194~positive regulation of blood coagulation	2	3.84615	0.0392116	SERPINE1, NFE2L2	52	15	19157	49.1205	1	0.20623	0.180636	0.0384615
GOTERM_BP_DIRECT	GO:2000406~positive regulation of T cell migration	2	3.84615	0.0392116	CXCL10, CCL5	52	15	19157	49.1205	1	0.20623	0.180636	0.0384615
GOTERM_BP_DIRECT	GO:0006979~response to oxidative stress	3	5.76923	0.0400384	MAPK8, PTGS2, TP53	52	119	19157	9.28749	1	0.209701	0.183676	0.0576923
GOTERM_BP_DIRECT	GO:0046688~response to copper ion	2	3.84615	0.0417714	ICAM1, SOD1	52	16	19157	46.0505	1	0.214313	0.187716	0.0384615
GOTERM_BP_DIRECT	GO:0090399~replicative senescence	2	3.84615	0.0417714	SERPINE1, TP53	52	16	19157	46.0505	1	0.214313	0.187716	0.0384615
GOTERM_BP_DIRECT	GO:0071639~positive regulation of monocyte chemotactic protein-1 production	2	3.84615	0.0417714	IL1B, HMGB1	52	16	19157	46.0505	1	0.214313	0.187716	0.0384615
GOTERM_BP_DIRECT	GO:0035729~cellular response to hepatocyte growth factor stimulus	2	3.84615	0.0417714	IL10, RELA	52	16	19157	46.0505	1	0.214313	0.187716	0.0384615
GOTERM_BP_DIRECT	GO:0048566~embryonic digestive tract development	2	3.84615	0.0417714	CXCL8, TNF	52	16	19157	46.0505	1	0.214313	0.187716	0.0384615
GOTERM_BP_DIRECT	GO:0071310~cellular response to organic substance	2	3.84615	0.0443246	IL1B, CASP1	52	17	19157	43.3416	1	0.222864	0.195205	0.0384615
GOTERM_BP_DIRECT	GO:0002407~dendritic cell chemotaxis	2	3.84615	0.0443246	CCL5, HMGB1	52	17	19157	43.3416	1	0.222864	0.195205	0.0384615
GOTERM_BP_DIRECT	GO:0050995~negative regulation of lipid catabolic process	2	3.84615	0.0443246	IL1B, TNF	52	17	19157	43.3416	1	0.222864	0.195205	0.0384615
GOTERM_BP_DIRECT	GO:0048245~eosinophil chemotaxis	2	3.84615	0.0443246	CCL5, CCL2	52	17	19157	43.3416	1	0.222864	0.195205	0.0384615
GOTERM_BP_DIRECT	GO:0045591~positive regulation of regulatory T cell differentiation	2	3.84615	0.0443246	TGFB1, IL2	52	17	19157	43.3416	1	0.222864	0.195205	0.0384615
GOTERM_BP_DIRECT	GO:0006468~protein phosphorylation	5	9.61538	0.0456343	MAPK8, TGFB1, CCL5, EIF2AK2, CCL2	52	507	19157	3.63317	1	0.228535	0.200173	0.0961538
GOTERM_BP_DIRECT	GO:0031065~positive regulation of histone deacetylation	2	3.84615	0.046871	TGFB1, TP53	52	18	19157	40.9338	1	0.232873	0.203972	0.0384615
GOTERM_BP_DIRECT	GO:0071318~cellular response to ATP	2	3.84615	0.046871	PTGS2, SOD1	52	18	19157	40.9338	1	0.232873	0.203972	0.0384615
GOTERM_BP_DIRECT	GO:0071456~cellular response to hypoxia	3	5.76923	0.0475954	PTGS2, TP53, ICAM1	52	131	19157	8.43673	1	0.235541	0.206309	0.0576923
GOTERM_BP_DIRECT	GO:0030889~negative regulation of B cell proliferation	2	3.84615	0.0494108	IL10, CASP3	52	19	19157	38.7794	1	0.242615	0.212505	0.0384615
GOTERM_BP_DIRECT	GO:0060340~positive regulation of type I interferon-mediated signaling pathway	2	3.84615	0.0494108	IRF3, IRF7	52	19	19157	38.7794	1	0.242615	0.212505	0.0384615
GOTERM_BP_DIRECT	GO:0000266~mitochondrial fission	2	3.84615	0.051944	MX2, MX1	52	20	19157	36.8404	1	0.252099	0.220812	0.0384615
GOTERM_BP_DIRECT	GO:0033198~response to ATP	2	3.84615	0.051944	IL1B, CASP1	52	20	19157	36.8404	1	0.252099	0.220812	0.0384615
GOTERM_BP_DIRECT	GO:0010165~response to X-ray	2	3.84615	0.051944	CASP3, TP53	52	20	19157	36.8404	1	0.252099	0.220812	0.0384615
GOTERM_BP_DIRECT	GO:0035066~positive regulation of histone acetylation	2	3.84615	0.0544706	TGFB1, IL1B	52	21	19157	35.0861	1	0.26034	0.228031	0.0384615
GOTERM_BP_DIRECT	GO:1902894~negative regulation of pri-miRNA transcription from RNA polymerase II promoter	2	3.84615	0.0544706	TGFB1, RELA	52	21	19157	35.0861	1	0.26034	0.228031	0.0384615
GOTERM_BP_DIRECT	GO:0070498~interleukin-1-mediated signaling pathway	2	3.84615	0.0544706	IL1B, RELA	52	21	19157	35.0861	1	0.26034	0.228031	0.0384615
GOTERM_BP_DIRECT	GO:0006801~superoxide metabolic process	2	3.84615	0.0544706	NOS2, SOD1	52	21	19157	35.0861	1	0.26034	0.228031	0.0384615
GOTERM_BP_DIRECT	GO:0046716~muscle cell cellular homeostasis	2	3.84615	0.0569906	TGFB1, SOD1	52	22	19157	33.4913	1	0.270329	0.23678	0.0384615
GOTERM_BP_DIRECT	GO:0071354~cellular response to interleukin-6	2	3.84615	0.0569906	RELA, ICAM1	52	22	19157	33.4913	1	0.270329	0.23678	0.0384615
GOTERM_BP_DIRECT	GO:0007155~cell adhesion	5	9.61538	0.0588968	FN1, CCL2, FPR2, IL2, ICAM1	52	552	19157	3.33699	1	0.27832	0.243779	0.0961538
GOTERM_BP_DIRECT	GO:0014911~positive regulation of smooth muscle cell migration	2	3.84615	0.0595039	CCL5, TLR4	52	23	19157	32.0351	1	0.280136	0.24537	0.0384615
GOTERM_BP_DIRECT	GO:0043524~negative regulation of neuron apoptotic process	3	5.76923	0.0626602	IL10, CCL2, SOD1	52	153	19157	7.2236	1	0.292802	0.256464	0.0576923
GOTERM_BP_DIRECT	GO:0008360~regulation of cell shape	3	5.76923	0.0626602	FN1, CCL2, ICAM1	52	153	19157	7.2236	1	0.292802	0.256464	0.0576923
GOTERM_BP_DIRECT	GO:0007605~sensory perception of sound	3	5.76923	0.0641014	CASP3, ICAM1, SOD1	52	155	19157	7.1304	1	0.297326	0.260427	0.0576923
GOTERM_BP_DIRECT	GO:0007204~positive regulation of cytosolic calcium ion concentration	3	5.76923	0.0641014	FPR2, HMGB1, IL2	52	155	19157	7.1304	1	0.297326	0.260427	0.0576923
GOTERM_BP_DIRECT	GO:0097194~execution phase of apoptosis	2	3.84615	0.064511	CASP3, CASP1	52	25	19157	29.4723	1	0.298126	0.261127	0.0384615
GOTERM_BP_DIRECT	GO:0030101~natural killer cell activation	2	3.84615	0.0670047	IL18, IL2	52	26	19157	28.3388	1	0.30739	0.269242	0.0384615
GOTERM_BP_DIRECT	GO:0050807~regulation of synapse organization	2	3.84615	0.0670047	IL10, TNF	52	26	19157	28.3388	1	0.30739	0.269242	0.0384615
GOTERM_BP_DIRECT	GO:0016540~protein autoprocessing	2	3.84615	0.0694919	CASP1, TMPRSS2	52	27	19157	27.2892	1	0.31649	0.277212	0.0384615
GOTERM_BP_DIRECT	GO:2001238~positive regulation of extrinsic apoptotic signaling pathway	2	3.84615	0.0694919	TNFSF10, TNF	52	27	19157	27.2892	1	0.31649	0.277212	0.0384615
GOTERM_BP_DIRECT	GO:0090200~positive regulation of release of cytochrome c from mitochondria	2	3.84615	0.0719726	TNFSF10, TP53	52	28	19157	26.3146	1	0.32543	0.285043	0.0384615
GOTERM_BP_DIRECT	GO:1902042~negative regulation of extrinsic apoptotic signaling pathway via death domain receptors	2	3.84615	0.0719726	SERPINE1, ICAM1	52	28	19157	26.3146	1	0.32543	0.285043	0.0384615
GOTERM_BP_DIRECT	GO:0010033~response to organic substance	2	3.84615	0.0744469	RELA, SOD1	52	29	19157	25.4072	1	0.331843	0.29066	0.0384615
GOTERM_BP_DIRECT	GO:0097192~extrinsic apoptotic signaling pathway in absence of ligand	2	3.84615	0.0744469	IL1B, IL2	52	29	19157	25.4072	1	0.331843	0.29066	0.0384615
GOTERM_BP_DIRECT	GO:0010332~response to gamma radiation	2	3.84615	0.0744469	CXCL10, TP53	52	29	19157	25.4072	1	0.331843	0.29066	0.0384615
GOTERM_BP_DIRECT	GO:0043029~T cell homeostasis	2	3.84615	0.0744469	TGFB1, CASP3	52	29	19157	25.4072	1	0.331843	0.29066	0.0384615
GOTERM_BP_DIRECT	GO:0045840~positive regulation of mitotic nuclear division	2	3.84615	0.0769146	IL1B, TNF	52	30	19157	24.5603	1	0.339234	0.297133	0.0384615
GOTERM_BP_DIRECT	GO:0051281~positive regulation of release of sequestered calcium ion into cytosol	2	3.84615	0.0769146	CXCL10, IL13	52	30	19157	24.5603	1	0.339234	0.297133	0.0384615
GOTERM_BP_DIRECT	GO:0007159~leukocyte cell-cell adhesion	2	3.84615	0.0769146	CCL5, ICAM1	52	30	19157	24.5603	1	0.339234	0.297133	0.0384615
GOTERM_BP_DIRECT	GO:0002218~activation of innate immune response	2	3.84615	0.0793759	HMGB1, TLR4	52	31	19157	23.768	1	0.346443	0.303448	0.0384615
GOTERM_BP_DIRECT	GO:0042327~positive regulation of phosphorylation	2	3.84615	0.0793759	CCL5, EGFR	52	31	19157	23.768	1	0.346443	0.303448	0.0384615
GOTERM_BP_DIRECT	GO:0035633~maintenance of permeability of blood-brain barrier	2	3.84615	0.0793759	IL6, PTGS2	52	31	19157	23.768	1	0.346443	0.303448	0.0384615
GOTERM_BP_DIRECT	GO:0030316~osteoclast differentiation	2	3.84615	0.0818308	TGFB1, TNF	52	32	19157	23.0252	1	0.355921	0.31175	0.0384615
GOTERM_BP_DIRECT	GO:0045648~positive regulation of erythrocyte differentiation	2	3.84615	0.0842792	STAT1, ISG15	52	33	19157	22.3275	1	0.362805	0.317779	0.0384615
GOTERM_BP_DIRECT	GO:0045737~positive regulation of cyclin-dependent protein serine/threonine kinase activity	2	3.84615	0.0842792	CCND3, EGFR	52	33	19157	22.3275	1	0.362805	0.317779	0.0384615
GOTERM_BP_DIRECT	GO:0050832~defense response to fungus	2	3.84615	0.0842792	TGFB1, IL17A	52	33	19157	22.3275	1	0.362805	0.317779	0.0384615
GOTERM_BP_DIRECT	GO:0008015~blood circulation	2	3.84615	0.0867213	CXCL10, STAT1	52	34	19157	21.6708	1	0.369521	0.323661	0.0384615
GOTERM_BP_DIRECT	GO:0048247~lymphocyte chemotaxis	2	3.84615	0.0867213	CCL5, CCL2	52	34	19157	21.6708	1	0.369521	0.323661	0.0384615
GOTERM_BP_DIRECT	GO:0002230~positive regulation of defense response to virus by host	2	3.84615	0.0867213	DDX58, STAT1	52	34	19157	21.6708	1	0.369521	0.323661	0.0384615
GOTERM_BP_DIRECT	GO:0043547~positive regulation of GTPase activity	3	5.76923	0.0877868	CCL5, CCL2, ICAM1	52	186	19157	5.942	1	0.372797	0.326531	0.0576923
GOTERM_BP_DIRECT	GO:0034612~response to tumor necrosis factor	2	3.84615	0.089157	CASP3, PTGS2	52	35	19157	21.0516	1	0.376075	0.329402	0.0384615
GOTERM_BP_DIRECT	GO:2000379~positive regulation of reactive oxygen species metabolic process	2	3.84615	0.089157	TP53, NFE2L2	52	35	19157	21.0516	1	0.376075	0.329402	0.0384615
GOTERM_BP_DIRECT	GO:2001240~negative regulation of extrinsic apoptotic signaling pathway in absence of ligand	2	3.84615	0.0915863	IL1B, TNF	52	36	19157	20.4669	1	0.38503	0.337246	0.0384615
GOTERM_BP_DIRECT	GO:0032570~response to progesterone	2	3.84615	0.0940092	TGFB1, RELA	52	37	19157	19.9137	1	0.39129	0.342729	0.0384615
GOTERM_BP_DIRECT	GO:0034614~cellular response to reactive oxygen species	2	3.84615	0.0940092	MAPK8, EGFR	52	37	19157	19.9137	1	0.39129	0.342729	0.0384615
GOTERM_BP_DIRECT	GO:0043122~regulation of I-kappaB kinase/NF-kappaB signaling	2	3.84615	0.0940092	IL1B, TNF	52	37	19157	19.9137	1	0.39129	0.342729	0.0384615
GOTERM_BP_DIRECT	GO:0046627~negative regulation of insulin receptor signaling pathway	2	3.84615	0.0964258	IL1B, RELA	52	38	19157	19.3897	1	0.400024	0.350379	0.0384615
GOTERM_BP_DIRECT	GO:0061025~membrane fusion	2	3.84615	0.0988361	MX2, MX1	52	39	19157	18.8925	1	0.407334	0.356782	0.0384615
GOTERM_BP_DIRECT	GO:0001937~negative regulation of endothelial cell proliferation	2	3.84615	0.0988361	STAT1, TNF	52	39	19157	18.8925	1	0.407334	0.356782	0.0384615

## Sheet: influenza targets MF
Sheet 6: MF results of “intersected common targets of influenza”.
Category	Term	Count	%	PValue	Genes	List Total	Pop Hits	Pop Total	Fold Enrichment	Bonferroni	Benjamini	FDR
GOTERM_MF_DIRECT	GO:0005125~cytokine activity	12	23.0769	2.27074e-12	IL10, IL6, TGFB1, IFNG, IL1B, IL13, IL18, TNFSF10, HMGB1, TNF, IL2, IL17A	51	190	18765	23.2384	4.85938e-10	4.85937e-10	4.49606e-10
GOTERM_MF_DIRECT	GO:0005515~protein binding	51	98.0769	1.56099e-09	IFITM3, CXCL8, SERPINE1, HMGB1, TNF, ICAM1, IFIT2, IFIH1, CCND3, CASP3, TNFSF10, CASP1, TRIM22, IL10, RSAD2, DDX58, IL13, IL18, HLA-B, TMPRSS11D, PKM, IFNG, IRF3, IL1B, IRF7, TLR4, TP53, TMPRSS2, FPR2, PTGS2, EGFR, RELA, MAPK8, CCL5, CCL2, NLRP3, TGFB1, NOS2, HSPA4, STAT1, MX2, MX1, FN1, EIF2AK2, ISG15, IL2, SOD1, CXCL10, IL6, IL17A, NFE2L2	51	12517	18765	1.49916	3.34053e-07	1.67026e-07	1.54538e-07
GOTERM_MF_DIRECT	GO:0042802~identical protein binding	19	36.5385	1.55497e-07	TGFB1, DDX58, STAT1, MX1, FN1, EIF2AK2, TNF, EGFR, RELA, SOD1, IFIH1, IRF3, CCL5, CASP1, TNFSF10, NLRP3, TP53, TLR4, TRIM22	51	1693	18765	4.12929	3.32759e-05	1.10921e-05	1.02628e-05
GOTERM_MF_DIRECT	GO:0000976~transcription regulatory region sequence-specific DNA binding	7	13.4615	3.71501e-05	IRF3, IRF7, HMGB1, TNF, TP53, RELA, NFE2L2	51	236	18765	10.9135	0.00791874	0.00198753	0.00183893
GOTERM_MF_DIRECT	GO:0019899~enzyme binding	8	15.3846	6.44395e-05	MAPK8, TGFB1, STAT1, FN1, PTGS2, TP53, RELA, EGFR	51	382	18765	7.70557	0.0136959	0.00241718	0.00223646
GOTERM_MF_DIRECT	GO:0005178~integrin binding	6	11.5385	6.77714e-05	IL1B, FN1, ISG15, HMGB1, EGFR, ICAM1	51	161	18765	13.7121	0.0143989	0.00241718	0.00223646
GOTERM_MF_DIRECT	GO:0002020~protease binding	5	9.61538	0.000194912	CASP3, SERPINE1, FN1, TNF, TP53	51	108	18765	17.0343	0.0408571	0.00595873	0.00551322
GOTERM_MF_DIRECT	GO:0008009~chemokine activity	4	7.69231	0.00031943	CXCL10, CXCL8, CCL5, CCL2	51	50	18765	29.4353	0.0660841	0.00854475	0.00790589
GOTERM_MF_DIRECT	GO:0005102~receptor binding	7	13.4615	0.000633184	CXCL10, SERPINE1, HLA-B, TNFSF10, FN1, CCL2, TLR4	51	398	18765	6.47133	0.12676	0.0150557	0.01393
GOTERM_MF_DIRECT	GO:0003725~double-stranded RNA binding	4	7.69231	0.00101007	IFIH1, DDX58, EIF2AK2, HMGB1	51	74	18765	19.8887	0.194478	0.0216155	0.0199994
GOTERM_MF_DIRECT	GO:0042803~protein homodimerization activity	8	15.3846	0.00251059	NOS2, IRF3, STAT1, CCL5, PTGS2, RELA, TRIM22, IL17A	51	705	18765	4.17522	0.416051	0.0488424	0.0451906
GOTERM_MF_DIRECT	GO:0051087~chaperone binding	4	7.69231	0.00314435	HLA-B, FN1, TP53, SOD1	51	110	18765	13.3797	0.490309	0.0539835	0.0499474
GOTERM_MF_DIRECT	GO:0005164~tumor necrosis factor receptor binding	3	5.76923	0.00327937	STAT1, TNFSF10, TNF	51	32	18765	34.4945	0.504872	0.0539835	0.0499474
GOTERM_MF_DIRECT	GO:0042056~chemoattractant activity	3	5.76923	0.00413714	CXCL10, CCL5, HMGB1	51	36	18765	30.6618	0.588187	0.0632392	0.058511
GOTERM_MF_DIRECT	GO:0035033~histone deacetylase regulator activity	2	3.84615	0.00797275	MAPK8, TP53	51	3	18765	245.294	0.819677	0.109071	0.100916
GOTERM_MF_DIRECT	GO:0003727~single-stranded RNA binding	3	5.76923	0.00816264	IFIH1, DDX58, HMGB1	51	51	18765	21.6436	0.826915	0.109071	0.100916
GOTERM_MF_DIRECT	GO:0031625~ubiquitin protein ligase binding	5	9.61538	0.00866451	DDX58, ISG15, TP53, RELA, EGFR	51	304	18765	6.05166	0.844683	0.109071	0.100916
GOTERM_MF_DIRECT	GO:0008083~growth factor activity	4	7.69231	0.00982945	IL10, IL6, TGFB1, IL2	51	166	18765	8.86605	0.879235	0.116861	0.108124
GOTERM_MF_DIRECT	GO:1990841~promoter-specific chromatin binding	3	5.76923	0.0130049	IRF3, STAT1, TP53	51	65	18765	16.9819	0.939269	0.143259	0.132548
GOTERM_MF_DIRECT	GO:0043621~protein self-association	3	5.76923	0.0133887	RSAD2, CCL5, TP53	51	66	18765	16.7246	0.944119	0.143259	0.132548
GOTERM_MF_DIRECT	GO:0003700~transcription factor activity, sequence-specific DNA binding	6	11.5385	0.0155401	IRF3, STAT1, IRF7, TP53, RELA, NFE2L2	51	553	18765	3.99213	0.964975	0.158361	0.146521
GOTERM_MF_DIRECT	GO:0031730~CCR5 chemokine receptor binding	2	3.84615	0.0211224	STAT1, CCL5	51	8	18765	91.9853	0.989628	0.205464	0.190102
GOTERM_MF_DIRECT	GO:0019903~protein phosphatase binding	3	5.76923	0.0250091	MAPK8, TP53, EGFR	51	92	18765	11.9981	0.995573	0.232694	0.215296
GOTERM_MF_DIRECT	GO:0097199~cysteine-type endopeptidase activity involved in apoptotic signaling pathway	2	3.84615	0.0263344	CASP3, CASP1	51	10	18765	73.5882	0.996691	0.234815	0.217258
GOTERM_MF_DIRECT	GO:0003690~double-stranded DNA binding	3	5.76923	0.0376817	STAT1, HMGB1, EGFR	51	115	18765	9.59847	0.999731	0.311057	0.2878
GOTERM_MF_DIRECT	GO:0047485~protein N-terminus binding	3	5.76923	0.0382787	TGFB1, TP53, RELA	51	116	18765	9.51572	0.999764	0.311057	0.2878
GOTERM_MF_DIRECT	GO:0045236~CXCR chemokine receptor binding	2	3.84615	0.0392455	CXCL10, CXCL8	51	15	18765	49.0588	0.99981	0.311057	0.2878
GOTERM_MF_DIRECT	GO:0019901~protein kinase binding	5	9.61538	0.0435435	CCND3, TP53, RELA, EGFR, TRIM22	51	499	18765	3.68679	0.999927	0.332797	0.307915
GOTERM_MF_DIRECT	GO:0042826~histone deacetylase binding	3	5.76923	0.0470091	MAPK8, TP53, RELA	51	130	18765	8.49095	0.999967	0.346894	0.320958
GOTERM_MF_DIRECT	GO:0000979~RNA polymerase II core promoter sequence-specific DNA binding	2	3.84615	0.0519887	STAT1, RELA	51	20	18765	36.7941	0.999989	0.358908	0.332074
GOTERM_MF_DIRECT	GO:0003677~DNA binding	8	15.3846	0.0519914	IFIH1, IRF3, STAT1, IRF7, HMGB1, TP53, RELA, NFE2L2	51	1281	18765	2.29784	0.999989	0.358908	0.332074
GOTERM_MF_DIRECT	GO:0035035~histone acetyltransferase binding	2	3.84615	0.0645663	STAT1, TP53	51	25	18765	29.4353	0.999999	0.431787	0.399504
GOTERM_MF_DIRECT	GO:0048020~CCR chemokine receptor binding	2	3.84615	0.0745105	CCL5, CCL2	51	29	18765	25.3753	1	0.472548	0.437217
GOTERM_MF_DIRECT	GO:0008201~heparin binding	3	5.76923	0.0768916	CXCL10, CXCL8, FN1	51	172	18765	6.41758	1	0.472548	0.437217
GOTERM_MF_DIRECT	GO:0008270~zinc ion binding	6	11.5385	0.0793207	IFIH1, DDX58, TNFSF10, TP53, TRIM22, SOD1	51	865	18765	2.55219	1	0.472548	0.437217
GOTERM_MF_DIRECT	GO:0004672~protein kinase activity	4	7.69231	0.079494	CCL5, EIF2AK2, CCL2, EGFR	51	378	18765	3.89356	1	0.472548	0.437217
GOTERM_MF_DIRECT	GO:0051721~protein phosphatase 2A binding	2	3.84615	0.0892328	STAT1, TP53	51	35	18765	21.0252	1	0.478886	0.443082
GOTERM_MF_DIRECT	GO:0001530~lipopolysaccharide binding	2	3.84615	0.0892328	HMGB1, TLR4	51	35	18765	21.0252	1	0.478886	0.443082
GOTERM_MF_DIRECT	GO:0061629~RNA polymerase II sequence-specific DNA binding transcription factor binding	3	5.76923	0.0895115	HMGB1, TP53, NFE2L2	51	188	18765	5.8714	1	0.478886	0.443082
GOTERM_MF_DIRECT	GO:0004888~transmembrane signaling receptor activity	3	5.76923	0.0895115	TLR4, EGFR, ICAM1	51	188	18765	5.8714	1	0.478886	0.443082
GOTERM_MF_DIRECT	GO:0097718~disordered domain specific binding	2	3.84615	0.0940891	FN1, TP53	51	37	18765	19.8887	1	0.491099	0.454381
GOTERM_MF_DIRECT	GO:0016829~lyase activity	2	3.84615	0.0965077	RSAD2, HMGB1	51	38	18765	19.3653	1	0.49173	0.454965

## Sheet: influenza targets CC
Sheet 7: CC results of “intersected common targets of influenza”.
Category	Term	Count	%	PValue	Genes	List Total	Pop Hits	Pop Total	Fold Enrichment	Bonferroni	Benjamini	FDR
GOTERM_CC_DIRECT	GO:0005576~extracellular region	25	48.0769	3.83413e-11	CXCL8, SERPINE1, TMPRSS2, HMGB1, TNF, CCL5, CASP1, TNFSF10, CCL2, NLRP3, IL10, TGFB1, IL13, IL18, FN1, ISG15, IL2, SOD1, TMPRSS11D, CXCL10, IL6, PKM, IFNG, IL1B, IL17A	52	2116	20163	4.58117	5.52114e-09	5.52114e-09	5.17607e-09
GOTERM_CC_DIRECT	GO:0005615~extracellular space	21	40.3846	1.28199e-08	IL10, TGFB1, CXCL8, IL13, SERPINE1, IL18, FN1, HMGB1, TNF, EGFR, IL2, ICAM1, SOD1, CXCL10, IL6, IFNG, IL1B, CCL5, TNFSF10, CCL2, IL17A	52	1906	20163	4.27217	1.84606e-06	9.2303e-07	8.65341e-07
GOTERM_CC_DIRECT	GO:0005737~cytoplasm	30	57.6923	4.98747e-06	FPR2, PTGS2, RELA, EGFR, IFIT2, IFIH1, CCND3, MAPK8, CASP3, CASP1, NLRP3, TRIM22, TGFB1, NOS2, DDX58, HSPA4, STAT1, MX2, IL13, MX1, IL18, EIF2AK2, ISG15, SOD1, PKM, IRF3, IRF7, TP53, TLR4, NFE2L2	52	5375	20163	2.16419	0.00071794	0.000239399	0.000224436
GOTERM_CC_DIRECT	GO:0009986~cell surface	8	15.3846	0.00102332	TGFB1, LAMP3, HLA-B, HMGB1, TNF, TLR4, EGFR, ICAM1	52	634	20163	4.89274	0.137081	0.0368397	0.0345372
GOTERM_CC_DIRECT	GO:0032991~macromolecular complex	8	15.3846	0.00168008	IFITM3, STAT1, CASP1, PTGS2, TNF, TP53, EGFR, SOD1	52	691	20163	4.48915	0.21505	0.0483864	0.0453623
GOTERM_CC_DIRECT	GO:0048471~perinuclear region of cytoplasm	8	15.3846	0.00274838	IFITM3, NOS2, STAT1, LAMP3, MX1, EIF2AK2, TLR4, EGFR	52	754	20163	4.11406	0.327203	0.0659612	0.0618386
GOTERM_CC_DIRECT	GO:0005829~cytosol	24	46.1538	0.00357109	NOS2, DDX58, HSPA4, STAT1, MX2, MX1, IL18, EIF2AK2, ISG15, RELA, IFIT2, SOD1, IFIH1, MAPK8, PKM, IRF3, IL1B, CASP3, CASP1, IRF7, NLRP3, TP53, TRIM22, NFE2L2	52	5388	20163	1.72717	0.402594	0.0734625	0.0688711
GOTERM_CC_DIRECT	GO:0009897~external side of plasma membrane	6	11.5385	0.00527235	CXCL10, IL13, TNF, TLR4, IL17A, ICAM1	52	446	20163	5.21637	0.532907	0.0949022	0.0889708
GOTERM_CC_DIRECT	GO:0031901~early endosome membrane	4	7.69231	0.0103286	IFITM3, LAMP3, HLA-B, EGFR	52	178	20163	8.71348	0.775762	0.151012	0.141574
GOTERM_CC_DIRECT	GO:0030424~axon	5	9.61538	0.0119761	MAPK8, TGFB1, STAT1, MX2, MX1	52	352	20163	5.50781	0.823593	0.151012	0.141574
GOTERM_CC_DIRECT	GO:0031093~platelet alpha granule lumen	3	5.76923	0.0124885	TGFB1, SERPINE1, FN1	52	67	20163	17.3619	0.836291	0.151012	0.141574
GOTERM_CC_DIRECT	GO:0098844~postsynaptic endocytic zone membrane	2	3.84615	0.0125844	MX2, MX1	52	5	20163	155.1	0.838564	0.151012	0.141574
GOTERM_CC_DIRECT	GO:0005634~nucleus	23	44.2308	0.0217692	TGFB1, NOS2, HSPA4, STAT1, MX2, MX1, EIF2AK2, ISG15, HMGB1, EGFR, RELA, SOD1, IFIH1, CCND3, MAPK8, PKM, IRF3, CASP3, IRF7, NLRP3, TP53, TRIM22, NFE2L2	52	5848	20163	1.52501	0.957971	0.216889	0.203333
GOTERM_CC_DIRECT	GO:0072559~NLRP3 inflammasome complex	2	3.84615	0.0225399	CASP1, NLRP3	52	9	20163	86.1667	0.96248	0.216889	0.203333
GOTERM_CC_DIRECT	GO:0010008~endosome membrane	4	7.69231	0.0240563	IRF7, HLA-B, TLR4, EGFR	52	245	20163	6.33061	0.969997	0.216889	0.203333
GOTERM_CC_DIRECT	GO:0005739~mitochondrion	9	17.3077	0.0242617	IFIH1, MAPK8, PKM, RSAD2, IRF3, HSPA4, CASP1, TP53, SOD1	52	1410	20163	2.475	0.970893	0.216889	0.203333
GOTERM_CC_DIRECT	GO:0045121~membrane raft	4	7.69231	0.0256049	CASP3, TNF, EGFR, ICAM1	52	251	20163	6.17928	0.97613	0.216889	0.203333
GOTERM_CC_DIRECT	GO:0005886~plasma membrane	20	38.4615	0.0312185	IFITM3, TGFB1, NOS2, DDX58, MX2, MX1, SERPINE1, HLA-B, FN1, TMPRSS2, HMGB1, FPR2, TNF, EGFR, ICAM1, SOD1, LAMP3, CASP1, TLR4, NFE2L2	52	4979	20163	1.55754	0.989612	0.245536	0.23019
GOTERM_CC_DIRECT	GO:0044327~dendritic spine head	2	3.84615	0.0323971	MX2, MX1	52	13	20163	59.6538	0.991282	0.245536	0.23019
GOTERM_CC_DIRECT	GO:0001891~phagocytic cup	2	3.84615	0.0685009	TNF, TLR4	52	28	20163	27.6964	0.999964	0.485378	0.455042
GOTERM_CC_DIRECT	GO:0005887~integral component of plasma membrane	8	15.3846	0.0707842	HLA-B, TNFSF10, TMPRSS2, TNF, TLR4, EGFR, ICAM1, TMPRSS11D	52	1448	20163	2.14227	0.999974	0.485378	0.455042
GOTERM_CC_DIRECT	GO:0043025~neuronal cell body	4	7.69231	0.0794529	TGFB1, CASP3, TNF, SOD1	52	398	20163	3.89698	0.999993	0.520055	0.487552
GOTERM_CC_DIRECT	GO:0005654~nucleoplasm	15	28.8462	0.0936696	NOS2, STAT1, TMPRSS2, ISG15, HMGB1, RELA, SOD1, CCND3, MAPK8, IRF3, CASP3, IRF7, TP53, TRIM22, NFE2L2	52	3851	20163	1.51032	0.999999	0.586453	0.5498
23

## Sheet: influenza targets KEGG
Sheet 8: KEGG results of “intersected common targets of influenza” .
Category	Term	Count	%	PValue	Genes	List Total	Pop Hits	Pop Total	Fold Enrichment	Bonferroni	Benjamini	FDR
KEGG_PATHWAY	hsa05164:Influenza A	28	53.8462	9.19505e-34	CXCL8, TMPRSS2, TNF, RELA, ICAM1, IFIH1, CCND3, CASP3, CCL5, CASP1, TNFSF10, CCL2, NLRP3, RSAD2, DDX58, STAT1, MX2, MX1, IL18, EIF2AK2, TMPRSS11D, CXCL10, IL6, IFNG, IRF3, IL1B, IRF7, TLR4	49	171	8142	27.208	1.69189e-31	1.69189e-31	9.6548e-32
KEGG_PATHWAY	hsa05171:Coronavirus disease - COVID-19	22	42.3077	1.5677e-20	CXCL8, DDX58, STAT1, MX2, MX1, TMPRSS2, EIF2AK2, ISG15, TNF, EGFR, IL2, RELA, IFIH1, CXCL10, IL6, MAPK8, IRF3, IL1B, CASP1, CCL2, NLRP3, TLR4	49	232	8142	15.7569	2.88457e-18	1.44229e-18	8.23044e-19
KEGG_PATHWAY	hsa05417:Lipid and atherosclerosis	20	38.4615	2.62974e-18	CXCL8, HSPA4, IL18, TNF, RELA, ICAM1, IL6, MAPK8, IRF3, IL1B, CASP3, CCL5, CASP1, TNFSF10, IRF7, CCL2, NLRP3, TP53, TLR4, NFE2L2	49	215	8142	15.457	4.83872e-16	1.61291e-16	9.20409e-17
KEGG_PATHWAY	hsa05162:Measles	17	32.6923	2.97842e-17	DDX58, STAT1, MX2, MX1, EIF2AK2, IL2, RELA, IFIH1, CCND3, IL6, MAPK8, IRF3, IL1B, CASP3, IRF7, TP53, TLR4	49	139	8142	20.3221	5.48029e-15	1.37007e-15	7.81835e-16
KEGG_PATHWAY	hsa05142:Chagas disease	15	28.8462	3.10106e-16	IL10, TGFB1, CXCL8, NOS2, SERPINE1, TNF, IL2, RELA, IL6, MAPK8, IFNG, IL1B, CCL5, CCL2, TLR4	49	102	8142	24.4358	6.12843e-14	1.14119e-14	6.51222e-15
KEGG_PATHWAY	hsa05321:Inflammatory bowel disease	13	25	1.261e-15	IL10, TGFB1, STAT1, IL13, IL18, TNF, IL2, RELA, IL6, IFNG, IL1B, TLR4, IL17A	49	65	8142	33.2327	2.24709e-13	3.86705e-14	2.20674e-14
KEGG_PATHWAY	hsa05133:Pertussis	13	25	9.46823e-15	IL10, CXCL8, NOS2, TNF, RELA, IL6, MAPK8, IRF3, IL1B, CASP3, CASP1, NLRP3, TLR4	49	76	8142	28.4227	1.73639e-12	2.48879e-13	1.42023e-13
KEGG_PATHWAY	hsa05135:Yersinia infection	15	28.8462	2.20575e-14	IL10, CXCL8, IL18, FN1, TNF, IL2, RELA, IL6, MAPK8, IRF3, IL1B, CASP1, CCL2, NLRP3, TLR4	49	137	8142	18.1931	4.06519e-12	5.07323e-13	2.89505e-13
KEGG_PATHWAY	hsa04657:IL-17 signaling pathway	13	25	1.35085e-13	CXCL8, IL13, PTGS2, TNF, RELA, CXCL10, IL6, MAPK8, IFNG, IL1B, CASP3, CCL2, IL17A	49	94	8142	22.98	2.4861e-11	2.70108e-12	1.54138e-12
KEGG_PATHWAY	hsa05160:Hepatitis C	15	28.8462	1.50201e-13	RSAD2, DDX58, STAT1, MX2, MX1, EIF2AK2, TNF, EGFR, RELA, CXCL10, IFNG, IRF3, CASP3, IRF7, TP53	49	157	8142	15.8755	2.76392e-11	2.70108e-12	1.54138e-12
KEGG_PATHWAY	hsa05144:Malaria	11	21.1538	1.61478e-13	IL10, IL6, TGFB1, CXCL8, IFNG, IL1B, IL18, CCL2, TNF, TLR4, ICAM1	49	50	8142	36.5559	2.97025e-11	2.70108e-12	1.54138e-12
KEGG_PATHWAY	hsa05169:Epstein-Barr virus infection	16	30.7692	2.62798e-13	DDX58, STAT1, HLA-B, EIF2AK2, ISG15, TNF, RELA, ICAM1, CXCL10, CCND3, IL6, MAPK8, IRF3, CASP3, IRF7, TP53	49	202	8142	13.1614	4.83533e-11	4.02956e-12	2.29948e-12
KEGG_PATHWAY	hsa04933:AGE-RAGE signaling pathway in diabetic complications	13	25	2.89937e-13	TGFB1, CXCL8, STAT1, SERPINE1, FN1, TNF, RELA, ICAM1, IL6, MAPK8, IL1B, CASP3, CCL2	49	100	8142	21.6012	5.33582e-11	4.10373e-12	2.3418e-12
KEGG_PATHWAY	hsa04621:NOD-like receptor signaling pathway	15	28.8462	1.36126e-12	CXCL8, STAT1, IL18, TNF, RELA, IL6, MAPK8, IRF3, IL1B, CCL5, CASP1, IRF7, CCL2, NLRP3, TLR4	49	184	8142	13.5459	2.50469e-10	1.78908e-11	1.02094e-11
KEGG_PATHWAY	hsa05323:Rheumatoid arthritis	12	23.0769	3.76498e-12	IL6, TGFB1, CXCL8, IFNG, CCL5, IL1B, IL18, CCL2, TNF, TLR4, IL17A, ICAM1	49	93	8142	21.4404	6.92758e-10	4.61838e-11	2.63549e-11
KEGG_PATHWAY	hsa05161:Hepatitis B	14	26.9231	4.98886e-12	TGFB1, CXCL8, DDX58, STAT1, TNF, RELA, IFIH1, IL6, MAPK8, IRF3, CASP3, IRF7, TP53, TLR4	49	162	8142	14.3598	9.17957e-10	5.73718e-11	3.27394e-11
KEGG_PATHWAY	hsa05146:Amoebiasis	12	23.0769	1.05933e-11	IL10, IL6, TGFB1, CXCL8, IFNG, NOS2, IL1B, CASP3, FN1, TNF, TLR4, RELA	49	102	8142	19.5486	1.94917e-09	1.14657e-10	6.54294e-11
KEGG_PATHWAY	hsa04620:Toll-like receptor signaling pathway	12	23.0769	1.31516e-11	CXCL10, IL6, MAPK8, CXCL8, IRF3, STAT1, CCL5, IL1B, IRF7, TNF, TLR4, RELA	49	104	8142	19.1727	2.41989e-09	1.34438e-10	7.67175e-11
KEGG_PATHWAY	hsa04623:Cytosolic DNA-sensing pathway	10	19.2308	7.28127e-11	CXCL10, IL6, IRF3, DDX58, CCL5, IL1B, IRF7, CASP1, IL18, RELA	49	63	8142	26.3751	1.33975e-08	7.05134e-10	4.02386e-10
KEGG_PATHWAY	hsa04622:RIG-I-like receptor signaling pathway	10	19.2308	1.94084e-10	IFIH1, CXCL10, MAPK8, CXCL8, IRF3, DDX58, IRF7, ISG15, TNF, RELA	49	70	8142	23.7376	3.57115e-08	1.78557e-09	1.01894e-09
KEGG_PATHWAY	hsa05165:Human papillomavirus infection	16	30.7692	3.22935e-10	STAT1, MX2, MX1, HLA-B, FN1, EIF2AK2, ISG15, PTGS2, TNF, EGFR, RELA, CCND3, PKM, IRF3, CASP3, TP53	49	331	8142	8.03206	5.942e-08	2.63223e-09	1.50209e-09
KEGG_PATHWAY	hsa04625:C-type lectin receptor signaling pathway	11	21.1538	3.25629e-10	IL10, IL6, MAPK8, STAT1, IL1B, CASP1, NLRP3, PTGS2, TNF, RELA, IL2	49	104	8142	17.575	5.99158e-08	2.63223e-09	1.50209e-09
KEGG_PATHWAY	hsa05152:Tuberculosis	13	25	3.29029e-10	IL10, TGFB1, NOS2, STAT1, IL18, TNF, RELA, IL6, MAPK8, IFNG, IL1B, CASP3, TLR4	49	180	8142	12.0007	6.05414e-08	2.63223e-09	1.50209e-09
KEGG_PATHWAY	hsa05140:Leishmaniasis	10	19.2308	4.67028e-10	IL10, TGFB1, IFNG, NOS2, STAT1, IL1B, PTGS2, TNF, TLR4, RELA	49	77	8142	21.5796	8.59331e-08	3.58055e-09	2.04325e-09
KEGG_PATHWAY	hsa04668:TNF signaling pathway	11	21.1538	6.82238e-10	CXCL10, IL6, MAPK8, CCL5, IL1B, CASP3, CCL2, PTGS2, TNF, RELA, ICAM1	49	112	8142	16.3196	1.25532e-07	5.02127e-09	2.8654e-09
KEGG_PATHWAY	hsa05167:Kaposi sarcoma-associated herpesvirus infection	13	25	7.83932e-10	CXCL8, STAT1, HLA-B, EIF2AK2, PTGS2, RELA, ICAM1, IL6, MAPK8, IRF3, CASP3, IRF7, TP53	49	194	8142	11.1347	1.44244e-07	5.35644e-09	3.05667e-09
KEGG_PATHWAY	hsa04060:Cytokine-cytokine receptor interaction	15	28.8462	7.86e-10	IL10, TGFB1, CXCL8, IL13, IL18, TNF, IL2, CXCL10, IL6, IFNG, IL1B, CCL5, TNFSF10, CCL2, IL17A	49	295	8142	8.44898	1.44624e-07	5.35644e-09	3.05667e-09
KEGG_PATHWAY	hsa05134:Legionellosis	9	17.3077	1.05361e-09	IL6, CXCL8, IL1B, CASP3, CASP1, IL18, TNF, TLR4, RELA	49	57	8142	26.2363	1.93864e-07	6.9237e-09	3.95102e-09
KEGG_PATHWAY	hsa05163:Human cytomegalovirus infection	13	25	4.28421e-09	CXCL8, HLA-B, PTGS2, TNF, EGFR, RELA, IL6, IRF3, IL1B, CASP3, CCL5, CCL2, TP53	49	225	8142	9.60054	7.88294e-07	2.71826e-08	1.55118e-08
KEGG_PATHWAY	hsa04061:Viral protein interaction with cytokine and cytokine receptor	10	19.2308	4.98288e-09	IL10, CXCL10, IL6, CXCL8, CCL5, IL18, TNFSF10, CCL2, TNF, IL2	49	100	8142	16.6163	9.1685e-07	3.05617e-08	1.74401e-08
KEGG_PATHWAY	hsa05131:Shigellosis	13	25	1.22986e-08	CXCL8, IL18, TNF, EGFR, RELA, MAPK8, IRF3, IL1B, CCL5, CASP1, NLRP3, TP53, TLR4	49	247	8142	8.74544	2.26295e-06	7.29984e-08	4.16567e-08
KEGG_PATHWAY	hsa05130:Pathogenic Escherichia coli infection	12	23.0769	1.30108e-08	IL6, MAPK8, CXCL8, IL1B, CASP3, CASP1, IL18, TNFSF10, NLRP3, TNF, TLR4, RELA	49	197	8142	10.1216	2.39398e-06	7.48119e-08	4.26916e-08
KEGG_PATHWAY	hsa05145:Toxoplasmosis	10	19.2308	1.36605e-08	IL10, MAPK8, TGFB1, IFNG, NOS2, STAT1, CASP3, TNF, TLR4, RELA	49	112	8142	14.836	2.51352e-06	7.61674e-08	4.34651e-08
KEGG_PATHWAY	hsa04217:Necroptosis	11	21.1538	2.09998e-08	MAPK8, IFNG, STAT1, IL1B, CASP1, TNFSF10, NLRP3, EIF2AK2, HMGB1, TNF, TLR4	49	159	8142	11.4956	3.86395e-06	1.13646e-07	6.48522e-08
KEGG_PATHWAY	hsa05200:Pathways in cancer	17	32.6923	2.73622e-08	TGFB1, CXCL8, NOS2, STAT1, IL13, FN1, PTGS2, EGFR, IL2, RELA, CCND3, IL6, MAPK8, IFNG, CASP3, TP53, NFE2L2	49	531	8142	5.31973	5.03463e-06	1.43847e-07	8.20866e-08
KEGG_PATHWAY	hsa05143:African trypanosomiasis	7	13.4615	6.15617e-08	IL10, IL6, IFNG, IL1B, IL18, TNF, ICAM1	49	37	8142	31.4363	1.13273e-05	3.14649e-07	1.79555e-07
KEGG_PATHWAY	hsa05168:Herpes simplex virus 1 infection	16	30.7692	7.84855e-08	DDX58, STAT1, HLA-B, EIF2AK2, TNF, RELA, IFIH1, IL6, IFNG, IRF3, IL1B, CASP3, CCL5, IRF7, CCL2, TP53	49	495	8142	5.37093	1.44412e-05	3.90306e-07	2.22729e-07
KEGG_PATHWAY	hsa04936:Alcoholic liver disease	10	19.2308	1.08945e-07	IL6, MAPK8, CXCL8, IRF3, IL1B, CASP3, TNF, TLR4, RELA, IL17A	49	142	8142	11.7016	2.00457e-05	5.27523e-07	3.01032e-07
KEGG_PATHWAY	hsa05132:Salmonella infection	12	23.0769	1.45702e-07	IL6, MAPK8, CXCL8, IL1B, CASP3, CASP1, IL18, TNFSF10, NLRP3, TNF, TLR4, RELA	49	249	8142	8.00787	2.68088e-05	6.87413e-07	3.92274e-07
KEGG_PATHWAY	hsa04659:Th17 cell differentiation	9	17.3077	1.79356e-07	IL6, MAPK8, TGFB1, IFNG, STAT1, IL1B, RELA, IL2, IL17A	49	108	8142	13.8469	3.3001e-05	8.25038e-07	4.7081e-07
KEGG_PATHWAY	hsa05418:Fluid shear stress and atherosclerosis	9	17.3077	1.25112e-06	MAPK8, IFNG, IL1B, CCL2, TNF, TP53, RELA, ICAM1, NFE2L2	49	139	8142	10.7588	0.00023018	5.6148e-06	3.2041e-06
KEGG_PATHWAY	hsa04064:NF-kappa B signaling pathway	8	15.3846	2.16866e-06	CXCL8, DDX58, IL1B, PTGS2, TNF, TLR4, RELA, ICAM1	49	104	8142	12.7818	0.000398954	9.50078e-06	5.42164e-06
KEGG_PATHWAY	hsa05332:Graft-versus-host disease	6	11.5385	4.15442e-06	IL6, IFNG, IL1B, HLA-B, TNF, IL2	49	42	8142	23.7376	0.000764122	1.7777e-05	1.01445e-05
KEGG_PATHWAY	hsa05166:Human T-cell leukemia virus 1 infection	10	19.2308	4.70821e-06	CCND3, IL6, MAPK8, TGFB1, HLA-B, TNF, TP53, RELA, IL2, ICAM1	49	222	8142	7.48483	0.000865938	1.96889e-05	1.12355e-05
KEGG_PATHWAY	hsa05203:Viral carcinogenesis	9	17.3077	2.15906e-05	CCND3, PKM, IRF3, CASP3, IRF7, HLA-B, EIF2AK2, TP53, RELA	49	204	8142	7.33073	0.00396483	8.82816e-05	5.03781e-05
KEGG_PATHWAY	hsa04932:Non-alcoholic fatty liver disease	8	15.3846	3.02606e-05	IL6, MAPK8, TGFB1, CXCL8, IL1B, CASP3, TNF, RELA	49	155	8142	8.57617	0.00555256	0.000121042	6.9073e-05
KEGG_PATHWAY	hsa04218:Cellular senescence	8	15.3846	3.15418e-05	CCND3, IL6, TGFB1, CXCL8, SERPINE1, HLA-B, TP53, RELA	49	156	8142	8.52119	0.00578697	0.000123483	7.04657e-05
KEGG_PATHWAY	hsa04066:HIF-1 signaling pathway	7	13.4615	3.89575e-05	IL6, IFNG, NOS2, SERPINE1, TLR4, RELA, EGFR	49	109	8142	10.671	0.00714269	0.000149337	8.52195e-05
KEGG_PATHWAY	hsa04630:JAK-STAT signaling pathway	8	15.3846	4.02042e-05	IL10, CCND3, IL6, IFNG, STAT1, IL13, EGFR, IL2	49	162	8142	8.20559	0.00737042	0.000150971	8.61518e-05
KEGG_PATHWAY	hsa05120:Epithelial cell signaling in Helicobacter pylori infection	6	11.5385	5.22448e-05	MAPK8, CXCL8, CCL5, CASP3, RELA, EGFR	49	70	8142	14.2426	0.00956723	0.000192261	0.000109714
KEGG_PATHWAY	hsa05330:Allograft rejection	5	9.61538	6.7753e-05	IL10, IFNG, HLA-B, TNF, IL2	49	38	8142	21.8636	0.0123896	0.000244442	0.000139491
KEGG_PATHWAY	hsa05212:Pancreatic cancer	6	11.5385	7.76695e-05	MAPK8, TGFB1, STAT1, TP53, RELA, EGFR	49	76	8142	13.1182	0.0141901	0.00027483	0.000156833
KEGG_PATHWAY	hsa04380:Osteoclast differentiation	7	13.4615	9.59006e-05	MAPK8, TGFB1, IFNG, STAT1, IL1B, TNF, RELA	49	128	8142	9.08705	0.0174918	0.000332938	0.000189992
KEGG_PATHWAY	hsa04940:Type I diabetes mellitus	5	9.61538	0.000110854	IFNG, IL1B, HLA-B, TNF, IL2	49	43	8142	19.3213	0.0201916	0.000377723	0.000215549
KEGG_PATHWAY	hsa04658:Th1 and Th2 cell differentiation	6	11.5385	0.000192678	MAPK8, IFNG, STAT1, IL13, RELA, IL2	49	92	8142	10.8367	0.0348349	0.000633084	0.000361271
KEGG_PATHWAY	hsa05222:Small cell lung cancer	6	11.5385	0.000192678	NOS2, CASP3, FN1, PTGS2, TP53, RELA	49	92	8142	10.8367	0.0348349	0.000633084	0.000361271
KEGG_PATHWAY	hsa04660:T cell receptor signaling pathway	6	11.5385	0.000341774	IL10, MAPK8, IFNG, TNF, RELA, IL2	49	104	8142	9.58634	0.06096	0.00110327	0.000629584
KEGG_PATHWAY	hsa01523:Antifolate resistance	4	7.69231	0.000698201	IL6, IL1B, TNF, RELA	49	30	8142	22.1551	0.120599	0.00221498	0.00126398
KEGG_PATHWAY	hsa04068:FoxO signaling pathway	6	11.5385	0.000982177	IL10, IL6, MAPK8, TGFB1, TNFSF10, EGFR	49	131	8142	7.61053	0.165406	0.00306306	0.00174794
KEGG_PATHWAY	hsa04210:Apoptosis	6	11.5385	0.00116206	MAPK8, CASP3, TNFSF10, TNF, TP53, RELA	49	136	8142	7.33073	0.192607	0.00356367	0.00203361
KEGG_PATHWAY	hsa05205:Proteoglycans in cancer	7	13.4615	0.0012029	TGFB1, CASP3, FN1, TNF, TP53, TLR4, EGFR	49	205	8142	5.67387	0.198658	0.00362842	0.00207057
KEGG_PATHWAY	hsa05170:Human immunodeficiency virus 1 infection	7	13.4615	0.00142988	MAPK8, IRF3, CASP3, HLA-B, TNF, TLR4, RELA	49	212	8142	5.48652	0.231478	0.00424352	0.00242157
KEGG_PATHWAY	hsa04010:MAPK signaling pathway	8	15.3846	0.00153771	MAPK8, TGFB1, IL1B, CASP3, TNF, TP53, RELA, EGFR	49	294	8142	4.52145	0.246598	0.00449108	0.00256285
KEGG_PATHWAY	hsa05210:Colorectal cancer	5	9.61538	0.00158465	MAPK8, TGFB1, CASP3, TP53, EGFR	49	86	8142	9.66065	0.253087	0.00455586	0.00259981
KEGG_PATHWAY	hsa05010:Alzheimer disease	9	17.3077	0.00163395	IL6, MAPK8, NOS2, IL1B, CASP3, EIF2AK2, PTGS2, TNF, RELA	49	384	8142	3.89445	0.259843	0.00462535	0.00263946
KEGG_PATHWAY	hsa05235:PD-L1 expression and PD-1 checkpoint pathway in cancer	5	9.61538	0.00179863	IFNG, STAT1, TLR4, RELA, EGFR	49	89	8142	9.33501	0.281972	0.00501437	0.00286146
KEGG_PATHWAY	hsa04672:Intestinal immune network for IgA production	4	7.69231	0.00292941	IL10, IL6, TGFB1, IL2	49	49	8142	13.5643	0.417137	0.00804495	0.00459087
KEGG_PATHWAY	hsa04151:PI3K-Akt signaling pathway	8	15.3846	0.00437214	CCND3, IL6, FN1, TP53, TLR4, RELA, EGFR, IL2	49	354	8142	3.7551	0.553465	0.0118305	0.0067511
KEGG_PATHWAY	hsa05020:Prion disease	7	13.4615	0.00505512	IL6, MAPK8, CCL5, IL1B, CASP3, TNF, SOD1	49	273	8142	4.2606	0.606432	0.0134803	0.00769258
KEGG_PATHWAY	hsa04062:Chemokine signaling pathway	6	11.5385	0.00520942	CXCL10, CXCL8, STAT1, CCL5, CCL2, RELA	49	192	8142	5.1926	0.617505	0.0136933	0.00781414
KEGG_PATHWAY	hsa05022:Pathways of neurodegeneration - multiple diseases	9	17.3077	0.00612955	IL6, MAPK8, NOS2, IL1B, CASP3, PTGS2, TNF, RELA, SOD1	49	476	8142	3.14174	0.677389	0.015885	0.00906482
KEGG_PATHWAY	hsa04650:Natural killer cell mediated cytotoxicity	5	9.61538	0.00629019	IFNG, CASP3, TNFSF10, TNF, ICAM1	49	126	8142	6.59378	0.686843	0.0160749	0.0091732
KEGG_PATHWAY	hsa04926:Relaxin signaling pathway	5	9.61538	0.00683044	MAPK8, TGFB1, NOS2, RELA, EGFR	49	129	8142	6.44044	0.716661	0.0172164	0.0098246
KEGG_PATHWAY	hsa04115:p53 signaling pathway	4	7.69231	0.0089603	CCND3, CASP3, SERPINE1, TP53	49	73	8142	9.10484	0.809123	0.0222797	0.0127139
KEGG_PATHWAY	hsa04612:Antigen processing and presentation	4	7.69231	0.0107377	IFNG, HSPA4, HLA-B, TNF	49	78	8142	8.52119	0.862814	0.0263431	0.0150327
KEGG_PATHWAY	hsa05310:Asthma	3	5.76923	0.0141939	IL10, IL13, TNF	49	31	8142	16.0803	0.92795	0.0343642	0.01961
KEGG_PATHWAY	hsa05215:Prostate cancer	4	7.69231	0.0192554	TMPRSS2, TP53, RELA, EGFR	49	97	8142	6.85209	0.972056	0.046013	0.0262574
KEGG_PATHWAY	hsa05219:Bladder cancer	3	5.76923	0.0241149	CXCL8, TP53, EGFR	49	41	8142	12.1583	0.988796	0.0568863	0.0324623
KEGG_PATHWAY	hsa04613:Neutrophil extracellular trap formation	5	9.61538	0.0251544	CASP1, FPR2, HMGB1, TLR4, RELA	49	190	8142	4.37272	0.990791	0.0585876	0.0334331
KEGG_PATHWAY	hsa04931:Insulin resistance	4	7.69231	0.0254941	IL6, MAPK8, TNF, RELA	49	108	8142	6.1542	0.991363	0.0586364	0.033461
KEGG_PATHWAY	hsa05202:Transcriptional misregulation in cancer	5	9.61538	0.0264549	IL6, CXCL8, TMPRSS2, TP53, RELA	49	193	8142	4.30475	0.992797	0.0600951	0.0342934
KEGG_PATHWAY	hsa04930:Type II diabetes mellitus	3	5.76923	0.0298777	MAPK8, PKM, TNF	49	46	8142	10.8367	0.996232	0.0670426	0.038258
KEGG_PATHWAY	hsa04071:Sphingolipid signaling pathway	4	7.69231	0.0326985	MAPK8, TNF, TP53, RELA	49	119	8142	5.58532	0.997795	0.0724883	0.0413656
KEGG_PATHWAY	hsa05320:Autoimmune thyroid disease	3	5.76923	0.0387609	IL10, HLA-B, IL2	49	53	8142	9.40547	0.999307	0.0849047	0.0484511
KEGG_PATHWAY	hsa05208:Chemical carcinogenesis - reactive oxygen species	5	9.61538	0.0416935	MAPK8, RELA, EGFR, SOD1, NFE2L2	49	223	8142	3.72563	0.999605	0.0902543	0.0515038
KEGG_PATHWAY	hsa05416:Viral myocarditis	3	5.76923	0.0485163	CASP3, HLA-B, ICAM1	49	60	8142	8.30816	0.999894	0.103802	0.0592351
KEGG_PATHWAY	hsa04664:Fc epsilon RI signaling pathway	3	5.76923	0.0606283	MAPK8, IL13, TNF	49	68	8142	7.33073	0.99999	0.128225	0.0731721
KEGG_PATHWAY	hsa05014:Amyotrophic lateral sclerosis	6	11.5385	0.0618188	NOS2, CASP3, CASP1, TNF, TP53, SOD1	49	364	8142	2.73895	0.999992	0.128612	0.0733927
KEGG_PATHWAY	hsa04920:Adipocytokine signaling pathway	3	5.76923	0.062209	MAPK8, TNF, RELA	49	69	8142	7.22449	0.999993	0.128612	0.0733927
KEGG_PATHWAY	hsa05230:Central carbon metabolism in cancer	3	5.76923	0.0638039	PKM, TP53, EGFR	49	70	8142	7.12128	0.999995	0.12901	0.0736199
KEGG_PATHWAY	hsa04917:Prolactin signaling pathway	3	5.76923	0.0638039	MAPK8, STAT1, RELA	49	70	8142	7.12128	0.999995	0.12901	0.0736199
KEGG_PATHWAY	hsa04137:Mitophagy - animal	3	5.76923	0.0670351	MAPK8, TP53, RELA	49	72	8142	6.92347	0.999997	0.13407	0.0765074
KEGG_PATHWAY	hsa05012:Parkinson disease	5	9.61538	0.0707104	MAPK8, CASP3, TP53, SOD1, NFE2L2	49	266	8142	3.12337	0.999999	0.1399	0.0798343
KEGG_PATHWAY	hsa05220:Chronic myeloid leukemia	3	5.76923	0.0736575	TGFB1, TP53, RELA	49	76	8142	6.55908	0.999999	0.144181	0.082277
KEGG_PATHWAY	hsa05225:Hepatocellular carcinoma	4	7.69231	0.0760643	TGFB1, TP53, EGFR, NFE2L2	49	168	8142	3.95627	1	0.147325	0.0840711
KEGG_PATHWAY	hsa05410:Hypertrophic cardiomyopathy	3	5.76923	0.0983489	IL6, TGFB1, TNF	49	90	8142	5.53878	1	0.188502	0.107569
96

## Sheet: Critical KEGG
Sheet 8: critical KEGG results by intervention of “intersected common targets of HSSD & influenza” KEGG results and “intersected common targets of influenza” KEGG results.
Category	Term	Count	%	PValue	Genes	List Total	Pop Hits	Pop Total	Fold Enrichment	Bonferroni	Benjamini	FDR	类型
KEGG_PATHWAY	hsa05417:Lipid and atherosclerosis	61	19.1223	4.00299e-39	GSK3B, CXCL8, FASLG, TNF, CXCL2, ICAM1, CASP9, IKBKB, CASP7, TBK1, CASP8, CASP3, AKT1, RAC1, HRAS, HSP90AA1, CHUK, MMP3, CYBB, CYBA, FOS, MMP9, RHOA, TNFRSF1A, PIK3CA, IRF3, IL1B, PPARG, TLR4, TP53, RELA, HSPD1, HSP90B1, CDC42, MAPK9, MAPK8, CCL3, CCL2, MAPK1, LDLR, MAPK3, ABCA1, HSPA8, JUN, VCAM1, HSPA5, BAD, NOS3, STAT3, MAPK14, NFKB1, NFKBIA, IL6, CD40LG, BCL2, CYCS, BAX, FAS, NFE2L2, BCL2L1, …	282	215	8142	8.19169	1.18889e-36	1.18889e-36	5.12382e-37	KEGG
KEGG_PATHWAY	hsa05200:Pathways in cancer	89	27.8997	2.08181e-38	RB1, ALK, GSK3B, CDKN1A, CXCL8, PTEN, ARAF, FASLG, GLI1, FGF2, ELK1, IGF1R, CASP9, IKBKB, RASSF1, CASP7, CASP8, CCND1, MYC, CASP3, RAC2, AKT1, RAC1, JAK3, HRAS, JAK1, HSP90AA1, CHUK, GSTO1, MMP2, IL13, FOS, MMP9, RHOA, IFNG, PIK3CA, RARA, RARB, BIRC5, PPARG, RAF1, IL6ST, TP53, HDAC1, PTGS2, HIF1A, EGFR, RELA, HSP90B1, CDC42, MAPK9, MAPK8, ERBB2, ABL1, E2F1, HMOX1, MAPK1, BAK1, FADD, MAPK3, RUNX1T…	282	531	8142	4.83924	6.18297e-36	3.09148e-36	1.33236e-36	KEGG
KEGG_PATHWAY	hsa05167:Kaposi sarcoma-associated herpesvirus infection	54	16.9279	5.72752e-34	RB1, GSK3B, CDKN1A, CXCL8, FGF2, CXCL2, PIK3CG, ICAM1, CASP9, IKBKB, TBK1, CASP8, CCND1, MYC, CASP3, AKT1, RAC1, HRAS, JAK1, CHUK, FOS, TNFRSF1A, HCK, CREB1, PIK3CA, IRF3, RAF1, IL6ST, TP53, PTGS2, HIF1A, RELA, C3, MAPK9, MAPK8, E2F1, MAPK1, BAK1, FADD, MAPK3, JUN, STAT1, STAT3, MAPK14, MTOR, NFKB1, VEGFA, NFKBIA, IL6, CDK4, CYCS, BAX, CTNNB1, FAS	282	194	8142	8.03663	1.70107e-31	5.67025e-32	2.44374e-32	KEGG
KEGG_PATHWAY	hsa04933:AGE-RAGE signaling pathway in diabetic complications	39	12.2257	1.87483e-30	CXCL8, SERPINE1, TNF, RELA, ICAM1, CDC42, THBD, MAPK9, MAPK8, CCND1, CASP3, CCL2, AKT1, MAPK1, RAC1, HRAS, MAPK3, EGR1, JUN, VCAM1, NOS3, STAT1, MMP2, STAT3, CYBB, MAPK14, F3, NFKB1, VEGFA, COL1A1, IL1A, COL3A1, IL6, COL1A2, PIK3CA, CDK4, IL1B, BCL2, BAX	282	100	8142	11.2602	5.56824e-28	1.39206e-28	5.99945e-29	KEGG
KEGG_PATHWAY	hsa05161:Hepatitis B	47	14.7335	2.70602e-30	RB1, CDKN1A, PCNA, CXCL8, ARAF, FASLG, ELK1, TNF, RELA, CASP9, IKBKB, MAPK9, MAPK8, CASP8, TBK1, MYC, CASP3, E2F1, AKT1, MAPK1, FADD, HRAS, JAK3, JAK1, MAPK3, JUN, CHUK, STAT1, BAD, STAT3, FOS, MAPK14, MMP9, NFKB1, NFKBIA, IL6, CREB1, IRF3, PIK3CA, BCL2, BAX, BIRC5, FAS, CYCS, RAF1, TP53, TLR4	282	162	8142	8.37654	8.03688e-28	1.60738e-28	6.92741e-29	KEGG
KEGG_PATHWAY	hsa05418:Fluid shear stress and atherosclerosis	44	13.7931	4.61113e-30	PRKAA1, PRKAA2, PLAT, TNF, RELA, ACTB, HSP90B1, ICAM1, IKBKB, THBD, MAPK9, MAPK8, SUMO1, RAC2, CCL2, AKT1, HMOX1, RAC1, JUN, HSP90AA1, VCAM1, CHUK, GSTO1, NOS3, MMP2, CAV1, CYBA, FOS, MAPK14, MMP9, RHOA, NFKB1, TNFRSF1A, VEGFA, IL1A, IFNG, PIK3CA, IL1B, GSTA2, BCL2, PECAM1, CTNNB1, TP53, NFE2L2	282	139	8142	9.13945	1.36951e-27	2.28251e-28	9.83708e-29	KEGG
KEGG_PATHWAY	hsa04657:IL-17 signaling pathway	37	11.5987	5.03609e-29	GSK3B, CEBPB, CXCL8, TNFAIP3, PTGS2, TNF, CXCL2, RELA, HSP90B1, IKBKB, MAPK9, MAPK8, CASP8, TBK1, CASP3, CCL2, MAPK1, FADD, MAPK3, JUN, HSP90AA1, CHUK, IL13, MMP3, FOS, MAPK14, MMP9, MUC5AC, NFKB1, IL4, NFKBIA, CXCL10, IL6, MMP13, IFNG, IL1B, S100A8	282	94	8142	11.3646	1.49572e-26	2.13674e-27	9.20885e-28	KEGG
KEGG_PATHWAY	hsa05162:Measles	43	13.4796	6.64122e-29	GSK3B, TNFAIP3, FASLG, RELA, CASP9, IKBKB, MAPK9, MAPK8, CASP8, TBK1, CCND1, CASP3, AKT1, BAK1, FADD, JAK3, JAK1, HSPA8, JUN, CSNK2A1, CHUK, STAT1, BAD, STAT3, FOS, IL2, NFKB1, NFKBIA, IL1A, IL6, IRF3, PIK3CA, CDK4, IL1B, BCL2, BAX, FAS, CYCS, TLR7, TP53, TLR4, BCL2L1, HSPA1A	282	139	8142	8.93173	1.97244e-26	2.46555e-27	1.0626e-27	KEGG
KEGG_PATHWAY	hsa05163:Human cytomegalovirus infection	52	16.3009	2.00794e-28	RB1, GSK3B, CDKN1A, CXCL8, FASLG, ELK1, TNF, CASP9, IKBKB, TBK1, CASP8, CCND1, MYC, CASP3, RAC2, AKT1, RAC1, HRAS, JAK1, CHUK, RHOA, TNFRSF1A, CREB1, PIK3CA, IRF3, IL1B, RAF1, TP53, PTGS2, EGFR, RELA, CCL3, E2F1, CCL2, MAPK1, BAK1, FADD, MAPK3, STAT3, MAPK14, MTOR, NFKB1, VEGFA, NFKBIA, IL6, CDK4, GNAS, MDM2, CYCS, BAX, CTNNB1, FAS	282	225	8142	6.67272	5.96358e-26	6.62619e-27	2.85573e-27	KEGG
KEGG_PATHWAY	hsa05160:Hepatitis C	44	13.7931	1.27285e-27	RB1, YWHAE, GSK3B, CDKN1A, ARAF, FASLG, TNF, RELA, EGFR, CASP9, IKBKB, CASP8, TBK1, CCND1, MYC, CASP3, E2F1, AKT1, MAPK1, BAK1, FADD, HRAS, LDLR, JAK1, MAPK3, CHUK, STAT1, BAD, STAT3, NFKB1, TNFRSF1A, NFKBIA, CXCL10, IFNG, IRF3, PIK3CA, CDK4, BAX, CTNNB1, FAS, CYCS, RAF1, PPARA, TP53	282	157	8142	8.09161	3.78036e-25	3.78036e-26	1.62925e-26	KEGG
KEGG_PATHWAY	hsa05212:Pancreatic cancer	33	10.3448	1.89626e-27	RB1, CDKN1A, ARAF, RELA, EGFR, CASP9, IKBKB, CDC42, MAPK9, MAPK8, CCND1, ERBB2, E2F1, RAC2, AKT1, MAPK1, BAK1, RAC1, JAK1, MAPK3, CHUK, STAT1, BAD, STAT3, MTOR, NFKB1, VEGFA, PIK3CA, CDK4, BAX, RAF1, TP53, BCL2L1	282	76	8142	12.5367	5.63188e-25	5.11989e-26	2.20655e-26	KEGG
KEGG_PATHWAY	hsa05215:Prostate cancer	36	11.2853	3.46189e-27	RB1, GSK3B, CDKN1A, PTEN, ARAF, PLAT, RELA, EGFR, HSP90B1, IGF1R, CASP9, IKBKB, CCND1, ERBB2, E2F1, AKT1, MAPK1, HRAS, MAPK3, HSP90AA1, CHUK, BAD, MMP3, IGF1, MMP9, MTOR, NFKB1, NFKBIA, CREB1, PIK3CA, BCL2, MDM2, CTNNB1, RAF1, TP53, FGFR1	282	97	8142	10.7155	1.02818e-24	8.56818e-26	3.69268e-26	KEGG
KEGG_PATHWAY	hsa04668:TNF signaling pathway	38	11.9122	4.22136e-27	CEBPB, TNFAIP3, PTGS2, TNF, CXCL2, RELA, ICAM1, IKBKB, MAPK9, CASP7, MAPK8, CASP8, CASP3, CCL2, AKT1, MAPK1, FADD, JUNB, MAPK3, JUN, VCAM1, CHUK, MMP3, FOS, MAPK14, TNFRSF1B, MMP9, NFKB1, TNFRSF1A, NFKBIA, CXCL10, IL6, CREB1, PIK3CA, IRF1, IL1B, LTA, FAS	282	112	8142	9.79597	1.25374e-24	9.64418e-26	4.15641e-26	KEGG
KEGG_PATHWAY	hsa05164:Influenza A	42	13.1661	6.52588e-24	PRSS1, CXCL8, FASLG, TNF, RELA, ACTB, ICAM1, CASP9, IKBKB, CASP8, TBK1, CASP3, CCL2, AKT1, MAPK1, BAK1, FADD, JAK1, MAPK3, CHUK, STAT1, NFKB1, PML, RAB11A, TNFRSF1A, NFKBIA, IL1A, CXCL10, IL6, IFNG, IRF3, PIK3CA, CDK4, IL1B, BAX, FAS, CYCS, TLR7, RAF1, SLC25A5, TLR4, SLC25A6	282	171	8142	7.09145	1.93819e-21	1.38442e-22	5.96652e-23	KEGG
KEGG_PATHWAY	hsa05169:Epstein-Barr virus infection	44	13.7931	7.65623e-23	RB1, CDKN1A, HDAC1, TNFAIP3, TNF, RELA, ICAM1, CASP9, IKBKB, MAPK9, MAPK8, CASP8, TBK1, CCND1, MYC, CASP3, E2F1, AKT1, BAK1, FADD, RAC1, JAK3, JAK1, JUN, CHUK, STAT1, STAT3, MAPK14, NFKB1, NFKB2, NFKBIA, CXCL10, IL6, SNW1, IRF3, PIK3CA, CDK4, BCL2, MDM2, BAX, FAS, CYCS, VIM, TP53	282	202	8142	6.28902	2.2739e-20	1.51593e-21	6.53332e-22	KEGG
KEGG_PATHWAY	hsa05142:Chagas disease	33	10.3448	9.48335e-23	CXCL8, SERPINE1, FASLG, TNF, RELA, C3, IKBKB, MAPK9, MAPK8, CASP8, CCL3, CCL2, AKT1, MAPK1, FADD, MAPK3, IL10, JUN, NOS2, CHUK, FOS, MAPK14, IL2, NFKB1, TNFRSF1A, NFKBIA, IL6, IFNG, PIK3CA, IL1B, GNAS, FAS, TLR4	282	102	8142	9.34105	2.81655e-20	1.76035e-21	7.58668e-22	KEGG
KEGG_PATHWAY	hsa05145:Toxoplasmosis	34	10.6583	1.84565e-22	TNF, RELA, PIK3CG, CASP9, IKBKB, MAPK9, MAPK8, CASP8, SOCS1, CASP3, ALOX5, AKT1, MAPK1, LDLR, JAK1, MAPK3, IL10, HSPA8, NOS2, CHUK, STAT1, BAD, STAT3, MAPK14, NFKB1, TNFRSF1A, NFKBIA, CD40LG, IFNG, BCL2, CYCS, TLR4, BCL2L1, HSPA1A	282	112	8142	8.76482	5.48159e-20	3.22447e-21	1.38967e-21	KEGG
KEGG_PATHWAY	hsa05171:Coronavirus disease - COVID-19	46	14.4201	3.96011e-22	RPL3, CXCL8, RPL10L, RPL11, RPL8, TNF, RELA, EGFR, C3, IKBKB, MAPK9, RPL7A, MAPK8, TBK1, CCL2, MAPK1, RPL37, RPL15, JAK1, MAPK3, RPL19, JUN, CHUK, STAT1, RPL23, MMP3, STAT3, CYBB, RPL13A, RPL23A, RPSA, FOS, MAPK14, IL2, NFKB1, TNFRSF1A, NFKBIA, CXCL10, IL6, IRF3, PIK3CA, IL1B, TLR7, IL6ST, TLR4, RPL26L1	282	232	8142	5.72469	1.17615e-19	6.19028e-21	2.66787e-21	KEGG
KEGG_PATHWAY	hsa05210:Colorectal cancer	30	9.40439	1.04538e-21	GSK3B, CDKN1A, ARAF, EGFR, CASP9, MAPK9, MAPK8, CCND1, MYC, CASP3, RAC2, AKT1, MAPK1, BAK1, RAC1, HRAS, MAPK3, JUN, BAD, FOS, RHOA, MTOR, PIK3CA, BCL2, BAX, BIRC5, CTNNB1, CYCS, RAF1, TP53	282	86	8142	10.0717	3.10478e-19	1.55239e-20	6.69044e-21	KEGG
KEGG_PATHWAY	hsa04932:Non-alcoholic fatty liver disease	37	11.5987	1.40867e-20	GSK3B, GSK3A, PRKAA1, CXCL8, PRKAA2, COX4I1, FASLG, TNF, RELA, IKBKB, CDC42, MAPK9, CASP7, MAPK8, CASP8, CASP3, AKT1, RAC1, JUN, INSR, FOS, COX6C, MAPK14, SDHA, PRKAB1, NFKB1, TNFRSF1A, IL1A, IL6, PIK3CA, IL1B, LEP, BAX, FAS, CYCS, PPARG, PPARA	282	155	8142	6.89211	4.18376e-18	1.99227e-19	8.5862e-20	KEGG
KEGG_PATHWAY	hsa05205:Proteoglycans in cancer	41	12.8527	7.87539e-20	CDKN1A, ARAF, FASLG, FGF2, ELK1, HIF1A, TNF, EGFR, ACTB, IGF1R, CDC42, CCND1, MYC, CASP3, ERBB2, AKT1, MAPK1, RAC1, HRAS, MAPK3, MMP2, CAV1, STAT3, IGF1, MAPK14, MMP9, ESR1, RHOA, MTOR, PPP1CA, VEGFA, COL1A1, COL1A2, PIK3CA, MDM2, CTNNB1, FAS, RAF1, TP53, TLR4, FGFR1	282	205	8142	5.77447	2.33899e-17	1.06318e-18	4.58204e-19	KEGG
KEGG_PATHWAY	hsa04151:PI3K-Akt signaling pathway	53	16.6144	8.88384e-20	CHRM2, YWHAE, GSK3B, CDKN1A, PTEN, FASLG, FGF2, PIK3CG, IGF1R, CASP9, IKBKB, CCND1, MYC, AKT1, RAC1, JAK3, HRAS, JAK1, HSP90AA1, CHUK, CREB1, PIK3CA, RAF1, TLR4, TP53, PRKAA1, PRKAA2, EGFR, RELA, HSP90B1, ERBB2, SPP1, MAPK1, EIF4E, MCL1, MAPK3, BAD, NOS3, INSR, IGF1, MTOR, NFKB1, IL2, VEGFA, IL4, COL1A1, IL6, COL1A2, CDK4, BCL2, MDM2, FGFR1, BCL2L1	282	354	8142	4.3227	2.6385e-17	1.14717e-18	4.94405e-19	KEGG
KEGG_PATHWAY	hsa04210:Apoptosis	34	10.6583	1.4537e-19	FASLG, TNF, RELA, ACTB, CASP9, IKBKB, MAPK9, CASP7, MAPK8, CASP8, CASP3, AKT1, MAPK1, BAK1, FADD, HRAS, MCL1, MAPK3, JUN, CHUK, BAD, FOS, NFKB1, TNFRSF1A, NFKBIA, PIK3CA, BCL2, BAX, BIRC5, FAS, CYCS, RAF1, TP53, BCL2L1	282	136	8142	7.21809	4.31748e-17	1.79895e-18	7.75306e-19	KEGG
KEGG_PATHWAY	hsa04620:Toll-like receptor signaling pathway	30	9.40439	4.09444e-19	CXCL8, TNF, RELA, IKBKB, MAPK9, MAPK8, CASP8, TBK1, CCL3, SPP1, AKT1, MAPK1, FADD, RAC1, MAPK3, JUN, CHUK, STAT1, FOS, MAPK14, NFKB1, NFKBIA, CXCL10, CXCL11, IL6, IRF3, PIK3CA, IL1B, TLR7, TLR4	282	104	8142	8.32856	1.21605e-16	4.8642e-18	2.09635e-18	KEGG
KEGG_PATHWAY	hsa04659:Th17 cell differentiation	30	9.40439	1.28566e-18	RORA, GATA3, AHR, HIF1A, RELA, IKBKB, MAPK9, MAPK8, MAPK1, JAK3, JAK1, MAPK3, JUN, HSP90AA1, CHUK, STAT1, STAT3, FOS, MAPK14, IL2, MTOR, NFKB1, IL4, NFKBIA, CD4, IL6, IFNG, IL1B, RARA, IL6ST	282	108	8142	8.02009	3.81841e-16	1.46862e-17	6.32941e-18	KEGG
KEGG_PATHWAY	hsa05220:Chronic myeloid leukemia	26	8.15047	1.47823e-18	RB1, CDKN1A, HDAC1, ARAF, RELA, IKBKB, CCND1, MYC, E2F1, ABL1, AKT1, MAPK1, BAK1, HRAS, MAPK3, CHUK, BAD, NFKB1, NFKBIA, PIK3CA, CDK4, MDM2, BAX, RAF1, TP53, BCL2L1	282	76	8142	9.87738	4.39035e-16	1.62605e-17	7.00791e-18	KEGG
KEGG_PATHWAY	hsa05166:Human T-cell leukemia virus 1 infection	41	12.8527	1.57426e-18	RB1, CDKN1A, ITGB2, PTEN, ELK1, TNF, RELA, ICAM1, IKBKB, MAPK9, MAPK8, CCND1, MYC, E2F1, AKT1, MAPK1, HRAS, JAK3, JAK1, MAPK3, EGR1, JUN, CHUK, FOS, IL2, NFKB1, TNFRSF1A, NFKB2, NFKBIA, CD4, IL6, CREB1, PIK3CA, CDK4, LTA, BAX, SLC25A5, TP53, RAN, BCL2L1, SLC25A6	282	222	8142	5.33228	4.67555e-16	1.66984e-17	7.19661e-18	KEGG
KEGG_PATHWAY	hsa05135:Yersinia infection	33	10.3448	1.81683e-18	GSK3B, CXCL8, TNF, RELA, ACTB, IKBKB, CDC42, MAPK9, RPS6KA3, MAPK8, TBK1, RPS6KA1, RAC2, CCL2, AKT1, MAPK1, RAC1, MAPK3, IL10, JUN, CHUK, FOS, MAPK14, RHOA, IL2, NFKB1, NFKBIA, CD4, IL6, IRF3, PIK3CA, IL1B, TLR4	282	137	8142	6.95465	5.39599e-16	1.86069e-17	8.01912e-18	KEGG
KEGG_PATHWAY	hsa05132:Salmonella infection	43	13.4796	2.57864e-18	CXCL8, TNF, RELA, PIK3CG, ACTB, HSP90B1, IKBKB, CDC42, MAPK9, CASP7, MAPK8, CASP8, MYC, CASP3, AKT1, MAPK1, BAK1, FADD, RAC1, HRAS, MAPK3, JUN, HSP90AA1, ANXA2, CHUK, FOS, MAPK14, RHOA, NFKB1, TNFRSF1A, NFKBIA, IL6, PIK3CA, IL1B, BCL2, BAX, CTNNB1, CYCS, RAF1, GAPDH, RAB5A, TLR4, RAB7A	282	249	8142	4.98599	7.65856e-16	2.55285e-17	1.10022e-17	KEGG
KEGG_PATHWAY	hsa05152:Tuberculosis	37	11.5987	2.72045e-18	CEBPB, ITGB2, TNF, RELA, HSPD1, CASP9, C3, MAPK9, MAPK8, CASP8, CASP3, AKT1, MAPK1, FADD, JAK1, MAPK3, IL10, FCER1G, NOS2, STAT1, BAD, MAPK14, RHOA, NFKB1, TNFRSF1A, IL1A, IL6, CREB1, IFNG, IL1B, BCL2, BAX, CYCS, RAF1, RAB5A, TLR4, RAB7A	282	180	8142	5.93487	8.07973e-16	2.60636e-17	1.12328e-17	KEGG
[truncated: 11 more rows]

## Sheet: Top 10 critical KEGG
Sheet 9: Information of critical KEGG enrichment signaling pathways results ranking top 10
[truncated: 11 more rows]
